# Supplementary material for: Transcriptome Analysis Revealed Ameliorative Effects of Bacillus Based Probiotic on Immunity, Gut Barrier System, and Metabolism of Chicken under an Experimentally Induced Eimeria tenella Infection
Source: Genes (Basel). 2021 Apr 7;12(4):536. doi: 10.3390/genes12040536 (PMC8067821; doi:10.3390/genes12040536)
Supplement: Supplementary file 1 [file genes-12-00536-s001.zip]

Archive with 4 entries (4 files):
- Supplementary Table 1.docx
- Supplementary Table 2.xlsx
- Supplementary Table 3.xlsx
- Supplementary Table 4.xlsx
