# Supplementary material for: Transcriptome Analysis Revealed Ameliorative Effects of Bacillus Based Probiotic on Immunity, Gut Barrier System, and Metabolism of Chicken under an Experimentally Induced Eimeria tenella Infection
Source: Genes (Basel). 2021 Apr 7;12(4):536. doi: 10.3390/genes12040536 (PMC8067821; doi:10.3390/genes12040536)
Supplement: Supplementary file 1 [file genes-12-00536-s001.zip › Supplementary Table 2.xlsx]

## Sheet: BS + ET-VS-PC (up-regulated)
ensembl_id	gene_name	gene_biotype	description	log2FoldChange	pvalue	padj	PC-1_FPKM	PC-2_FPKM	PC-3_FPKM	BS + ET-1_FPKM	BS + ET-2_FPKM	BS + ET-3_FPKM
ENSGALG00000011389	TRAF3	protein_coding	TNF receptor associated factor 3	0.985162	1.9779e-05	0.000773762	6.52862	6.12401	4.26313	11.7236	11.929	11.6416
ENSGALG00000007932	TRAF6	protein_coding	TNF receptor associated factor 6	0.61769	9.78342e-08	1.29257e-05	9.55598	10.1064	10.0716	16.536	16.3279	15.4133
ENSGALG00000041346	CXCL12	protein_coding	C-X-C motif chemokine ligand 12	1.33508	8.05998e-15	8.38721e-12	23.57	27.0009	19.5958	67.2269	57.4457	62.2102
ENSGALG00000007001	TLR4	protein_coding	toll like receptor 4	1.22634	0.0008271	0.0124376	9.03315	4.99177	7.2884	19.0122	13.485	20.4032
ENSGALG00000016590	TLR7	protein_coding	toll like receptor 7	0.804857	0.00420471	0.0404882	7.60332	6.25933	7.26201	10.0725	14.2241	14.5762
ENSGALG00000030363	IFNAR1	protein_coding	interferon alpha and beta receptor subunit 1	0.707278	3.76641e-05	0.00125422	26.6271	21.4584	23.0375	40.8522	38.7174	43.2221
ENSGALG00000011620	AKT1	protein_coding	AKT serine/threonine kinase 1	0.687397	0.000176054	0.00400372	27.7797	26.2648	31.3688	46.258	46.9712	52.2259
ENSGALG00000014071	ITPR2	protein_coding	inositol 1,4,5-trisphosphate receptor type 2	1.29985	4.27001e-07	4.089e-05	8.36707	6.28936	9.35884	19.9272	20.6589	22.0672
ENSGALG00000033887	IL17RA	protein_coding	interleukin 17 receptor A	0.959351	2.3107e-07	2.47039e-05	13.0863	11.1136	13.8783	25.7224	25.2339	27.4275
ENSGALG00000015027	JAK2	protein_coding	Janus kinase 2	0.872456	0.000157177	0.00371161	10.2006	9.1528	10.8141	21.8096	15.4677	21.2936
ENSGALG00000042552	TJP1	protein_coding	tight junction protein 1	0.683234	0.00110078	0.0153848	14.6831	11.642	14.4152	24.704	20.0811	24.566
ENSGALG00000017153	RDX	protein_coding	radixin	0.686868	0.00550744	0.0492923	48.219	49.7244	60.0915	77.5593	87.399	103.535
ENSGALG00000001621	CLDN5	protein_coding	claudin 5	0.897057	0.000990896	0.0142815	20.464	17.7325	19.7457	32.2248	34.3431	47.1125
ENSGALG00000004294	CGNL1	protein_coding	cingulin like 1	1.69031	0.00241345	0.0273975	2.02824	1.90462	2.14076	8.57319	2.80146	9.41248
ENSGALG00000039458	GDF8	protein_coding	myostatin	3.77816	0.000171091	0.00391578	0.208453	0.141724	0.202016	0.995919	1.33459	5.54769
ENSGALG00000008946	NHLRC2	protein_coding	NHL repeat containing 2	0.76595	0.000404399	0.00742619	7.50058	5.39304	6.56299	11.9052	11.0189	11.2121
ENSGALG00000015216	SYK	protein_coding	spleen associated tyrosine kinase	1.12736	4.19234e-06	0.000243265	4.40258	6.03921	4.20654	10.0621	12.3801	37.0141
ENSGALG00000008088	ACSL4	protein_coding	acyl-CoA synthetase long chain family member 4	1.08396	6.94865e-05	0.00200855	21.2019	19.3754	21.4923	62.7149	40.6021	14.5177
ENSGALG00000003837	ADCY7	protein_coding	adenylate cyclase 7	1.18038	7.98798e-08	1.1034e-05	8.16133	7.7841	6.78234	18.9405	21.0532	16.4925
ENSGALG00000031932	AGPAT3	protein_coding	1-acylglycerol-3-phosphate O-acyltransferase 3	1.08016	0.00034918	0.00655879	7.36117	4.86118	7.66014	14.3312	13.7239	107.349
ENSGALG00000008836	ATP6AP1	protein_coding	ATPase H+ transporting accessory protein 1	0.753098	0.000217364	0.00466049	59.8575	51.8983	64.4029	118.271	89.5839	21.1596
ENSGALG00000013177	BCAT1	protein_coding	branched chain amino acid transaminase 1	1.33591	1.08516e-09	2.85307e-07	6.72701	8.83058	8.19091	18.8245	23.2257	28.0631
ENSGALG00000030187	CAT	protein_coding	catalase	0.827871	0.00109588	0.0153414	11.451	15.0408	11.6591	20.4801	22.6061	34.9313
ENSGALG00000030406	CDS2	protein_coding	CDP-diacylglycerol synthase (phosphatidate cytidylyltransferase) 2	0.733442	9.95699e-07	7.96537e-05	22.5014	18.5309	19.8905	36.2417	36.0235	20.1666
ENSGALG00000001730	DGKD	protein_coding	diacylglycerol kinase delta	0.642025	0.000941693	0.0137759	15.2753	13.4295	12.333	21.7216	25.7719	30.5738
ENSGALG00000030419	GLS2	protein_coding	glutaminase 2	0.834309	0.00423135	0.0405211	20.7493	18.6583	23.1861	37.6091	50.1223	21.5549
ENSGALG00000008081	PIK3CG	protein_coding	phosphatidylinositol-4,5-bisphosphate 3-kinase catalytic subunit gamma	0.682104	0.0037855	0.0378042	11.9247	11.2186	15.9693	23.4243	21.671	45.5827
ENSGALG00000029709	INPP4A	protein_coding	inositol polyphosphate-4-phosphatase type I A	1.12585	3.63922e-26	1.89349e-22	19.4408	19.7008	18.1012	44.7444	41.6438	4.48851
ENSGALG00000030065	TENM3	protein_coding	teneurin transmembrane protein 3	1.60323	1.42333e-25	5.55421e-22	1.34577	1.46052	1.49252	4.43541	4.88156	11.026
ENSGALG00000014192	ATP10D	protein_coding	ATPase phospholipid transporting 10D (putative)	1.30768	2.63366e-21	6.63437e-18	4.04651	4.12675	4.46916	11.01	11.0741	16.7458
ENSGALG00000029435	CYP7B1	protein_coding	cytochrome P450 family 7 subfamily B member 1	2.28048	2.97524e-21	6.63437e-18	3.80114	3.00293	4.04695	21.9242	17.4268	18.7729
ENSGALG00000049653	KMT2C	protein_coding	lysine methyltransferase 2C	0.803737	8.0823e-17	1.57696e-13	9.64208	10.5655	9.64257	18.2616	17.9935	144.507
ENSGALG00000002431	ENSGALG00000002431	protein_coding	complement factor H	2.91302	1.1566e-16	2.00593e-13	15.2946	16.3677	10.886	112.535	79.9412	9.99163
ENSGALG00000030789	PGAP1	protein_coding	post-GPI attachment to proteins 1	1.49675	1.40062e-15	1.98748e-12	4.15848	3.77997	3.06636	11.5999	11.2406	16.3751
ENSGALG00000033507	PLCG2	protein_coding	phospholipase C gamma 2	1.33736	1.81319e-15	2.35851e-12	6.42278	6.96602	5.17717	16.2197	16.8606	18.3741
ENSGALG00000011893	SLC38A6	protein_coding	solute carrier family 38 member 6	1.35337	1.9214e-14	1.87444e-11	8.33417	7.4979	7.07365	20.4343	23.0748	17.8714
ENSGALG00000025851	GPRIN3	protein_coding	GPRIN family member 3	1.25882	2.05072e-13	1.68472e-10	6.29545	6.77697	7.42295	16.5426	17.4305	14.6919
ENSGALG00000055067	ENSGALG00000055067	protein_coding	NA	3.01555	2.43415e-13	1.89973e-10	1.03129	1.75291	1.66575	12.142	11.1204	7.35127
ENSGALG00000004087	THSD4	protein_coding	thrombospondin type 1 domain containing 4	1.97263	3.02943e-13	2.05593e-10	2.12395	1.62455	1.96887	9.95055	6.58132	20.3872
ENSGALG00000003605	ENSGALG00000003605	protein_coding	Nipped-B homolog-like	0.664721	3.73821e-13	2.33399e-10	12.9856	12.0392	12.0711	21.6689	20.1746	82.9458
ENSGALG00000008306	FGL2	protein_coding	fibrinogen like 2	1.3578	4.69525e-13	2.81878e-10	26.7368	29.4382	25.2874	66.0747	70.7988	9.58841
ENSGALG00000011076	SYNE3	protein_coding	spectrin repeat containing nuclear envelope family member 3	1.40336	8.41906e-13	4.86215e-10	3.03481	3.09499	3.6946	9.62911	8.31625	1.33231
ENSGALG00000005797	COL20A1	protein_coding	collagen type XX alpha 1 chain	2.33447	8.7219e-13	4.86215e-10	0.239056	0.243796	0.200784	1.22371	1.07942	8.8904
ENSGALG00000007777	SLC39A10	protein_coding	solute carrier family 39 member 10	1.49179	1.63648e-12	8.80821e-10	2.65932	2.74121	3.29771	8.07988	8.90319	57.0939
ENSGALG00000041236	CBX7	protein_coding	chromobox homolog 7	1.00043	5.40038e-12	2.55438e-09	25.2375	27.9129	26.5251	57.862	53.5404	36.0485
ENSGALG00000011309	PLXNC1	protein_coding	plexin C1	1.89157	1.15777e-11	5.16333e-09	9.76832	7.34488	12.0018	40.562	38.2773	11.0774
ENSGALG00000041896	RFX7	protein_coding	regulatory factor X7	1.04561	1.31121e-11	5.6852e-09	4.43651	5.00175	4.97075	10.7131	9.65097	31.6458
ENSGALG00000010246	OSBPL8	protein_coding	oxysterol binding protein like 8	1.50057	1.56301e-11	6.59378e-09	10.772	8.3348	11.4083	32.0612	27.8931	14.1267
ENSGALG00000008238	MED13L	protein_coding	mediator complex subunit 13 like	0.976017	1.73281e-11	7.11773e-09	6.26063	6.31316	7.08826	13.6306	13.1649	22.2924
ENSGALG00000002364	SEC16A	protein_coding	SEC16 homolog A, endoplasmic reticulum export factor	0.783023	1.81191e-11	7.25181e-09	12.9516	12.6581	13.484	23.9731	24.9403	47.6702
ENSGALG00000015301	LNPEP	protein_coding	leucyl and cystinyl aminopeptidase	1.11088	2.4975e-11	9.50817e-09	20.2267	17.9243	18.9041	43.4236	39.1593	30.6897
ENSGALG00000013824	HECA	protein_coding	hdc homolog, cell cycle regulator	0.895349	2.95269e-11	1.09735e-08	18.2895	17.6097	17.3356	37.1874	37.0146	33.5099
ENSGALG00000003322	TBC1D2B	protein_coding	TBC1 domain family member 2B	1.33476	4.5169e-11	1.60237e-08	11.0303	11.0562	12.4001	33.0392	25.5825	39.8308
ENSGALG00000004621	PREX1	protein_coding	phosphatidylinositol-3,4,5-trisphosphate dependent Rac exchange factor 1	1.09749	4.91671e-11	1.70544e-08	15.8357	16.4576	15.1711	32.8883	34.3362	12.5502
ENSGALG00000038222	ENSGALG00000038222	protein_coding	NA	1.13105	6.18699e-11	2.09941e-08	5.92659	5.758	5.2338	12.2787	14.2867	10.3938
ENSGALG00000010592	TET2	protein_coding	tet methylcytosine dioxygenase 2	1.14606	7.26077e-11	2.41135e-08	5.6659	5.25969	4.4702	13.6464	12.055	2.17834
ENSGALG00000028357	ENSGALG00000028357	protein_coding	macrophage mannose receptor 1-like	3.5025	2.0316e-10	6.21789e-08	0.235534	0.147818	0.0702341	1.98473	1.24545	24.3356
ENSGALG00000000255	MAN2A1	protein_coding	mannosidase alpha class 2A member 1	0.912304	2.53881e-10	7.62081e-08	12.1411	11.6249	13.5303	26.651	23.4393	92.5105
ENSGALG00000029583	PLBD1	protein_coding	phospholipase B domain containing 1	1.46967	2.7615e-10	8.06041e-08	29.6586	24.3449	34.1409	85.2045	80.9876	14.5093
ENSGALG00000004587	RC3H1	protein_coding	ring finger and CCCH-type domains 1	0.660583	4.15613e-10	1.13812e-07	8.86726	9.10975	9.1741	15.0782	15.8025	31.3888
ENSGALG00000017092	PAN3	protein_coding	PAN3 poly(A) specific ribonuclease subunit	0.972336	7.13059e-10	1.91899e-07	16.4048	16.885	13.0277	31.7627	32.7065	34.1717
ENSGALG00000042554	ABCD2	protein_coding	ATP binding cassette subfamily D member 2	1.26917	1.10825e-09	2.85307e-07	12.0555	11.3516	14.8883	32.2208	31.3839	15.8478
ENSGALG00000034590	CELF2	protein_coding	CUGBP Elav-like family member 2	0.908247	1.11498e-09	2.85307e-07	7.00893	7.78994	7.54497	14.6521	13.7888	38.4183
ENSGALG00000004310	TTYH3	protein_coding	tweety family member 3	1.86738	1.34673e-09	3.28454e-07	8.98605	10.2552	14.0305	39.2816	50.9352	21.2413
ENSGALG00000041564	ENSGALG00000041564	protein_coding	mannosidase alpha class 1A member 2	1.08807	1.88779e-09	4.46463e-07	10.2217	9.21063	11.5684	25.1587	23.5681	45.4655
ENSGALG00000016721	PLCXD1	protein_coding	phosphatidylinositol specific phospholipase C X domain containing 1	1.48454	2.17232e-09	4.98643e-07	13.7925	11.6287	13.6736	33.3411	36.589	15.3118
ENSGALG00000015036	RIC1	protein_coding	RIC1 homolog, RAB6A GEF complex partner 1	0.769523	2.88152e-09	6.24688e-07	8.11381	8.331	8.1129	15.6718	13.2984	6.26788
ENSGALG00000036259	ENSGALG00000036259	protein_coding	NA	0.985251	2.99409e-09	6.40202e-07	3.37415	2.80667	3.2517	6.85092	6.66941	17.7354
ENSGALG00000026940	TTYH2	protein_coding	tweety family member 1	1.09192	3.41679e-09	7.20711e-07	9.20979	7.78546	7.81961	17.5226	20.6252	7.18348
ENSGALG00000028762	ZFYVE26	protein_coding	zinc finger FYVE-type containing 26	1.00157	3.64899e-09	7.59428e-07	3.67128	3.3396	3.01585	6.56975	7.42259	36.3634
ENSGALG00000030703	CYBRD1	protein_coding	cytochrome b reductase 1	1.69937	3.96208e-09	8.13738e-07	7.35127	9.76234	9.12318	24.7983	28.4425	21.691
ENSGALG00000033126	DGCR8	protein_coding	DGCR8 microprocessor complex subunit	0.727277	4.80717e-09	9.74481e-07	11.52	12.0435	12.3113	21.1916	19.9145	11.9722
ENSGALG00000037872	ATAD2B	protein_coding	ATPase family, AAA domain containing 2B	0.632868	5.0295e-09	1.00648e-06	7.97744	8.06167	7.8541	13.977	13.2879	23.539
ENSGALG00000041505	PRRC2B	protein_coding	proline rich coiled-coil 2B	0.683175	5.88118e-09	1.14749e-06	14.4787	13.0459	14.0914	24.8771	22.3498	22.4309
ENSGALG00000004581	NDST1	protein_coding	N-deacetylase and N-sulfotransferase 1	0.948798	6.10374e-09	1.17621e-06	9.62495	10.93	11.4958	23.4096	19.6701	50.1331
ENSGALG00000036028	GNA13	protein_coding	G protein subunit alpha 13	1.10039	6.45398e-09	1.22854e-06	21.4095	21.2514	26.9371	53.9883	54.1241	16.6456
ENSGALG00000036017	NCOA2	protein_coding	nuclear receptor coactivator 2	0.977506	8.78891e-09	1.60001e-06	6.99158	7.25376	7.27883	14.5461	13.5582	10.5632
ENSGALG00000017462	FNIP1	protein_coding	folliculin interacting protein 1	0.952923	8.8155e-09	1.60001e-06	5.09305	4.77573	5.41612	11.5307	9.27778	19.4643
ENSGALG00000012525	FMNL2	protein_coding	formin like 2	0.935515	1.0096e-08	1.81136e-06	9.48218	8.91546	10.7807	19.6522	19.9893	85.6971
ENSGALG00000000461	MRC2	protein_coding	mannose receptor C type 2	1.61548	1.24457e-08	2.20756e-06	20.1303	27.2767	21.8038	83.3599	54.9308	13.0659
ENSGALG00000034003	ARID4B	protein_coding	AT-rich interaction domain 4B	0.752102	1.28308e-08	2.25029e-06	8.13973	8.47651	6.98104	14.3779	14.5446	10.0345
ENSGALG00000008942	FOXN2	protein_coding	forkhead box N2	0.986566	1.49273e-08	2.56045e-06	5.82706	5.74002	5.7113	13.3097	12.9637	13.4991
ENSGALG00000042452	DPP4	protein_coding	dipeptidyl peptidase 4	1.47855	2.11708e-08	3.55327e-06	5.38332	4.64358	6.34325	15.9757	18.9391	7.24974
ENSGALG00000003955	CEP350	protein_coding	centrosomal protein 350	0.815575	2.51039e-08	4.15964e-06	4.1131	4.15288	3.66054	6.95391	7.94314	14.0588
ENSGALG00000007902	ATP7A	protein_coding	ATPase copper transporting alpha	1.39346	3.0102e-08	4.8944e-06	4.77493	4.24985	6.29339	15.5543	13.1645	7.01364
ENSGALG00000047393	RAB11FIP5	protein_coding	RAB11 family interacting protein 5	1.29111	3.50081e-08	5.57593e-06	2.48371	2.14821	2.31561	5.504	5.41884	27.2514
ENSGALG00000004679	AKAP10	protein_coding	A-kinase anchoring protein 10	0.595626	3.73339e-08	5.88631e-06	17.4812	17.4094	17.9357	30.2485	27.0469	17.3408
ENSGALG00000010391	MMRN1	protein_coding	multimerin 1	5.397	4.0732e-08	6.2332e-06	0.153297	0.111669	0.275903	2.26446	4.18412	2.85775
ENSGALG00000046093	ENSGALG00000046093	protein_coding	NA	1.35417	4.37915e-08	6.63632e-06	0.898236	1.03425	1.06706	2.72914	2.51904	20.7816
ENSGALG00000016531	ASXL2	protein_coding	additional sex combs like 2, transcriptional regulator	1.07476	4.56495e-08	6.85138e-06	9.84816	10.2925	11.0559	21.748	26.9594	18.3208
ENSGALG00000004570	NCOA3	protein_coding	nuclear receptor coactivator 3	1.05037	5.58668e-08	8.30499e-06	8.94262	7.26659	9.22448	18.0159	19.4444	6.64913
ENSGALG00000000151	ADAMTS19	protein_coding	ADAM metallopeptidase with thrombospondin type 1 motif, 19	1.55539	6.14022e-08	9.04177e-06	1.80807	1.98309	1.45469	4.76741	4.77637	32.6495
ENSGALG00000029077	CBL	protein_coding	Cbl proto-oncogene	1.4258	6.52083e-08	9.51249e-06	13.4646	10.4622	14.8	34.9296	42.7392	14.3222
ENSGALG00000011695	HIPK3	protein_coding	homeodomain interacting protein kinase 3	0.816101	6.69133e-08	9.58211e-06	6.89937	7.61355	6.96531	12.3783	13.1731	10.1256
ENSGALG00000003733	LIFR	protein_coding	leukemia inhibitory factor receptor alpha	1.39163	7.16406e-08	1.0115e-05	3.66517	2.68922	3.27877	9.2026	7.42701	19.4418
ENSGALG00000005660	NF1	protein_coding	neurofibromin 1	0.916062	7.19305e-08	1.0115e-05	9.24115	8.48286	9.70567	19.309	16.0705	16.6542
ENSGALG00000028290	C1H21ORF91	protein_coding	chromosome 1 open reading frame, human C21orf91	0.801462	7.58292e-08	1.0568e-05	9.98371	11.1534	9.15352	20.3999	18.8031	18.8741
ENSGALG00000051766	ENSGALG00000051766	protein_coding	NA	1.51381	9.36907e-08	1.27167e-05	7.90784	5.52627	4.84946	16.8289	19.3429	34.8898
ENSGALG00000004960	FBN1	protein_coding	fibrillin 1	1.84533	9.56369e-08	1.28689e-05	8.517	11.935	9.68718	53.4764	26.8169	5.59421
ENSGALG00000031560	USF3	protein_coding	upstream transcription factor family member 3	0.974936	9.67078e-08	1.29018e-05	2.77089	2.34509	2.7299	5.12036	5.59056	31.1143
ENSGALG00000000523	STK38	protein_coding	serine/threonine kinase 38	1.11227	1.06549e-07	1.3741e-05	11.0775	14.6231	12.8512	26.1313	30.5432	34.9661
ENSGALG00000039713	AGO4	protein_coding	argonaute 4, RISC catalytic component	0.760115	1.09645e-07	1.39142e-05	21.4538	19.2375	21.5404	37.0416	39.5741	36.7228
ENSGALG00000040504	GGT5	protein_coding	gamma-glutamyltransferase 5	1.20677	1.21231e-07	1.51012e-05	15.5486	12.3882	17.8576	38.8011	36.688	10.0986
ENSGALG00000010665	FOXN3	protein_coding	forkhead box N3	1.47435	1.21901e-07	1.51012e-05	3.68772	2.51688	2.77661	8.33501	7.91466	4.67675
ENSGALG00000009880	INPP4B	protein_coding	inositol polyphosphate-4-phosphatase type II B	1.08	1.30229e-07	1.57577e-05	2.54684	2.17615	1.84559	4.88597	5.1028	10.2565
ENSGALG00000006818	ENSGALG00000006818	protein_coding	lysine methyltransferase 2A	0.825101	1.3585e-07	1.63114e-05	4.61708	5.61758	5.07867	9.38399	8.99016	55.8282
ENSGALG00000008983	GNB4	protein_coding	G protein subunit beta 4	1.28447	1.4516e-07	1.71651e-05	21.5011	18.114	25.7962	52.4372	60.5311	24.4112
ENSGALG00000008010	PTPN1	protein_coding	protein tyrosine phosphatase, non-receptor type 1	0.760578	1.50513e-07	1.75325e-05	14.8506	13.6376	15.7247	28.0849	26.9321	3.20603
ENSGALG00000010793	SLC24A4	protein_coding	solute carrier family 24 member 4	1.24958	1.7997e-07	2.03561e-05	1.09598	1.53287	1.39595	3.43027	3.48206	18.7588
ENSGALG00000041911	AAK1	protein_coding	AP2 associated kinase 1	0.96342	1.98715e-07	2.23147e-05	7.81227	8.22792	8.72734	15.7053	16.5128	17.0794
ENSGALG00000052853	ENSGALG00000052853	protein_coding	NA	3.72156	2.03022e-07	2.2475e-05	0.849959	0.712025	1.20615	18.0872	3.83581	10.3059
ENSGALG00000031589	ZNF592	protein_coding	zinc finger protein 592	0.651709	2.05649e-07	2.26055e-05	6.3224	6.15018	5.88209	10.8145	9.38048	17.1623
ENSGALG00000008163	PSME4	protein_coding	proteasome activator subunit 4	0.615092	2.18905e-07	2.38943e-05	9.59308	11.1029	10.4621	17.1136	16.1583	74.9626
ENSGALG00000040465	ZEB2	protein_coding	zinc finger E-box binding homeobox 2	1.14398	2.2667e-07	2.44007e-05	31.4384	27.479	24.8805	65.6563	54.8289	5.61857
ENSGALG00000015547	TADA2B	protein_coding	transcriptional adaptor 2B	1.11232	2.43895e-07	2.58976e-05	2.37366	2.90488	2.5304	5.83229	6.38276	6.46253
ENSGALG00000003976	BCORL1	protein_coding	BCL6 corepressor-like 1	0.641805	2.65759e-07	2.78405e-05	3.75419	4.18806	3.77192	6.52608	6.32002	22.0632
ENSGALG00000014811	SMCHD1	protein_coding	structural maintenance of chromosomes flexible hinge domain containing 1	0.581654	2.69261e-07	2.80193e-05	13.4122	13.893	14.155	21.2678	22.2424	50.8305
ENSGALG00000003396	NFATC3	protein_coding	nuclear factor of activated T-cells 3	1.19513	3.12245e-07	3.20646e-05	16.8818	18.0952	20.9415	39.0485	45.2186	24.9542
ENSGALG00000007595	LRCH3	protein_coding	leucine rich repeats and calponin homology domain containing 3	0.918272	3.17102e-07	3.23507e-05	12.0961	12.633	12.0265	21.4653	26.8109	59.822
ENSGALG00000007248	ENSGALG00000007248	protein_coding	pleckstrin homology domain containing O2	0.93199	3.2653e-07	3.29216e-05	30.4248	26.3888	34.1771	63.2797	61.0066	5.15872
ENSGALG00000053667	ENSGALG00000053667	protein_coding	CD2 molecule	1.40193	3.26917e-07	3.29216e-05	1.5204	1.61384	1.65388	4.70147	3.51308	31.382
ENSGALG00000004205	SOAT1	protein_coding	sterol O-acyltransferase 1	1.06357	3.46088e-07	3.44824e-05	17.6876	13.4183	13.4291	37.4784	29.8343	56.3164
ENSGALG00000006840	ENSGALG00000006840	protein_coding	A-kinase anchoring protein 13	1.24369	3.46834e-07	3.44824e-05	19.8137	21.4695	28.8951	58.6508	61.283	26.8668
ENSGALG00000026192	ST8SIA4	protein_coding	ST8 alpha-N-acetyl-neuraminide alpha-2,8-sialyltransferase 4	1.29792	3.62148e-07	3.5777e-05	11.4651	7.86288	10.6852	24.0891	27.1378	4.0157
ENSGALG00000027785	CCBE1	protein_coding	collagen and calcium binding EGF domains 1	2.52962	3.69468e-07	3.62706e-05	0.39585	0.56518	0.843979	2.75581	4.24174	11.0846
ENSGALG00000002504	RO60	protein_coding	TROVE domain family member 2	1.12465	3.89771e-07	3.80246e-05	4.04391	4.27407	4.20406	9.52222	8.21313	11.7105
ENSGALG00000002762	UHRF1BP1	protein_coding	UHRF1 binding protein 1	1.15066	4.09247e-07	3.94317e-05	4.83751	3.97214	4.17106	9.28607	9.40291	1.21032
ENSGALG00000011350	NEGR1	protein_coding	neuronal growth regulator 1	1.73787	4.83714e-07	4.57593e-05	0.266593	0.407819	0.344481	1.06899	1.30258	37.3826
ENSGALG00000010164	SMARCA2	protein_coding	SWI/SNF related, matrix associated, actin dependent regulator of chromatin, subfamily a, member 2	0.704836	5.48077e-07	5.12272e-05	20.0722	21.3714	19.2788	32.6031	34.3776	20.8998
ENSGALG00000039815	MARF1	protein_coding	KIAA0430	0.885761	5.59122e-07	5.16411e-05	9.24879	9.52259	10.8246	18.6502	18.2661	34.7438
ENSGALG00000008999	AFAP1L2	protein_coding	actin filament associated protein 1 like 2	0.611203	5.67698e-07	5.21247e-05	22.1256	22.0309	19.3549	36.388	31.4193	6.7413
ENSGALG00000006494	GRAMD1B	protein_coding	GRAM domain containing 1B	0.974829	5.83813e-07	5.25565e-05	3.41951	3.43218	3.68068	6.75261	8.38917	18.6863
ENSGALG00000033051	CAMK1D	protein_coding	calcium/calmodulin dependent protein kinase ID	0.945407	5.8966e-07	5.25943e-05	10.969	9.30512	8.2143	21.592	17.792	11.6171
ENSGALG00000009608	ENSGALG00000009608	protein_coding	NA	0.581808	6.23091e-07	5.49482e-05	7.56218	8.23457	7.73057	13.5361	12.1327	33.3987
ENSGALG00000034965	DIP2B	protein_coding	disco interacting protein 2 homolog B	0.942323	6.30702e-07	5.53069e-05	17.0638	16.1698	20.2355	36.3724	39.1471	30.6452
ENSGALG00000030780	MGAT4A	protein_coding	mannosyl (alpha-1,3-)-glycoprotein beta-1,4-N-acetylglucosaminyltransferase, isozyme A	1.71494	6.79912e-07	5.88592e-05	8.57694	8.01575	10.9581	24.0558	40.7872	143.172
ENSGALG00000006378	LIPA	protein_coding	lipase A, lysosomal acid type	1.41097	6.82524e-07	5.88592e-05	42.9743	35.8462	45.4514	98.5614	106.854	13.0496
ENSGALG00000003131	DGKE	protein_coding	diacylglycerol kinase epsilon	0.843192	8.12382e-07	6.85431e-05	7.06496	8.17217	7.53608	16.699	13.5649	11.0714
ENSGALG00000042088	ATG2B	protein_coding	autophagy related 2A	0.749828	8.22894e-07	6.90567e-05	5.81673	5.72752	6.15166	11.0888	9.33902	6.32113
ENSGALG00000032992	NR3C1	protein_coding	nuclear receptor subfamily 3 group C member 1	0.997342	8.31836e-07	6.94338e-05	2.93752	2.53279	3.23501	6.2335	5.85808	16.8683
ENSGALG00000012037	ARID4A	protein_coding	AT-rich interaction domain 4A	0.891261	8.41986e-07	6.98851e-05	8.2215	8.07217	8.6238	14.4575	17.4533	21.6236
ENSGALG00000026600	C1orf198	protein_coding	chromosome 3 open reading frame, human C1orf198	0.724092	8.60493e-07	7.04733e-05	12.4371	12.6838	10.7769	21.7709	19.2288	13.3083
ENSGALG00000001341	ZBTB44	protein_coding	zinc finger and BTB domain containing 44	1.23675	8.62348e-07	7.04733e-05	6.17801	5.12442	5.74775	12.2704	16.8624	35.7957
ENSGALG00000013773	FUCA2	protein_coding	fucosidase, alpha-L- 2, plasma	0.846645	9.90156e-07	7.96537e-05	16.6644	17.5958	19.7352	32.211	34.6187	33.3622
ENSGALG00000042137	ELK4	protein_coding	ELK4, ETS transcription factor	1.41566	1.0002e-06	7.96537e-05	10.2791	11.8869	13.7863	27.3426	40.4977	21.3742
ENSGALG00000035068	DNAJC13	protein_coding	DnaJ heat shock protein family (Hsp40) member C13	0.727119	1.05639e-06	8.32787e-05	12.7709	11.5559	12.2753	23.9622	18.8956	10.3209
ENSGALG00000015665	SH3BP2	protein_coding	SH3 domain binding protein 2	0.981103	1.07733e-06	8.45031e-05	6.34935	5.52529	4.55049	11.6384	12.299	18.289
ENSGALG00000032452	GAS7	protein_coding	growth arrest specific 7	1.3693	1.1001e-06	8.58572e-05	5.33523	6.17023	5.01057	14.9223	11.732	16.7148
ENSGALG00000016227	GPR34	protein_coding	G protein-coupled receptor 34	1.22029	1.1234e-06	8.68586e-05	5.06884	6.59918	5.46104	13.1391	12.1561	23.8638
ENSGALG00000015546	TBC1D14	protein_coding	TBC1 domain family member 14	1.06853	1.12406e-06	8.68586e-05	11.9172	9.11511	11.9299	23.1946	26.1461	18.0816
ENSGALG00000003641	KAT6A	protein_coding	lysine acetyltransferase 6A	0.726963	1.13267e-06	8.70932e-05	9.99422	9.62755	11.1051	17.5027	18.228	101.525
ENSGALG00000016034	ATRN	protein_coding	attractin	1.71449	1.17264e-06	8.97244e-05	21.9304	18.3361	26.721	65.0286	65.4993	33.2777
ENSGALG00000014582	CADM1	protein_coding	cell adhesion molecule 1	0.882801	1.25304e-06	9.49449e-05	14.2774	18.4413	16.581	34.7003	28.1504	46.123
ENSGALG00000009428	SUSD6	protein_coding	sushi domain containing 6	0.913607	1.44924e-06	0.000108235	21.5067	23.1557	27.8598	47.9885	50.608	11.9389
ENSGALG00000015889	PHIP	protein_coding	pleckstrin homology domain interacting protein	0.776068	1.66773e-06	0.000121119	7.01052	6.73258	5.53546	11.1537	11.7184	16.2275
ENSGALG00000034188	PAG1	protein_coding	phosphoprotein membrane anchor with glycosphingolipid microdomains 1	1.27646	1.67276e-06	0.000121119	6.04133	8.32293	7.70367	17.5785	22.6608	61.5014
ENSGALG00000014659	C1R	protein_coding	complement C1r	0.725915	1.70447e-06	0.000122604	41.0346	33.9405	32.7639	65.8897	61.1411	14.1659
ENSGALG00000002336	EP400	protein_coding	E1A binding protein p400	0.713901	1.80246e-06	0.000129058	7.09009	7.96423	7.43035	12.7938	11.9696	10.1326
ENSGALG00000007800	ZDHHC15	protein_coding	zinc finger DHHC-type containing 15	1.03892	1.82735e-06	0.000130242	4.52618	4.7698	5.77545	11.4301	11.2863	20.6281
ENSGALG00000003299	NSD3	protein_coding	Wolf-Hirschhorn syndrome candidate 1-like 1	0.87826	1.8858e-06	0.000133068	11.6213	9.54973	10.2463	18.6964	21.6705	18.391
ENSGALG00000038978	ENSGALG00000038978	protein_coding	dpy-19 like 1	0.74997	1.89965e-06	0.000133068	9.18164	10.0458	9.54633	17.555	15.1827	12.6331
ENSGALG00000034311	BTBD7	protein_coding	BTB domain containing 7	0.752759	1.90961e-06	0.000133068	6.47321	6.77999	7.22704	13.0529	10.8547	5.99373
ENSGALG00000032776	WDR7	protein_coding	WD repeat domain 7	1.12202	1.99384e-06	0.000136499	3.19912	2.3329	3.20034	7.50128	6.71138	13.7661
ENSGALG00000037618	ASAP1	protein_coding	ArfGAP with SH3 domain, ankyrin repeat and PH domain 1	0.866882	2.15763e-06	0.000146428	7.74415	6.02944	6.94013	13.6189	12.6057	10.3307
ENSGALG00000016768	LONRF2	protein_coding	LON peptidase N-terminal domain and ring finger 2	0.664563	2.24947e-06	0.000150695	6.1784	6.00401	6.4265	10.9949	9.90816	26.7972
ENSGALG00000005999	ABTB1	protein_coding	ankyrin repeat and BTB domain containing 1	0.603686	2.26818e-06	0.000151299	16.5687	17.6128	15.5162	25.1421	27.7274	5.95053
ENSGALG00000008298	LRRC17	protein_coding	leucine rich repeat containing 17	2.242	2.52291e-06	0.000165462	0.96588	1.10092	0.550621	3.05381	3.90563	26.08
ENSGALG00000014537	BMF	protein_coding	Bcl2 modifying factor	1.45171	2.57559e-06	0.00016751	6.71643	8.13392	10.6353	20.7513	26.8251	51.0451
ENSGALG00000003792	FYB	protein_coding	FYN binding protein	1.37178	2.72311e-06	0.000174918	22.7238	15.3753	19.2391	44.1638	61.5307	13.4134
ENSGALG00000002706	XRN1	protein_coding	5'-3' exoribonuclease 1	0.862923	2.79721e-06	0.000178941	7.50886	6.18338	7.92035	14.1365	14.1226	5.61145
ENSGALG00000010311	NAV3	protein_coding	neuron navigator 3	1.17879	3.01704e-06	0.000191287	1.87869	2.09842	1.85922	4.59983	3.71795	18.3437
ENSGALG00000002246	DENND1B	protein_coding	DENN domain containing 1B	1.3654	3.06313e-06	0.000192792	7.37438	5.02365	6.83595	14.6818	19.3293	64.979
ENSGALG00000047320	MFAP5	protein_coding	microfibrillar associated protein 5	2.2049	3.20332e-06	0.000199206	7.40329	9.46498	9.8522	26.5004	37.447	58.9369
ENSGALG00000008970	NRK	protein_coding	Nik related kinase	1.41757	3.24099e-06	0.000200748	16.6216	17.9282	22.9024	42.2542	60.6927	16.9772
ENSGALG00000020249	RAPGEF2	protein_coding	Rap guanine nucleotide exchange factor 2	1.07129	3.2654e-06	0.000201461	6.1463	6.2549	7.01657	13.7582	12.3608	10.1003
ENSGALG00000006325	ENSGALG00000006325	protein_coding	netrin-4-like	1.66397	3.28116e-06	0.000201637	2.20784	2.87707	3.36799	11.7622	6.61305	7.95653
ENSGALG00000014857	ENSGALG00000014857	protein_coding	NA	1.92225	3.42712e-06	0.000207341	1.71391	1.5126	1.11797	5.19653	4.13156	35.0569
ENSGALG00000014718	MAP3K1	protein_coding	mitogen-activated protein kinase kinase kinase 1	1.20635	3.48066e-06	0.000209767	14.7198	16.1794	17.6426	34.1664	49.0863	1.00793
ENSGALG00000034950	SMPD3	protein_coding	sphingomyelin phosphodiesterase 3	1.77438	3.74573e-06	0.000222814	0.24591	0.319183	0.389973	1.05281	1.40115	18.9573
ENSGALG00000008811	SLC1A4	protein_coding	solute carrier family 1 member 4	1.32587	3.97883e-06	0.000234361	5.67627	5.64264	8.47375	17.2577	16.4029	9.04709
ENSGALG00000039121	PPM1F	protein_coding	protein phosphatase, Mg2+/Mn2+ dependent 1F	1.07373	4.1686e-06	0.000243265	3.18669	3.68807	3.74759	7.25812	7.27535	26.2607
ENSGALG00000005065	PLA2G4A	protein_coding	phospholipase A2 group IVA	0.925931	4.3124e-06	0.000249305	13.9249	10.6851	11.72	23.7143	22.9802	4.24528
ENSGALG00000008006	CAPN6	protein_coding	calpain 6	1.15687	4.65135e-06	0.000263204	2.20186	2.3637	2.35848	6.09037	6.05276	12.6824
ENSGALG00000015284	RGMB	protein_coding	repulsive guidance molecule family member b	0.867881	4.654e-06	0.000263204	5.55399	6.93367	6.07851	12.4016	10.6966	30.026
ENSGALG00000011200	THBS2	protein_coding	thrombospondin 2	3.34598	4.74725e-06	0.000266546	1.08393	1.78878	1.45155	7.58643	8.04877	32.9229
ENSGALG00000012342	SASH1	protein_coding	SAM and SH3 domain containing 1	1.46253	4.81038e-06	0.000269122	9.83728	7.50387	10.7155	28.351	20.6773	29.2464
ENSGALG00000014952	CERT1	protein_coding	collagen type IV alpha 3 binding protein	0.78684	5.01214e-06	0.000277427	16.5411	13.9967	14.07	26.0834	25.9363	55.7645
ENSGALG00000005589	SYNGR3	protein_coding	synaptogyrin 3	1.3495	5.36031e-06	0.00029461	19.1239	18.4851	24.5352	44.8476	66.6425	44.8417
ENSGALG00000014878	MAN1A1	protein_coding	mannosidase alpha class 1A member 1	1.68744	5.62951e-06	0.000306171	9.0932	9.68567	13.7816	27.1268	38.5822	10.2775
ENSGALG00000034166	ZCCHC14	protein_coding	zinc finger CCHC-type containing 14	0.900054	5.68137e-06	0.000307918	4.97348	4.5461	5.98025	10.4476	9.94364	28.2055
ENSGALG00000010629	TUT4	protein_coding	zinc finger CCHC-type containing 11	0.606431	5.79081e-06	0.000310944	18.9329	17.4052	16.5562	27.147	29.6865	2.3252
ENSGALG00000005426	FREM1	protein_coding	FRAS1 related extracellular matrix 1	1.5375	5.79184e-06	0.000310944	1.18822	0.998596	0.991593	4.57306	2.94731	14.5174
ENSGALG00000013685	EDRF1	protein_coding	erythroid differentiation regulatory factor 1	0.637099	5.87807e-06	0.000314215	8.42641	8.29122	8.02259	13.222	12.8844	13.9255
ENSGALG00000008023	TMEM94	protein_coding	transmembrane protein 94	0.763418	6.03147e-06	0.000317906	8.31592	7.05147	8.75337	14.9548	14.5304	7.14234
ENSGALG00000004559	DPY19L3	protein_coding	dpy-19 like 3 (C. elegans)	1.11492	6.05871e-06	0.000317906	2.76859	2.66442	3.21216	7.26575	5.43985	22.3456
ENSGALG00000007970	PIAS1	protein_coding	protein inhibitor of activated STAT 1	0.893086	6.08969e-06	0.000317906	11.3129	9.82596	9.80951	18.1488	20.1091	14.2214
ENSGALG00000038780	PRDM2	protein_coding	PR/SET domain 2	0.671459	6.18446e-06	0.000320708	8.16927	8.3154	7.13286	13.0472	12.4111	6.70815
ENSGALG00000002439	BDP1	protein_coding	B double prime 1, subunit of RNA polymerase III transcription initiation factor IIIB-like	0.72982	6.23646e-06	0.000322334	3.40931	3.85511	3.41997	6.47868	5.52645	21.8305
ENSGALG00000011251	TBC1D5	protein_coding	TBC1 domain family member 5	1.27899	6.51719e-06	0.000334627	7.14491	6.15923	9.32819	18.8806	17.4982	25.1045
ENSGALG00000026816	ENSGALG00000026816	protein_coding	NA	0.822814	6.99079e-06	0.000355788	15.1151	13.0669	14.7454	26.2351	29.0418	15.1328
ENSGALG00000001976	TRIM33	protein_coding	tripartite motif containing 33	0.585184	7.57604e-06	0.000380239	10.0393	9.40956	9.68298	14.9767	16.093	13.3465
ENSGALG00000008408	GAB3	protein_coding	GRB2 associated binding protein 3	1.38194	7.61325e-06	0.000380882	5.22522	4.39395	3.15382	10.0421	11.5837	12.0272
ENSGALG00000052333	ENSGALG00000052333	protein_coding	NA	0.880376	7.69891e-06	0.000383937	6.49919	6.62807	7.23859	14.4	13.3362	15.2506
ENSGALG00000005230	MED13	protein_coding	mediator complex subunit 13	0.59248	7.80626e-06	0.000388051	9.35128	10.306	10.455	18.0074	14.8758	15.0729
ENSGALG00000007843	ATRX	protein_coding	alpha thalassemia/mental retardation syndrome X-linked	0.983849	7.98864e-06	0.000393359	6.6907	6.38316	8.74308	16.2408	14.4982	9.21603
ENSGALG00000033025	ENSGALG00000033025	protein_coding	RING1 and YY1 binding protein	1.23511	8.47026e-06	0.000411876	4.90578	4.1886	3.09582	11.4465	9.68783	25.4365
ENSGALG00000011528	ENSGALG00000011528	protein_coding	kinesin light chain 1	1.09012	8.64897e-06	0.00041926	10.748	8.81789	8.90316	20.1221	18.3716	11.7615
ENSGALG00000016971	ENSGALG00000016971	protein_coding	NA	0.74247	8.68208e-06	0.000419562	6.04942	6.78901	7.50109	12.9275	11.3762	2.36649
ENSGALG00000012382	ENSGALG00000012382	protein_coding	NA	3.72187	8.81486e-06	0.000424664	0.131067	0.089111	0.0564535	0.984023	0.456375	16.8287
ENSGALG00000042759	ENSGALG00000042759	protein_coding	protein kinase, X-linked	0.807275	8.99469e-06	0.000431994	10.5234	9.77039	11.3681	22.1652	19.8653	15.1135
ENSGALG00000029379	BRD1	protein_coding	bromodomain containing 1	0.63601	9.21051e-06	0.000441003	8.26247	9.20894	8.47836	13.3956	14.0286	52.2724
ENSGALG00000051068	ENSGALG00000051068	protein_coding	NA	2.87729	9.26233e-06	0.000442128	3.64944	3.25069	7.05859	41.6978	15.2706	25.1998
ENSGALG00000048285	TCN2	protein_coding	transcobalamin 2	0.739249	9.37012e-06	0.000445909	16.7115	16.2682	12.5816	28.5268	26.6319	23.4249
ENSGALG00000049475	S1PR2	protein_coding	sphingosine-1-phosphate receptor 2	0.962131	9.44431e-06	0.000448073	12.1724	9.99157	13.8106	25.7597	25.2104	37.2516
ENSGALG00000002080	DOCK2	protein_coding	dedicator of cytokinesis 2	0.96757	9.51069e-06	0.000449855	16.1794	16.7034	18.6448	30.0983	38.9546	16.1483
ENSGALG00000029142	ENSGALG00000029142	protein_coding	ORMDL sphingolipid biosynthesis regulator 3	0.641925	1.00721e-05	0.000472121	10.8295	10.2159	9.26191	18.7648	15.1623	59.2183
ENSGALG00000052114	ENSGALG00000052114	protein_coding	NA	0.77409	1.01595e-05	0.000474789	27.5081	31.1408	30.9317	50.3285	52.0899	14.1741
ENSGALG00000007569	KBTBD8	protein_coding	kelch repeat and BTB domain containing 8	0.85194	1.0325e-05	0.000478229	6.729	7.478	7.92946	16.2499	11.9549	4.59196
ENSGALG00000006912	CPEB3	protein_coding	cytoplasmic polyadenylation element binding protein 3	1.10368	1.06538e-05	0.000490547	1.9661	1.54446	2.03413	4.35214	3.67961	21.9947
ENSGALG00000001522	PHF20	protein_coding	PHD finger protein 20	0.804547	1.08e-05	0.000495816	11.2434	12.6745	14.4082	23.8064	25.1036	157.728
ENSGALG00000011031	JAK1	protein_coding	Janus kinase 1	1.16932	1.10194e-05	0.000502748	58.3467	56.5607	77.8566	133.141	167.664	12.2702
ENSGALG00000003753	CYLD	protein_coding	CYLD lysine 63 deubiquitinase	0.692058	1.10357e-05	0.000502748	7.57158	7.60858	8.03662	12.9195	14.4951	15.7361
ENSGALG00000014236	ATP8A1	protein_coding	ATPase phospholipid transporting 8A1	1.51227	1.10765e-05	0.000502748	5.02587	3.21494	4.36441	12.467	9.83351	105.651
ENSGALG00000026884	ENSGALG00000026884	protein_coding	phospholipase A2 inhibitor and LY6/PLAUR domain containing	1.14801	1.10798e-05	0.000502748	40.6312	38.9282	31.978	75.032	79.1468	1.89131
ENSGALG00000031866	ENSGALG00000031866	protein_coding	protein NDNF-like	4.41087	1.11714e-05	0.000505431	0.0372875	0.0380269	0.0722723	0.572616	0.829266	29.8374
ENSGALG00000029896	ENSGALG00000029896	protein_coding	Rap guanine nucleotide exchange factor 6	0.89979	1.13008e-05	0.000509051	18.1632	15.5544	18.8406	34.9219	39.2075	16.0782
ENSGALG00000039294	MSL2	protein_coding	male-specific lethal 2 homolog (Drosophila)	0.862462	1.18126e-05	0.000528319	9.77477	8.59045	9.12371	16.648	20.1269	6.11036
ENSGALG00000015611	CASP8AP2	protein_coding	caspase 8 associated protein 2	0.831999	1.20331e-05	0.000536644	4.1886	3.30517	3.35626	7.05521	7.28575	9.4149
ENSGALG00000002227	DMXL1	protein_coding	Dmx like 1	0.886984	1.22413e-05	0.000543959	4.32212	5.53122	5.41103	9.32333	11.0761	16.629
ENSGALG00000015086	OSBPL1A	protein_coding	oxysterol binding protein like 1A	0.829149	1.22669e-05	0.000543959	8.35023	8.57111	8.38141	13.767	16.9921	10.2109
ENSGALG00000048936	ENSGALG00000048936	protein_coding	NA	0.991869	1.25259e-05	0.000553873	6.49669	5.18233	5.70387	12.4463	13.9803	16.991
ENSGALG00000043164	TNKS	protein_coding	tankyrase	0.846063	1.28488e-05	0.000565991	9.37333	7.33711	9.22335	16.7724	15.6263	10.4065
ENSGALG00000041403	DENND4A	protein_coding	DENN domain containing 4A	1.18982	1.28725e-05	0.000565991	4.27607	3.55559	4.76799	12.2254	7.94536	10.2434
ENSGALG00000008653	MGA	protein_coding	MGA, MAX dimerization protein	0.787668	1.34611e-05	0.00058572	5.66354	4.97706	6.31342	10.2009	10.5598	42.2338
ENSGALG00000037943	PRKCB	protein_coding	protein kinase C beta	1.15166	1.34713e-05	0.00058572	21.435	19.3207	16.4716	37.1658	54.4633	9.85479
ENSGALG00000016979	SLC25A30	protein_coding	solute carrier family 25 member 30	0.67561	1.45385e-05	0.000623436	6.05581	5.93987	5.71929	11.057	9.04624	14.4835
ENSGALG00000031917	ANKIB1	protein_coding	ankyrin repeat and IBR domain containing 1	0.6993	1.48558e-05	0.000635298	7.2102	8.17265	8.37665	13.7184	12.5797	12.7734
ENSGALG00000002374	SLC9A9	protein_coding	solute carrier family 9 member A9	1.26238	1.49984e-05	0.000639643	4.54145	3.4346	4.59903	10.3699	8.76923	20.6183
ENSGALG00000008714	ABI2	protein_coding	abl interactor 2	0.65529	1.54141e-05	0.000655582	11.3825	11.2325	12.6472	19.614	18.5242	17.659
ENSGALG00000006695	BCR	protein_coding	BCR, RhoGEF and GTPase activating protein	1.00137	1.56496e-05	0.000663791	6.75807	7.18495	7.45852	15.4644	12.1539	13.5931
ENSGALG00000039583	MITF	protein_coding	melanogenesis associated transcription factor	0.730345	1.62826e-05	0.000679558	8.99296	7.95899	9.31633	16.6411	16.0137	24.9577
ENSGALG00000004397	MLXIP	protein_coding	MLX interacting protein	0.945804	1.65229e-05	0.000685921	11.1377	10.3616	14.0663	23.8059	23.8357	12.5304
ENSGALG00000053997	ENSGALG00000053997	protein_coding	zinc finger DBF-type containing 2	0.610256	1.67683e-05	0.000694261	8.35437	8.45132	9.09757	14.761	14.6206	21.3624
ENSGALG00000008494	CREB1	protein_coding	cAMP responsive element binding protein 1	0.659146	1.68434e-05	0.000694731	11.3086	11.7179	12.3665	19.3245	18.3756	3.44144
ENSGALG00000013657	ZNF236	protein_coding	zinc finger protein 236	0.733905	1.69129e-05	0.000694731	1.87186	2.24654	2.28969	4.01972	3.83067	15.2125
ENSGALG00000003771	SIN3B	protein_coding	SIN3 transcription regulator family member B	0.748666	1.69577e-05	0.000694731	8.0705	7.60026	8.47307	13.138	14.4978	40.7262
ENSGALG00000052354	ENSGALG00000052354	protein_coding	SON DNA binding protein	0.657942	1.71185e-05	0.000699484	24.5528	24.1195	27.7698	41.6779	45.2661	12.018
ENSGALG00000015033	REV3L	protein_coding	REV3 like, DNA directed polymerase zeta catalytic subunit	0.709095	1.74062e-05	0.000709381	6.88625	6.62892	5.9728	12.0053	9.65279	142.07
ENSGALG00000026736	OGN	protein_coding	osteoglycin	2.57338	1.80384e-05	0.000727551	14.9047	20.5915	8.68093	86.6695	45.9067	11.6358
ENSGALG00000002028	GPRC5B	protein_coding	G protein-coupled receptor class C group 5 member B	2.04122	1.89014e-05	0.000754099	1.98018	1.50284	1.96367	5.13892	6.75013	9.53456
ENSGALG00000014700	DHX29	protein_coding	DExH-box helicase 29	0.94841	1.90349e-05	0.000754099	4.51562	4.72126	6.14137	11.3828	10.6065	41.5433
ENSGALG00000046032	CD83	protein_coding	CD83 molecule	1.37469	1.91108e-05	0.000755191	13.0164	11.526	13.3605	24.8609	36.9634	10.3584
ENSGALG00000035605	ENSGALG00000035605	protein_coding	NA	0.863342	2.01145e-05	0.00078296	4.81076	6.1893	5.66638	10.6081	11.0731	1.10065
ENSGALG00000037625	FBN3	protein_coding	fibrillin 3	2.53651	2.03766e-05	0.000791189	0.173595	0.0973708	0.185059	0.462084	1.21964	7.62726
ENSGALG00000015590	MANEA	protein_coding	mannosidase endo-alpha	0.933946	2.21759e-05	0.000852572	3.10168	3.6963	3.98535	7.88511	6.3062	105.074
ENSGALG00000012208	GMFB	protein_coding	glia maturation factor beta	0.924471	2.30491e-05	0.000880999	58.6918	47.0964	64.5466	117.538	120.523	4.03651
ENSGALG00000013211	ST8SIA1	protein_coding	ST8 alpha-N-acetyl-neuraminide alpha-2,8-sialyltransferase 1	1.334	2.30847e-05	0.000880999	1.28279	1.89693	1.74045	4.00556	5.0574	94.5957
ENSGALG00000052319	ENSGALG00000052319	protein_coding	NA	0.999738	2.38063e-05	0.00090278	46.4464	34.9183	50.5666	95.4833	89.8421	54.6414
ENSGALG00000029324	ENSGALG00000029324	protein_coding	NA	0.806881	2.38289e-05	0.00090278	27.0123	30.6932	33.1866	52.37	61.0639	16.8712
ENSGALG00000015538	KIAA0232	protein_coding	KIAA0232	0.768989	2.39463e-05	0.00090503	10.833	8.93949	8.3828	18.7272	15.1978	9.29547
ENSGALG00000007302	ATXN7	protein_coding	ataxin 7	0.711116	2.44324e-05	0.000915663	5.50918	4.96815	5.46266	8.66923	9.61723	25.3398
ENSGALG00000039450	SOS1	protein_coding	SOS Ras/Rac guanine nucleotide exchange factor 1	0.661443	2.45517e-05	0.000915663	14.4089	14.9974	17.3783	26.3828	26.651	12.5744
ENSGALG00000051378	ENSGALG00000051378	protein_coding	NA	1.44408	2.45796e-05	0.000915663	4.10245	4.8444	4.39427	10.3895	15.279	3.35025
ENSGALG00000011823	FAT4	protein_coding	FAT atypical cadherin 4	0.955857	2.47655e-05	0.000920226	1.73841	1.86968	1.57823	4.45451	2.86833	44.9338
ENSGALG00000017327	P2RY6	protein_coding	pyrimidinergic receptor P2Y6	1.28115	2.57031e-05	0.00095071	19.2711	11.91	14.3535	38.2041	33.8683	33.7886
ENSGALG00000005856	TBC1D9B	protein_coding	TBC1 domain family member 9B	0.780971	2.71882e-05	0.000991545	15.9995	16.6031	19.4603	32.4507	28.4844	20.5142
ENSGALG00000029316	ENSGALG00000029316	protein_coding	AT-rich interaction domain 1A	0.89912	2.73867e-05	0.000993072	10.5684	10.1997	13.0333	21.5931	24.6914	62.2067
ENSGALG00000021869	PODN	protein_coding	podocan	2.34963	2.7421e-05	0.000993072	10.0283	7.09888	4.80217	26.0497	28.3854	24.3843
ENSGALG00000008318	SLK	protein_coding	STE20 like kinase	0.87576	2.76501e-05	0.000999051	15.3083	11.3712	14.4216	29.9014	25.8398	35.5631
ENSGALG00000005120	FBLN2	protein_coding	fibulin 2	2.0052	2.86161e-05	0.00103085	5.01723	6.53564	4.76015	15.0644	17.7091	7.16639
ENSGALG00000015667	ENSGALG00000015667	protein_coding	family with sequence similarity 193, member A	0.72798	2.88242e-05	0.00103429	4.26352	4.18461	3.51054	6.82636	6.90247	26.2637
ENSGALG00000006705	ENSGALG00000006705	protein_coding	myoferlin	1.03471	2.98062e-05	0.00106463	10.8657	10.1094	10.1856	24.1703	17.0801	12.4429
ENSGALG00000039178	CHD9	protein_coding	chromodomain helicase DNA binding protein 9	0.733184	3.04652e-05	0.00108075	7.17509	6.27319	6.1228	11.945	10.0054	29.7683
ENSGALG00000008759	LAMP3	protein_coding	lysosomal associated membrane protein 3	0.897163	3.10021e-05	0.00109731	14.7982	19.0983	13.0087	29.1273	33.0632	48.444
ENSGALG00000021143	RGS18	protein_coding	regulator of G-protein signaling 18	0.936159	3.1184e-05	0.00110125	24.2416	19.2883	20.1031	38.3932	41.5694	14.3725
ENSGALG00000001253	RC3H2	protein_coding	ring finger and CCCH-type domains 2	0.760671	3.14663e-05	0.00110621	8.00569	7.76939	9.76068	16.0838	15.4462	7.07802
ENSGALG00000007758	OSBP2	protein_coding	oxysterol binding protein 2	0.80968	3.15468e-05	0.00110655	3.74207	4.9141	3.50232	7.84583	7.5657	14.3647
ENSGALG00000012986	KDM5A	protein_coding	lysine (K)-specific demethylase 5A	0.809637	3.17248e-05	0.0011103	6.95976	6.62563	8.18057	12.8445	13.1508	1.49003
ENSGALG00000012418	KYNU	protein_coding	kynureninase	3.20051	3.25681e-05	0.0011322	0.234342	0.29414	0.314454	1.19958	5.44861	12.4354
ENSGALG00000043555	NPNT	protein_coding	nephronectin	1.74821	3.26644e-05	0.00113302	5.10207	7.67029	5.20028	28.999	22.7649	13.1439
ENSGALG00000039222	DPY19L4	protein_coding	dpy-19 like 4 (C. elegans)	0.784476	3.3643e-05	0.0011618	6.34323	6.69112	6.12098	11.4831	10.1827	11.9709
ENSGALG00000003168	MTMR12	protein_coding	myotubularin related protein 12	0.752608	3.37343e-05	0.00116238	7.11565	7.36506	5.59222	12.9026	10.8435	3.65486
ENSGALG00000042388	ENSGALG00000042388	protein_coding	NA	2.5949	3.45128e-05	0.0011788	0.240813	0.439474	0.343924	1.71281	1.10188	13.6828
ENSGALG00000006165	ENSGALG00000006165	protein_coding	NA	1.26059	3.57557e-05	0.00120542	4.88263	6.76765	4.35279	10.8122	15.7211	6.89433
ENSGALG00000037506	SIPA1L2	protein_coding	signal induced proliferation associated 1 like 2	0.85158	3.77647e-05	0.00125422	4.34309	3.26285	3.33913	7.67744	6.35149	34.7988
ENSGALG00000006237	PKN2	protein_coding	protein kinase N2	0.726883	3.78108e-05	0.00125422	21.3918	19.1593	21.6538	33.8511	40.2114	11.504
ENSGALG00000009601	NELL2	protein_coding	neural EGFL like 2	1.33647	4.11421e-05	0.00134913	4.23857	3.4151	3.56302	11.7475	6.7704	21.7186
ENSGALG00000014974	MIB1	protein_coding	mindbomb E3 ubiquitin protein ligase 1	0.634515	4.21651e-05	0.00137402	12.1715	11.8199	13.2795	20.2194	19.2596	21.6087
ENSGALG00000011663	FNDC1	protein_coding	fibronectin type III domain containing 1	1.69024	4.31471e-05	0.00140017	3.96275	5.45401	5.08087	10.322	17.0518	32.642
ENSGALG00000047207	ENSGALG00000047207	protein_coding	NA	2.82441	4.42996e-05	0.00143162	1.39578	3.64989	3.43372	21.9476	8.68302	6.61139
ENSGALG00000001774	NEO1	protein_coding	neogenin 1	1.12399	4.4971e-05	0.00145031	3.13332	4.21429	3.99008	10.8788	8.78322	7.73683
ENSGALG00000014892	CEP85L	protein_coding	centrosomal protein 85 like	1.12876	4.6576e-05	0.00149898	2.27626	3.51799	3.07016	6.19838	6.4762	1804.28
ENSGALG00000035584	COL3A1	protein_coding	collagen type III alpha 1 chain	2.09154	4.7128e-05	0.00151362	221.383	289.571	229.748	713.54	776.593	37.4679
ENSGALG00000041787	PLA2G15	protein_coding	phospholipase A2 group XV	1.53321	4.74087e-05	0.00151951	10.6048	6.86234	12.3119	28.2723	25.5765	14.9428
ENSGALG00000004323	RASAL2	protein_coding	synaptic Ras GTPase activating protein 1	0.955648	4.80704e-05	0.00153746	7.52001	6.62415	8.71844	14.2598	17.7321	104.017
ENSGALG00000005551	DKK3	protein_coding	dickkopf WNT signaling pathway inhibitor 3	0.618995	4.82642e-05	0.00153746	60.8098	67.9687	56.7901	92.7751	103.524	15.6127
ENSGALG00000008357	TPCN1	protein_coding	cation channel sperm associated 4	0.866803	5.00589e-05	0.00158172	7.71615	6.54352	7.15625	13.874	11.7982	14.1079
ENSGALG00000000215	DCP2	protein_coding	decapping mRNA 2	0.81573	5.14889e-05	0.00162034	7.48413	7.76323	9.63759	15.9803	16.3751	10.5591
ENSGALG00000013189	LPCAT1	protein_coding	lysophosphatidylcholine acyltransferase 1	0.601194	5.17722e-05	0.00162598	7.2791	7.49155	7.05433	11.5772	12.8716	34.7665
ENSGALG00000015828	BACH1	protein_coding	BTB domain and CNC homolog 1	0.976418	5.23227e-05	0.00163997	21.6498	14.9091	19.8998	43.187	40.0863	16.5097
ENSGALG00000014914	SNX18	protein_coding	sorting nexin 18	1.13489	5.2968e-05	0.00165687	9.50435	6.28484	6.51911	20.4827	15.0042	9.81511
ENSGALG00000034317	SYNJ1	protein_coding	synaptojanin 1	0.879199	5.34453e-05	0.00166846	4.81895	4.32342	5.92194	9.6637	9.89361	21.5359
ENSGALG00000000755	ACER3	protein_coding	alkaline ceramidase 3	1.41102	5.47799e-05	0.00169655	7.12974	5.42844	6.88592	21.248	12.0947	30.451
ENSGALG00000028304	MMR1L4	protein_coding	macrophage mannose receptor 1-like 4	2.32416	5.49024e-05	0.00169697	3.60609	2.57432	7.77579	26.2307	17.9353	13.61
ENSGALG00000027184	OLFML1	protein_coding	olfactomedin like 1	2.75755	5.50642e-05	0.00169859	1.01452	1.80399	0.882355	9.4544	3.15563	16.6516
ENSGALG00000017070	PDS5B	protein_coding	PDS5 cohesin associated factor B	0.832211	5.51723e-05	0.00169859	7.11733	7.94407	8.37055	14.8874	12.5578	9.84496
ENSGALG00000004597	ZBTB37	protein_coding	zinc finger and BTB domain containing 37	0.70805	5.75843e-05	0.00176242	5.62402	5.39662	6.63952	10.8874	9.87177	58.9387
ENSGALG00000006837	TSPAN4	protein_coding	tetraspanin 4	1.17667	5.82027e-05	0.00177439	18.2633	19.5753	21.5453	47.6771	35.2259	28.5699
ENSGALG00000012662	NUAK1	protein_coding	NUAK family kinase 1	1.01927	5.87058e-05	0.00178276	11.7877	10.0507	14.3452	25.877	23.2853	3.27708
ENSGALG00000042134	PIEZO2	protein_coding	piezo type mechanosensitive ion channel component 2	1.0796	5.89931e-05	0.0017855	1.28489	1.31037	1.03768	2.58523	2.21895	48.2503
ENSGALG00000003428	ENSGALG00000003428	protein_coding	phosphoinositide-3-kinase regulatory subunit 2	0.799159	5.90249e-05	0.0017855	23.23	21.9496	24.0194	42.9459	36.1185	17.3824
ENSGALG00000002543	CSGALNACT2	protein_coding	chondroitin sulfate N-acetylgalactosaminyltransferase 2	0.585779	5.91583e-05	0.00178608	10.0639	11.3664	10.6266	18.4229	15.0934	2.41306
ENSGALG00000013034	CECR2	protein_coding	CECR2, histone acetyl-lysine reader	0.967255	5.97426e-05	0.00179092	1.40567	1.30173	0.908178	2.64663	2.40099	19.1722
ENSGALG00000004610	SH2B3	protein_coding	SH2B adaptor protein 3	0.838746	5.97504e-05	0.00179092	12.5641	9.89905	10.3739	24.565	18.616	18.2806
ENSGALG00000000276	FBXL17	protein_coding	F-box and leucine rich repeat protein 17	0.686395	5.97777e-05	0.00179092	9.49504	11.0065	10.1163	18.4153	15.3815	26.182
ENSGALG00000008611	ZBTB33	protein_coding	zinc finger and BTB domain containing 33	0.726155	6.20894e-05	0.0018425	14.0439	15.1408	17.6544	26.8662	28.9889	8.94605
ENSGALG00000037031	ENSGALG00000037031	protein_coding	AT-hook transcription factor	0.691727	6.38245e-05	0.00188258	5.26762	5.68808	5.94263	9.18298	10.7325	20.9001
ENSGALG00000030580	RPS6KA5	protein_coding	ribosomal protein S6 kinase A5	0.794146	6.40431e-05	0.00188258	9.56863	9.97363	11.8812	18.6921	18.0478	8.90795
ENSGALG00000015681	NRIP1	protein_coding	nuclear receptor interacting protein 1	0.898646	6.50952e-05	0.00190568	4.67904	4.53414	5.26425	8.49779	11.1274	9.99626
ENSGALG00000001229	SKI	protein_coding	SKI proto-oncogene	0.785927	6.52075e-05	0.00190568	7.10438	6.01327	5.29616	11.5432	12.0375	10.4397
ENSGALG00000014645	MEF2C	protein_coding	myocyte enhancer factor 2C	0.9135	6.53006e-05	0.00190568	4.25565	5.39344	4.24437	8.71374	8.39523	16.7417
ENSGALG00000000195	SLC23A2	protein_coding	solute carrier family 23 member 2	1.3944	6.79825e-05	0.00197179	8.5009	9.27634	7.46949	34.3192	19.7079	67.4319
ENSGALG00000043672	STAB1	protein_coding	stabilin 1	0.979434	6.80887e-05	0.00197179	27.2056	26.8504	27.4148	58.8681	43.4751	11.0052
ENSGALG00000003645	ENSGALG00000003645	protein_coding	phosphatidylinositol transfer protein membrane associated 2	1.04871	7.06626e-05	0.00203771	6.06018	4.94428	6.60019	12.2905	15.3156	39.905
ENSGALG00000001939	HIPK1	protein_coding	homeodomain interacting protein kinase 1	1.02641	7.08096e-05	0.00203771	19.6093	17.5912	25.9039	47.9845	48.7524	19.1286
ENSGALG00000008281	NEURL1	protein_coding	neuralized E3 ubiquitin protein ligase 1	0.851308	7.18136e-05	0.00206055	8.88598	9.35597	9.72831	14.9732	19.0857	3.28774
ENSGALG00000041121	SLIT2	protein_coding	slit guidance ligand 2	1.69462	7.32555e-05	0.00208601	0.833937	1.07807	0.466699	2.71764	2.06601	208.532
ENSGALG00000033709	LTA4H	protein_coding	leukotriene A4 hydrolase	0.741445	7.33574e-05	0.00208601	154.202	127.615	134.87	258.372	271.398	25.6073
ENSGALG00000007769	FOXP1	protein_coding	forkhead box P1	0.60556	7.38438e-05	0.00209039	18.3678	17.6547	19.0556	31.8877	31.383	17.9112
ENSGALG00000004645	TBC1D13	protein_coding	TBC1 domain family member 13	0.776731	7.67426e-05	0.00216223	9.71336	8.12564	9.19653	16.2227	14.842	8.44571
ENSGALG00000010350	GPATCH2L	protein_coding	G-patch domain containing 2 like	1.10979	7.73942e-05	0.00217661	2.81619	3.56409	4.60352	9.03163	7.68316	19.8492
ENSGALG00000014638	ASH1L	protein_coding	ASH1 like histone lysine methyltransferase	0.635963	7.94149e-05	0.00222148	13.4772	10.946	11.0747	20.2812	18.2331	2.15208
ENSGALG00000010672	KCNK13	protein_coding	potassium two pore domain channel subfamily K member 13	1.54586	7.98828e-05	0.00222416	1.11893	0.597728	0.929467	2.94568	3.12406	16.3265
ENSGALG00000007963	NFATC2	protein_coding	nuclear factor of activated T-cells 2	1.3759	8.12042e-05	0.00225136	4.44642	5.00867	6.85543	11.3391	16.9988	37.2627
ENSGALG00000032974	ADAMTS2	protein_coding	ADAM metallopeptidase with thrombospondin type 1 motif 2	1.56611	8.34388e-05	0.00230513	8.10424	7.83115	10.0019	26.2433	17.6299	23.9029
ENSGALG00000008559	CUL4B	protein_coding	cullin 4B	0.715702	8.63492e-05	0.00237712	13.0336	12.2313	15.4833	23.8326	23.1747	6.92361
ENSGALG00000020884	ENSGALG00000020884	protein_coding	NA	1.21164	8.94129e-05	0.00244421	2.2932	2.33867	2.53988	5.03088	5.54711	25.9926
ENSGALG00000038772	RNF19A	protein_coding	ring finger protein 19A, RBR E3 ubiquitin protein ligase	0.735145	8.99142e-05	0.00245362	17.662	13.5225	13.8152	28.5987	24.742	20.4081
ENSGALG00000015390	HOOK3	protein_coding	hook microtubule tethering protein 3	1.15083	9.1421e-05	0.00248272	7.75068	5.84098	8.77832	16.5074	15.6703	3.36109
ENSGALG00000015554	SORCS2	protein_coding	sortilin related VPS10 domain containing receptor 2	2.79548	9.77923e-05	0.00261377	0.181946	0.371108	0.215512	1.20043	0.980955	5.26035
ENSGALG00000030054	PTPRN2	protein_coding	protein tyrosine phosphatase, receptor type N2	1.32897	9.87631e-05	0.0026352	1.72316	1.4989	1.35069	3.26885	3.53511	38.7775
ENSGALG00000007023	PRKAR2A	protein_coding	protein kinase cAMP-dependent type II regulatory subunit alpha	0.589773	9.91346e-05	0.0026406	23.3767	27.6321	21.5781	41.3026	35.2961	12.8126
ENSGALG00000014103	FRYL	protein_coding	FRY like transcription coactivator	0.810127	9.95748e-05	0.00264781	8.21007	6.23651	7.73011	13.4123	14.962	22.4729
ENSGALG00000036873	SIK2	protein_coding	salt inducible kinase 2	0.703695	0.000102017	0.00269493	11.7233	12.1997	10.9903	20.3791	17.1719	21.3913
ENSGALG00000030096	ENSGALG00000030096	protein_coding	podoplanin	0.756853	0.000103945	0.00273604	10.5247	13.9937	10.513	22.4694	18.628	17.3033
ENSGALG00000007171	ENSGALG00000007171	protein_coding	class II major histocompatibility complex transactivator	1.53947	0.000107198	0.00281219	5.0921	5.47309	6.48305	11.372	23.467	15.1566
ENSGALG00000027908	CYP2U1	protein_coding	cytochrome P450 family 2 subfamily U member 1	1.13393	0.000110069	0.00287303	4.96098	5.24191	5.03083	10.603	9.43553	25.3463
ENSGALG00000005030	DOCK10	protein_coding	dedicator of cytokinesis 10	1.29127	0.000111425	0.00290355	8.64031	9.49648	11.7576	19.3416	32.4714	17.3698
ENSGALG00000015400	CGGBP1	protein_coding	CGG triplet repeat binding protein 1	0.750484	0.000111954	0.00291179	9.85353	8.25939	9.02602	14.9246	15.9193	63.6437
ENSGALG00000012187	ENSGALG00000012187	protein_coding	alpha-1,6-mannosylglycoprotein 6-beta-N-acetylglucosaminyltransferase	1.43306	0.000112114	0.00291179	17.5104	16.1835	30.6016	62.5134	58.5377	1.68966
ENSGALG00000051937	ENSGALG00000051937	protein_coding	NA	1.59741	0.000112931	0.00292328	0.513956	0.393111	0.415072	1.3593	1.16901	15.727
ENSGALG00000016022	RUNX1	protein_coding	runt-related transcription factor 1	0.805584	0.000113469	0.00293236	6.83554	7.71519	8.59693	13.9176	13.1213	20.5751
ENSGALG00000043669	WDFY3	protein_coding	WD repeat and FYVE domain containing 3	1.19696	0.000117427	0.00301964	7.63355	7.38455	7.00328	21.0859	11.8176	9.79027
ENSGALG00000007820	BTRC	protein_coding	beta-transducin repeat containing E3 ubiquitin protein ligase	0.671897	0.000119147	0.0030538	5.96906	5.8767	6.25197	9.4251	11.2559	14.5034
ENSGALG00000033597	ENSGALG00000033597	protein_coding	NA	1.53303	0.000119856	0.00306694	5.09459	5.75514	4.59547	23.2704	9.82484	22.6753
ENSGALG00000039558	TTC17	protein_coding	tetratricopeptide repeat domain 17	0.669045	0.000120355	0.00307466	12.5405	11.4903	12.5901	20.4217	18.4612	12.7724
ENSGALG00000006385	UBXN7	protein_coding	UBX domain protein 7	0.904363	0.00012183	0.00309609	5.53328	5.88313	7.30202	11.1189	13.1509	5.54077
ENSGALG00000007045	ENSGALG00000007045	protein_coding	adhesion G protein-coupled receptor A1	1.77414	0.000122901	0.00310918	1.23556	0.833266	1.17809	3.77444	2.41747	9.43642
ENSGALG00000031009	ARHGEF7	protein_coding	Rho guanine nucleotide exchange factor 7	0.673945	0.000123898	0.00312525	6.69746	5.50728	5.52582	11.15	9.39324	8.8225
ENSGALG00000008842	PIKFYVE	protein_coding	phosphoinositide kinase, FYVE-type zinc finger containing	0.983487	0.000125191	0.00314672	3.12676	3.71604	4.18742	6.69213	7.49144	11.8907
ENSGALG00000039177	ENSGALG00000039177	protein_coding	NA	1.0183	0.000127412	0.00318205	5.27909	4.6696	7.09987	12.188	12.5792	11.0811
ENSGALG00000043587	CCDC88A	protein_coding	coiled-coil domain containing 88A	1.08996	0.000129008	0.00321674	4.78515	4.86652	3.26287	10.1779	7.70484	12.9836
ENSGALG00000053028	ENSGALG00000053028	protein_coding	NA	2.02661	0.000130471	0.00324288	2.58223	3.71779	3.82735	23.1708	7.98468	19.6809
ENSGALG00000010315	GTPBP2	protein_coding	GTP binding protein 2	0.835369	0.000133673	0.00331168	9.82963	8.57362	11.6569	19.6413	17.5637	9.05367
ENSGALG00000004347	NEDD4	protein_coding	neural precursor cell expressed, developmentally down-regulated 4, E3 ubiquitin protein ligase	0.730106	0.000134282	0.00331202	4.40526	5.26534	4.28631	8.06395	7.28555	19.3137
ENSGALG00000041353	TP53INP1	protein_coding	tumor protein p53 inducible nuclear protein 1	1.34224	0.000134857	0.00331202	5.48953	6.58056	6.26892	10.8951	18.5628	4.484
ENSGALG00000039349	DISC1	protein_coding	disrupted in schizophrenia 1	1.21378	0.000137512	0.00335379	1.49874	1.69828	1.72143	4.80205	2.80569	9.22191
ENSGALG00000009168	AFF2	protein_coding	AF4/FMR2 family member 2	1.18347	0.000138835	0.00338078	2.77525	4.89973	3.52823	7.79054	9.72873	59.0451
ENSGALG00000009422	RGS10	protein_coding	regulator of G-protein signaling 10	0.763935	0.000141486	0.00342396	27.21	36.1379	27.4589	51.553	51.7501	25.8609
ENSGALG00000014365	RBPJ	protein_coding	recombination signal binding protein for immunoglobulin kappa J region	1.25577	0.00014177	0.00342553	7.81888	6.98322	8.33519	17.0528	15.3292	178.686
ENSGALG00000009856	GNS	protein_coding	glucosamine (N-acetyl)-6-sulfatase	0.814675	0.000142391	0.0034352	96.6988	75.0229	94.3897	170.905	146.314	27.7169
ENSGALG00000051534	ENSGALG00000051534	protein_coding	NA	0.823803	0.000143425	0.00345483	13.7925	16.771	15.0374	24.8467	32.5108	5.72836
ENSGALG00000009966	FRS2	protein_coding	fibroblast growth factor receptor substrate 2	0.841309	0.000146732	0.00351465	3.67155	2.76067	3.2868	7.0718	5.69317	13.7943
ENSGALG00000012308	MANBA	protein_coding	mannosidase beta	0.826775	0.000146972	0.00351465	6.49028	6.67507	7.35595	14.4155	10.3697	24.1312
ENSGALG00000010806	RIN3	protein_coding	Ras and Rab interactor 3	0.649661	0.00014726	0.00351465	17.6671	14.0462	15.9565	27.7732	27.3708	0.916989
ENSGALG00000016934	ENSGALG00000016934	protein_coding	NA	2.3836	0.000153705	0.00364064	0.0836779	0.369795	0.108125	1.25647	0.902293	61.8647
ENSGALG00000030075	ENSGALG00000030075	protein_coding	IgGFc-binding protein-like	2.84065	0.000156632	0.00370435	3.56225	9.29199	7.13353	75.592	14.6521	7.25157
ENSGALG00000013606	FGL1	protein_coding	fibrinogen like 1	1.84787	0.000157585	0.00371564	1.36515	1.48823	1.00365	4.19286	3.09316	18.1385
ENSGALG00000003857	ENSGALG00000003857	protein_coding	NA	1.64701	0.000157882	0.00371702	5.90677	6.48728	6.60506	14.4204	30.0854	11.4111
ENSGALG00000027365	HIVEP3	protein_coding	human immunodeficiency virus type I enhancer binding protein 3	0.994675	0.00015842	0.00371846	6.00268	4.52559	6.67744	11.4409	13.4965	9.809
ENSGALG00000017120	SACS	protein_coding	sacsin molecular chaperone	1.03987	0.000161387	0.00376528	3.98598	4.10933	3.02085	7.65565	6.57664	22.3561
ENSGALG00000014569	PNPLA2	protein_coding	patatin like phospholipase domain containing 2	1.05318	0.0001618	0.00376528	10.618	10.3054	14.8635	26.8876	29.6604	5.52305
ENSGALG00000050112	ENSGALG00000050112	protein_coding	NA	2.314	0.000162236	0.00376528	0.562973	0.956894	0.909315	5.44343	1.83379	2.43095
ENSGALG00000008627	TTBK1	protein_coding	tau tubulin kinase 1	0.70117	0.000166879	0.00384192	1.42944	1.54985	1.37072	2.3569	2.67708	5.54769
ENSGALG00000039458	GDF8	protein_coding	myostatin	3.77816	0.000171091	0.00391578	0.208453	0.141724	0.202016	0.995919	1.33459	17.3404
ENSGALG00000012570	TANC1	protein_coding	tetratricopeptide repeat, ankyrin repeat and coiled-coil containing 1	0.809901	0.000174622	0.00398491	7.94593	10.1652	8.77539	19.0582	13.4822	24.9995
ENSGALG00000007554	RAB22A	protein_coding	RAB22A, member RAS oncogene family	0.823469	0.000180152	0.00407934	12.621	11.0416	14.8923	22.6641	24.5709	47.7728
ENSGALG00000011153	LY75	protein_coding	lymphocyte antigen 75	1.11054	0.000181633	0.00410017	28.9838	19.0328	25.3111	52.859	67.1489	7.95711
ENSGALG00000009480	DOCK4	protein_coding	dedicator of cytokinesis 4	1.68305	0.000181774	0.00410017	3.04713	1.25076	1.91151	7.58544	5.61108	8.81179
ENSGALG00000017029	ENSGALG00000017029	protein_coding	fibrinogen-like protein 1-like	3.95026	0.000182685	0.00411084	0.100873	0.514366	0.195516	2.58181	1.52959	7.85827
ENSGALG00000026470	ENSGALG00000026470	protein_coding	biorientation of chromosomes in cell division 1 like 1	0.592191	0.000183228	0.00411084	5.8031	4.70691	5.15946	9.09836	8.08861	21.0392
ENSGALG00000004082	TAOK1	protein_coding	TAO kinase 1	0.835029	0.000183565	0.00411084	10.3786	9.03252	10.5718	20.2532	15.366	15.4215
ENSGALG00000009858	SLC30A1	protein_coding	solute carrier family 30 member 1	1.06596	0.00018714	0.00416188	5.98208	6.01164	8.84415	17.5237	13.4629	55.8615
ENSGALG00000005809	SEPTIN2	protein_coding	septin 2	1.34479	0.000188534	0.00418609	18.2293	23.4689	26.7186	46.4258	80.9459	8.62229
ENSGALG00000047312	ENSGALG00000047312	protein_coding	NA	1.27752	0.00019627	0.00433069	4.23667	3.60056	2.73723	9.15681	9.27949	5.9399
ENSGALG00000009686	PPP1R9A	protein_coding	protein phosphatase 1 regulatory subunit 9A	1.12552	0.000196711	0.00433069	2.30079	1.7844	2.33656	5.09186	3.80216	96.6997
ENSGALG00000028790	DNASE2B	protein_coding	deoxyribonuclease 2 beta	1.66288	0.000200328	0.00439792	22.8342	15.1686	22.0421	46.8465	56.3916	21.6553
ENSGALG00000030147	AFF4	protein_coding	AF4/FMR2 family member 4	0.68818	0.000201821	0.00441885	13.6579	12.7959	15.1246	27.9656	21.5938	8.2472
ENSGALG00000012796	KIAA1549	protein_coding	KIAA1549	1.05366	0.00020231	0.00442278	3.0724	2.87112	3.28899	6.92268	5.09417	17.8012
ENSGALG00000039300	NFAT5	protein_coding	nuclear factor of activated T-cells 5	0.805392	0.000204415	0.00445631	11.8026	9.2813	8.2811	20.3154	16.2177	9.14653
ENSGALG00000000713	ZFHX3	protein_coding	zinc finger homeobox 3	0.611663	0.000205629	0.00447029	5.09744	5.06751	5.53763	8.79075	7.45419	24.1287
ENSGALG00000013861	TNFAIP3	protein_coding	TNF alpha induced protein 3	0.86833	0.000213962	0.00460653	13.2448	11.3161	15.0424	23.5737	28.8531	33.7515
ENSGALG00000040546	ENSGALG00000040546	protein_coding	NA	0.801749	0.000214979	0.00461569	19.6024	17.671	20.8998	32.0651	41.3963	22.603
ENSGALG00000005078	NUP210	protein_coding	nucleoporin 210	1.13324	0.000218474	0.00467787	9.76022	9.34883	10.6869	17.252	29.0138	32.775
ENSGALG00000011384	RCOR1	protein_coding	REST corepressor 1	0.9916	0.000220408	0.00469994	14.6306	13.1445	20.2555	36.4955	32.2799	1133.36
ENSGALG00000004769	PSAP	protein_coding	prosaposin	1.24437	0.000224256	0.00476246	448.004	277.998	489.707	979.504	942.433	4251.76
ENSGALG00000004594	CD74	protein_coding	CD74 molecule	1.00407	0.000225708	0.00478679	2299.05	1648.67	1993.45	3508.47	4818.02	1.71783
ENSGALG00000005476	PTH2R	protein_coding	parathyroid hormone 2 receptor	1.79146	0.00022824	0.00483392	0.522522	0.399663	0.295393	1.02532	1.67269	18.7586
ENSGALG00000004400	ENSGALG00000004400	protein_coding	sperm antigen with calponin homology and coiled-coil domains 1	0.65061	0.000231593	0.00487188	10.4491	11.6862	9.36744	18.3568	15.084	12.1854
ENSGALG00000000816	ENSGALG00000000816	protein_coding	SLIT-ROBO Rho GTPase activating protein 2	0.929844	0.000232302	0.00488023	6.37649	4.43303	5.80259	11.5325	9.81431	7.44975
ENSGALG00000026092	ENSGALG00000026092	protein_coding	histamine H3 receptor-like	0.868004	0.000232748	0.00488301	3.33754	3.11093	3.86051	6.50318	5.9497	7.61082
ENSGALG00000009239	TLR2B	protein_coding	toll-like receptor 2 family member B	1.66543	0.00023426	0.00490156	2.22971	1.68514	1.1576	5.60496	3.70302	32.8714
ENSGALG00000011149	PLA2R1	protein_coding	phospholipase A2 receptor 1	1.34068	0.000235266	0.00490945	9.73222	7.77204	11.3236	26.4712	18.0101	9.73782
ENSGALG00000017000	RCBTB2	protein_coding	RCC1 and BTB domain containing protein 2	0.689899	0.000240318	0.00497637	5.89227	5.64063	4.63291	9.64618	8.14803	53.7894
ENSGALG00000009064	FZD1	protein_coding	frizzled class receptor 1	0.818551	0.00024091	0.00497637	24.4795	25.7486	25.7095	50.7978	37.064	21.8541
ENSGALG00000028560	OC3	protein_coding	osteocalcin-like protein OC3	3.07751	0.000242683	0.00499742	1.23602	2.66936	0.563697	5.13612	11.7599	3.50931
ENSGALG00000013441	INVS	protein_coding	inversin	0.675391	0.000245069	0.0050399	2.46961	2.64774	2.11719	4.39219	4.3209	10.1484
ENSGALG00000015842	TIAM1	protein_coding	T-cell lymphoma invasion and metastasis 1	1.27194	0.000248213	0.00509114	4.67858	2.60703	4.72109	9.87601	10.7594	29.5293
ENSGALG00000013695	ZDHHC14	protein_coding	zinc finger DHHC-type containing 14	0.779859	0.000250696	0.00512037	16.9389	20.2759	16.2767	39.8274	28.0071	16.8964
ENSGALG00000005840	DENND5A	protein_coding	DENN domain containing 5A	1.09296	0.000252419	0.00514361	5.3236	6.07685	7.25911	14.4192	10.801	84.6781
ENSGALG00000003670	MAFB	protein_coding	MAF bZIP transcription factor B	1.28557	0.000255951	0.005202	26.1458	21.2952	25.2238	55.5036	46.5529	170.954
ENSGALG00000005725	CSF1R	protein_coding	colony stimulating factor 1 receptor	1.18238	0.000257783	0.00523242	67.799	46.5049	58.9705	139.757	105.305	8.77449
ENSGALG00000015353	BBX	protein_coding	BBX, HMG-box containing	0.92635	0.000262703	0.00530212	3.51577	3.46695	4.54763	7.06492	7.32846	69.7819
ENSGALG00000033816	KCTD12	protein_coding	potassium channel tetramerization domain containing 12	1.11188	0.000263146	0.00530212	28.9311	19.7788	29.2804	57.9256	50.7964	32.0742
ENSGALG00000010156	DOCK8	protein_coding	dedicator of cytokinesis 8	1.09355	0.000270961	0.00543044	13.042	14.4605	15.9951	25.0095	40.7277	21.4769
ENSGALG00000037787	MEF2D	protein_coding	myocyte enhancer factor 2D	0.644442	0.000281191	0.00561267	12.0277	11.791	13.6297	22.5782	18.0026	6.99182
ENSGALG00000010975	TMTC2	protein_coding	transmembrane and tetratricopeptide repeat containing 2	0.734085	0.000285302	0.00566973	4.33395	3.94544	3.17975	7.09424	6.0396	19.4879
ENSGALG00000008934	PIK3CA	protein_coding	phosphatidylinositol-4,5-bisphosphate 3-kinase catalytic subunit alpha	0.72862	0.000285377	0.00566973	11.4331	9.1901	11.1026	20.0249	16.2184	12.7373
ENSGALG00000005042	IQSEC1	protein_coding	IQ motif and Sec7 domain 1	1.04495	0.000286071	0.00566973	4.34178	4.5328	5.6834	10.5754	8.46618	44.1726
ENSGALG00000051466	NDFIP2	protein_coding	Nedd4 family interacting protein 2	0.862201	0.000286592	0.00566973	27.3721	21.7048	29.0978	49.627	56.9256	50.3746
ENSGALG00000008542	ADD3	protein_coding	adducin 3 (gamma)	0.649848	0.000286885	0.00566973	31.7385	33.9032	33.9444	51.1307	63.5631	53.2822
ENSGALG00000010448	LTBP1	protein_coding	latent transforming growth factor beta binding protein 1	1.00677	0.000287802	0.00567927	22.9747	24.2745	26.2764	66.0585	37.7298	7.73109
ENSGALG00000010230	TESK2	protein_coding	testis-specific kinase 2	0.635156	0.000299036	0.00585653	5.01322	4.3114	4.89468	7.73699	7.90435	25.4804
ENSGALG00000026360	SOWAHC	protein_coding	sosondowah ankyrin repeat domain family member C	0.646037	0.000304415	0.0059544	18.4884	16.76	18.9385	34.1355	30.4577	259.171
ENSGALG00000004771	C1QB	protein_coding	complement C1q B chain	0.917025	0.000307902	0.00600756	120.175	95.9634	113.797	221.001	178.749	6.5714
ENSGALG00000041183	SGPP1	protein_coding	sphingosine-1-phosphate phosphatase 1	1.03287	0.000308572	0.00601311	2.90079	2.43626	2.7561	6.66747	4.31237	40.9297
ENSGALG00000004553	SGPL1	protein_coding	sphingosine-1-phosphate lyase 1	0.658002	0.000314821	0.00608342	20.8036	26.399	26.834	40.0122	42.5247	18.4368
ENSGALG00000037455	PBRM1	protein_coding	polybromo 1	0.590891	0.000316253	0.00609891	10.663	12.1699	11.257	16.3436	19.3606	10.0243
ENSGALG00000007167	CLEC16A	protein_coding	C-type lectin domain family 16 member A	0.753325	0.000316491	0.00609891	5.59845	5.29315	6.95153	11.7916	10.1399	4.98476
ENSGALG00000006955	CCNJ	protein_coding	cyclin J	1.27001	0.000318606	0.006102	1.97307	1.66526	1.25278	3.62206	3.78281	9.79929
ENSGALG00000021601	EPS15L1	protein_coding	epidermal growth factor receptor pathway substrate 15 like 1	0.72674	0.000320298	0.00612687	5.73075	4.81113	5.81461	10.7131	8.20972	4.58446
ENSGALG00000013625	ENSGALG00000013625	protein_coding	interaction protein for cytohesin exchange factors 1	1.04092	0.000328749	0.00626549	2.44035	2.73274	3.15333	6.76036	6.86876	36.6342
ENSGALG00000014835	C7	protein_coding	complement C7	2.1621	0.000333683	0.00633633	6.41356	10.4298	4.33967	15.8237	45.9391	10.9397
ENSGALG00000052889	ENSGALG00000052889	protein_coding	NA	0.877482	0.000340134	0.00642754	6.61022	6.25978	6.55863	13.0515	13.8418	9.51216
ENSGALG00000004949	GARRE1	protein_coding	KIAA0355	0.899576	0.000341363	0.00643518	3.90892	4.20893	3.82346	7.68736	6.28567	37.5106
ENSGALG00000040844	GIT2	protein_coding	GIT ArfGAP 2	0.947617	0.000352611	0.00660733	16.8101	16.9957	23.4736	35.6916	43.8018	20.0144
ENSGALG00000016053	DYRK1A	protein_coding	dual specificity tyrosine phosphorylation regulated kinase 1A	0.7315	0.000353679	0.00661712	9.78556	10.8172	11.5529	16.4569	19.8556	57.742
ENSGALG00000006887	FAM174B	protein_coding	family with sequence similarity 174 member B	1.41674	0.000369614	0.0068764	19.125	13.0609	22.6716	62.7605	35.5597	7.55011
ENSGALG00000014831	TRMT11	protein_coding	tRNA methyltransferase 11 homolog	0.638375	0.000372696	0.00692549	4.19373	5.08691	4.49529	8.42433	6.71245	0.779648
ENSGALG00000015627	HAPLN1	protein_coding	hyaluronan and proteoglycan link protein 1	1.49445	0.000384825	0.00712358	0.326082	0.211622	0.344742	1.09256	0.77914	9.6004
ENSGALG00000010468	ENSGALG00000010468	protein_coding	NA	1.1977	0.000397637	0.00733655	2.69874	4.45046	2.838	7.11308	7.31378	14.8016
ENSGALG00000007788	ABCB7	protein_coding	ATP binding cassette subfamily B member 7	0.604729	0.000400286	0.007368	8.27202	8.97046	9.68521	13.6803	14.7946	100.651
ENSGALG00000042833	MAPK14	protein_coding	mitogen-activated protein kinase 14	0.603685	0.000403688	0.00742186	63.6192	56.8394	71.125	103.77	104.099	10.4456
ENSGALG00000008439	CD36	protein_coding	CD36 molecule	1.39878	0.000407259	0.00746993	2.98435	2.97945	3.28797	5.33879	9.81277	14.5676
ENSGALG00000026297	ENSGALG00000026297	protein_coding	matrix metallopeptidase 3	4.56593	0.000412512	0.00755186	0.541978	0.892863	0.0404033	1.28047	19.8503	29.2751
ENSGALG00000006038	TGFBR3	protein_coding	transforming growth factor beta receptor 3	1.69814	0.000415631	0.0075967	6.75883	4.8475	5.32562	17.186	11.3537	46.1384
ENSGALG00000011555	QKI	protein_coding	QKI, KH domain containing RNA binding	1.09982	0.000416831	0.00760972	14.896	14.8984	18.2538	34.8278	27.8351	30.2627
ENSGALG00000007078	ENTPD1	protein_coding	ectonucleoside triphosphate diphosphohydrolase 1	1.44173	0.000417604	0.00761493	9.49241	6.18486	7.09113	19.3352	15.56	25.6341
ENSGALG00000001467	ANKFY1	protein_coding	ankyrin repeat and FYVE domain containing 1	0.743197	0.000423475	0.00770399	16.2773	11.9491	15.7276	27.0952	25.3073	7.07465
ENSGALG00000014734	ENSGALG00000014734	protein_coding	zinc finger SWIM-type containing 6	0.687043	0.000427455	0.00774929	5.51804	4.68955	4.39491	9.62651	8.23903	19.0257
ENSGALG00000031404	FAM160B1	protein_coding	family with sequence similarity 160 member B1	0.922892	0.000446437	0.00802816	7.58863	7.37604	10.1689	16.037	15.3806	36.2398
ENSGALG00000033647	ENSGALG00000033647	protein_coding	NA	1.00028	0.000447199	0.0080326	22.4806	15.3359	22.8169	45.2531	47.4474	0.645027
ENSGALG00000029657	ENSGALG00000029657	protein_coding	peroxisomal biogenesis factor 19-like	2.66412	0.000450581	0.00808405	0.249712	0.350162	0.332752	3.83477	1.89325	38.7945
ENSGALG00000016481	PUM2	protein_coding	pumilio RNA binding family member 2	0.64136	0.000461513	0.00825172	23.0473	21.8079	27.1718	38.5415	41.6408	12.022
ENSGALG00000017304	PGM2L1	protein_coding	phosphoglucomutase 2 like 1	1.03784	0.000462246	0.00825538	3.98272	5.59962	4.197	9.85713	7.8959	20.4107
ENSGALG00000034119	ENSGALG00000034119	protein_coding	collagen type XV alpha 1 chain	2.15975	0.000464111	0.0082792	4.51165	2.20665	1.89617	13.0556	7.02738	1.37609
ENSGALG00000041280	FOSB	protein_coding	protein fosB-like	1.73026	0.000474775	0.0084309	0.488339	0.498022	0.709889	2.49977	2.1392	33.3579
ENSGALG00000004842	NT5M	protein_coding	5',3'-nucleotidase, mitochondrial	0.868494	0.000475971	0.00844253	16.6257	16.0326	19.9486	29.4107	38.7588	5.7742
ENSGALG00000009081	ZNF106	protein_coding	zinc finger protein 106	0.697023	0.000478246	0.00846838	3.45157	4.00819	3.02758	5.62291	6.51994	32.1207
ENSGALG00000012356	TAB2	protein_coding	TGF-beta activated kinase 1/MAP3K7 binding protein 2	0.626124	0.000480934	0.00850158	16.8108	19.7817	21.2349	30.1553	32.0634	16.5909
ENSGALG00000008459	BMPR2	protein_coding	bone morphogenetic protein receptor type 2	0.68666	0.000488604	0.00861058	10.1683	8.84561	11.4661	19.4625	16.0678	32.3784
ENSGALG00000006062	ZBTB46	protein_coding	zinc finger and BTB domain containing 46	0.717595	0.000488755	0.00861058	14.2968	18.2686	17.9079	28.6953	26.5632	51.298
ENSGALG00000039376	DPT	protein_coding	dermatopontin	2.16216	0.000501106	0.0087885	5.44127	14.5666	4.26513	33.3423	28.3522	15.4811
ENSGALG00000046779	ENSGALG00000046779	protein_coding	NA	1.44381	0.000509	0.00885728	5.61589	3.36165	7.21721	19.1232	12.4649	32.1744
ENSGALG00000012059	OSBPL11	protein_coding	oxysterol binding protein like 11	0.810273	0.000517781	0.00897008	13.9874	14.9051	19.1332	29.2473	27.7508	21.8841
ENSGALG00000003536	KLHL11	protein_coding	kelch like family member 11	0.591277	0.000521619	0.00900659	14.1056	11.6993	13.4246	20.4042	20.2241	3.92944
ENSGALG00000012015	NDST4	protein_coding	N-deacetylase and N-sulfotransferase 4	1.23056	0.000525272	0.00904962	2.14587	2.94	1.68049	6.47977	6.37629	51.0294
ENSGALG00000013565	ENSGALG00000013565	protein_coding	NA	0.747659	0.000525292	0.00904962	24.3251	31.0849	33.0964	49.2705	56.7626	42.316
ENSGALG00000015433	ABCA1	protein_coding	ATP-binding cassette, sub-family A (ABC1), member 1	1.78957	0.000535916	0.00917228	7.58965	7.89834	9.48135	35.255	13.8887	9.32287
ENSGALG00000001647	PSKH1	protein_coding	protein serine kinase H1	1.01446	0.000540814	0.00924597	3.89922	3.25354	5.00026	9.47588	7.28621	7.73831
ENSGALG00000009217	TBC1D24	protein_coding	TBC1 domain family member 24	0.817927	0.000547367	0.00933142	3.39673	4.00697	3.34098	6.74744	5.48376	3.29155
ENSGALG00000009903	IFNG	protein_coding	interferon gamma	1.50912	0.000547606	0.00933142	1.57691	0.952996	1.75462	3.94636	5.72695	3.56701
ENSGALG00000001753	SFMBT1	protein_coding	Scm-like with four mbt domains 1	0.749076	0.000559687	0.00950096	1.91167	2.42379	2.35335	3.96717	4.36119	17.8013
ENSGALG00000038924	IDE	protein_coding	insulin degrading enzyme	0.739788	0.000566885	0.00958668	8.36577	8.91821	11.0723	16.686	15.6549	5.32231
ENSGALG00000031604	ENSGALG00000031604	protein_coding	tet methylcytosine dioxygenase 1	0.79136	0.000571877	0.00966063	3.09067	2.54369	2.91641	4.6075	5.70058	8.25412
ENSGALG00000052648	PRR14L	protein_coding	proline rich 14-like	0.672147	0.000573739	0.00968161	5.35851	4.90762	3.99898	7.41378	8.28399	45.0238
ENSGALG00000041423	MAP7D3	protein_coding	MAP7 domain containing 3	0.602511	0.000581898	0.00976599	27.1299	28.5131	25.4622	38.099	46.6123	7.2127
ENSGALG00000029701	INO80D	protein_coding	INO80 complex subunit D	0.729418	0.000582493	0.00976599	4.3513	3.48668	3.52593	6.96297	5.74792	3.10079
ENSGALG00000013503	FAM149A	protein_coding	family with sequence similarity 149 member A	0.917125	0.000589714	0.00987645	1.62631	1.38626	1.12914	2.63416	2.50286	11.2152
ENSGALG00000039454	SP4	protein_coding	Sp4 transcription factor	1.0041	0.000596388	0.00994941	4.81667	5.21199	6.81563	10.2792	14.2417	17.3249
ENSGALG00000005882	LRCH2	protein_coding	leucine rich repeats and calponin homology domain containing 2	0.812027	0.000628243	0.0103551	9.96404	9.73128	6.91248	14.7302	17.0767	15.1792
ENSGALG00000015025	VANGL1	protein_coding	VANGL planar cell polarity protein 1	0.929895	0.000637849	0.0104842	6.35285	5.99292	7.34955	14.4307	10.1549	29.2969
ENSGALG00000017204	SESN3	protein_coding	sestrin 3	1.51985	0.000638092	0.0104842	6.67717	7.54081	5.25497	14.8648	14.2247	10.9927
ENSGALG00000010048	SUPT7L	protein_coding	SPT7-like STAGA complex gamma subunit	0.939407	0.000644839	0.0105665	4.87097	6.77394	7.05019	12.2404	14.7082	2.31752
ENSGALG00000014615	LAMA1	protein_coding	laminin subunit alpha 1	1.36541	0.000645567	0.0105665	1.0393	1.18055	1.68687	4.6194	3.82667	2.66279
ENSGALG00000006562	MCF2	protein_coding	MCF.2 cell line derived transforming sequence	1.05467	0.000651773	0.0105921	0.927451	1.05292	0.915771	2.00651	1.66284	2.00049
ENSGALG00000040256	RIMS2	protein_coding	regulating synaptic membrane exocytosis 2	1.25545	0.000656301	0.0106268	1.05675	0.596883	0.91383	2.79626	1.7421	7.13172
ENSGALG00000008415	ALS2	protein_coding	amyotrophic lateral sclerosis 2 (juvenile)	0.725749	0.000658596	0.0106383	5.35853	3.90342	4.40578	8.39692	8.43337	36.3557
ENSGALG00000036677	ITSN1	protein_coding	intersectin 1	0.971419	0.000659729	0.0106383	15.4174	13.3561	13.1836	28.2006	22.2206	31.4501
ENSGALG00000010581	SEL1L	protein_coding	SEL1L ERAD E3 ligase adaptor subunit	0.810696	0.000668173	0.010741	14.3166	14.7687	19.6289	32.4212	26.811	4.46842
ENSGALG00000035429	XKR4	protein_coding	XK related 4	1.42025	0.000680045	0.0109094	2.00129	1.73985	1.65334	7.69173	3.25023	8.18012
ENSGALG00000005527	APPL1	protein_coding	adaptor protein, phosphotyrosine interacting with PH domain and leucine zipper 1	0.781177	0.000686419	0.010989	5.50364	5.44769	4.04734	10.9377	8.1818	4.76221
ENSGALG00000003705	VPS13C	protein_coding	vacuolar protein sorting 13 homolog C	0.768486	0.000695269	0.0110514	3.55663	3.01552	3.30488	7.33243	5.80903	12.715
ENSGALG00000004663	ARFGEF2	protein_coding	ADP ribosylation factor guanine nucleotide exchange factor 2	0.615051	0.000700383	0.0111213	8.53871	7.22201	8.95286	15.0222	12.4616	591.723
ENSGALG00000051101	ENSGALG00000051101	protein_coding	NA	1.64179	0.000702474	0.0111432	182.616	113.646	151.141	269.659	603.677	21.2468
ENSGALG00000031843	ARHGAP18	protein_coding	Rho GTPase activating protein 18	1.02244	0.000713628	0.0112857	8.42188	8.62179	12.0707	17.4756	23.8122	33.3933
ENSGALG00000036240	AKAP12	protein_coding	A-kinase anchoring protein 12	1.73521	0.000715374	0.0113019	6.10652	5.38154	6.35291	17.5439	11.5212	7.69946
ENSGALG00000006286	USP31	protein_coding	ubiquitin specific peptidase 31	0.71187	0.000719095	0.0113263	4.22738	4.34626	5.32923	7.61786	8.79011	6.18511
ENSGALG00000029596	HAS2	protein_coding	hyaluronan synthase 2	1.1271	0.00072367	0.0113754	2.22271	2.21012	3.4196	7.22496	4.859	36.9971
ENSGALG00000002301	CNOT1	protein_coding	CCR4-NOT transcription complex subunit 1	0.58185	0.000725813	0.0113976	25.4673	24.4967	28.8692	42.8031	45.2949	7.49902
ENSGALG00000045758	SEC14L5	protein_coding	SEC14 like lipid binding 5	1.40938	0.00073002	0.01143	4.07461	2.02703	1.82993	7.5291	7.23341	3.7491
ENSGALG00000007041	HDX	protein_coding	highly divergent homeobox	0.73637	0.000732191	0.0114517	1.80431	2.45346	2.22549	4.19825	3.48214	38.7196
ENSGALG00000002818	VAT1	protein_coding	vesicle amine transport 1	0.994866	0.000737048	0.0115046	18.0917	13.0788	19.2531	39.6817	28.3594	3.55864
ENSGALG00000039102	TOX	protein_coding	thymocyte selection associated high mobility group box	1.47718	0.000739742	0.0115236	0.788027	1.51458	1.70362	3.25811	4.96353	49.1664
ENSGALG00000035498	INPP5D	protein_coding	inositol polyphosphate-5-phosphatase D	0.664039	0.000744761	0.0115671	28.3375	31.2244	29.1195	42.642	56.2786	4.0554
ENSGALG00000008638	MMR1L3	protein_coding	macrophage mannose receptor 1-like 3	1.75071	0.000751017	0.0116333	0.996335	0.790293	0.625832	3.04121	1.45484	16.5958
ENSGALG00000040444	SEMA3C	protein_coding	semaphorin 3C	1.23647	0.000754143	0.0116664	5.59845	6.41548	5.71728	18.7972	8.91519	15.1174
ENSGALG00000011814	ATF7IP	protein_coding	activating transcription factor 7 interacting protein	0.704747	0.000758735	0.0116911	9.0455	7.43387	9.27911	13.5708	15.7103	40.0897
ENSGALG00000015022	FYN	protein_coding	FYN proto-oncogene, Src family tyrosine kinase	0.675262	0.000764591	0.011769	24.0103	26.8748	29.3778	43.8522	51.7081	2.3696
ENSGALG00000003744	ADAM19	protein_coding	ADAM metallopeptidase domain 19	1.02094	0.00076536	0.011769	0.985891	1.18287	1.18026	2.99834	1.84671	39.7058
ENSGALG00000052408	ENSGALG00000052408	protein_coding	NA	1.46961	0.000776466	0.0119017	9.10011	9.57993	16.7848	25.8459	38.2809	60.1282
ENSGALG00000014716	IL6ST	protein_coding	interleukin 6 signal transducer	1.32027	0.000776979	0.0119017	17.9652	15.2333	17.2673	45.6504	27.3628	1.16859
ENSGALG00000032191	ENSGALG00000032191	protein_coding	NA	2.16983	0.000783533	0.011979	0.4147	0.241671	0.114827	0.849128	1.61699	3.501
ENSGALG00000015143	TTR	protein_coding	transthyretin	2.40938	0.000784087	0.011979	0.319477	0.760228	0.206408	1.63538	1.93775	17.4536
ENSGALG00000042105	PLCB2	protein_coding	phospholipase C beta 2	0.94892	0.000789116	0.0120404	10.2176	6.90286	8.58603	14.9848	19.9825	7.55506
ENSGALG00000012050	TNRC6B	protein_coding	trinucleotide repeat containing 6B	0.648494	0.000797188	0.0121459	5.46826	5.06033	5.79009	9.58231	10.0028	2.83643
ENSGALG00000022887	KBTBD11	protein_coding	kelch repeat and BTB domain containing 11	2.12428	0.000797585	0.0121459	0.603943	0.752789	0.35768	1.16791	3.7649	3.74019
ENSGALG00000015489	FAXC	protein_coding	failed axon connections homolog	0.896572	0.000800802	0.0121711	1.53149	1.66598	1.97894	3.03131	3.406	32.5011
ENSGALG00000011099	FAP	protein_coding	fibroblast activation protein alpha	2.17909	0.000803011	0.0121928	4.37487	3.1579	4.32237	16.5778	7.43793	83.8531
ENSGALG00000036441	WIPF1	protein_coding	WAS/WASL interacting protein family member 1	1.11103	0.00081221	0.0122609	34.1086	32.2432	48.1051	71.2494	106.436	44.2254
ENSGALG00000011958	TEF	protein_coding	TEF, PAR bZIP transcription factor	0.744715	0.000825783	0.0124297	24.1596	22.7478	21.399	45.3845	31.5226	7.38259
ENSGALG00000005134	ZSWIM8	protein_coding	zinc finger SWIM-type containing 8	0.592224	0.0008337	0.0125007	5.66812	4.93801	4.98159	8.17579	9.30238	28.5074
ENSGALG00000010074	ENSGALG00000010074	protein_coding	lysine demethylase 4A	0.939129	0.000836713	0.0125218	15.6413	10.9932	15.5391	24.837	32.1944	57.1121
ENSGALG00000013372	IL7R	protein_coding	interleukin 7 receptor	0.997493	0.000856781	0.0127577	29.4878	41.4382	29.0022	64.6056	88.4302	81.0968
ENSGALG00000004088	FNBP1	protein_coding	formin binding protein 1	0.763358	0.000857316	0.0127577	35.0009	44.5066	38.9272	60.7953	69.6091	17.0216
ENSGALG00000007254	ARHGAP12	protein_coding	Rho GTPase activating protein 12	0.832111	0.000857378	0.0127577	8.69944	7.02953	8.6463	16.7599	12.222	13.1206
ENSGALG00000006860	KIF3A	protein_coding	kinesin family member 3A	0.965635	0.000860325	0.0127772	5.76474	4.78615	4.9063	10.4796	8.25573	30.7919
ENSGALG00000006390	CRKL	protein_coding	CRK like proto-oncogene, adaptor protein	0.687776	0.000878037	0.0130031	15.1036	15.9865	18.4628	25.9471	27.5868	17.5451
ENSGALG00000024082	SMCR8	protein_coding	Smith-Magenis syndrome chromosome region, candidate 8	0.91694	0.000881927	0.0130483	7.35203	7.1004	9.89445	14.0431	17.0178	2.70557
ENSGALG00000010440	MKNK1	protein_coding	MAP kinase interacting serine/threonine kinase 1	0.667047	0.000887076	0.0130997	1.56757	1.45877	1.55714	2.4474	2.53544	4.61752
ENSGALG00000036128	ZNF407	protein_coding	zinc finger protein 407	0.660184	0.000902101	0.013309	2.22967	2.7828	2.73704	4.00017	4.30402	14.9874
ENSGALG00000016883	DOCK9	protein_coding	dedicator of cytokinesis 9	0.74213	0.000927384	0.0136304	8.29111	7.67733	6.24707	12.0795	12.0541	16.648
ENSGALG00000010078	GLP1R	protein_coding	glucagon like peptide 1 receptor	2.18535	0.000934856	0.0137144	1.92204	1.51028	2.27493	6.29037	4.30006	61.8754
ENSGALG00000001143	ETS1	protein_coding	v-ets avian erythroblastosis virus E26 oncogene homolog 1	1.00645	0.000937145	0.0137351	26.8824	29.783	33.8245	49.4528	80.326	13.5659
ENSGALG00000009740	RASGRP1	protein_coding	RAS guanyl releasing protein 1	0.757597	0.000981016	0.0141915	7.92084	7.66675	8.59557	12.528	17.0931	16.6025
ENSGALG00000044260	ENSGALG00000044260	protein_coding	E3 SUMO-protein ligase RanBP2-like	0.599923	0.000986907	0.0142503	11.5901	10.5302	12.9048	21.264	18.5448	268.903
ENSGALG00000016986	LCP1	protein_coding	lymphocyte cytosolic protein 1	0.902605	0.0010042	0.0144349	155.619	124.448	160.109	247.099	353.909	7.04861
ENSGALG00000015333	PCGF3	protein_coding	polycomb group ring finger 3	0.953292	0.00101015	0.0144859	3.40301	3.53723	2.47345	7.3699	4.82937	14.3342
ENSGALG00000009409	ENSGALG00000009409	protein_coding	myoneurin	0.794481	0.00101733	0.0145416	6.78241	6.63458	7.41137	10.5573	13.1879	39.4166
ENSGALG00000012877	CREB3L2	protein_coding	cAMP responsive element binding protein 3 like 2	1.05612	0.0010224	0.0145874	14.826	12.1137	19.0315	34.9286	27.0828	2.03937
ENSGALG00000041420	ENSGALG00000041420	protein_coding	NA	1.3021	0.00102596	0.0146249	0.651343	0.664259	0.547067	1.37813	1.40468	17.0381
ENSGALG00000026111	SAAL1	protein_coding	serum amyloid A like 1	0.58769	0.00103028	0.0146463	9.22797	11.5516	11.7449	17.1109	17.5361	13.5593
ENSGALG00000052725	ENSGALG00000052725	protein_coding	NA	0.760001	0.00103151	0.0146504	7.72601	6.84247	9.3593	15.5073	13.9762	91.9588
ENSGALG00000008621	NRP2	protein_coding	neuropilin 2	1.31377	0.00103407	0.0146728	25.2932	21.1748	28.8502	61.231	44.5411	50.1632
ENSGALG00000050893	CCR2	protein_coding	C-C motif chemokine receptor 2	0.798071	0.00103497	0.0146728	32.8115	21.5051	26.1587	51.0255	47.062	4.82565
ENSGALG00000036775	SETBP1	protein_coding	SET binding protein 1	0.747219	0.00103864	0.0146982	2.63243	2.85783	2.00251	4.56418	3.86291	6.16877
ENSGALG00000016795	TGFBRAP1	protein_coding	transforming growth factor beta receptor associated protein 1	0.631551	0.00104436	0.0147566	4.64246	4.45738	3.68708	8.20742	6.61607	23.6517
ENSGALG00000031542	EXT2	protein_coding	exostosin glycosyltransferase 2	0.874309	0.00104465	0.0147566	10.6979	10.0565	15.1282	24.3633	21.8497	8.13655
ENSGALG00000043724	NFX1	protein_coding	nuclear transcription factor, X-box binding 1	0.711006	0.0010589	0.0148905	5.30176	3.78908	4.63233	8.01357	7.6384	8.43629
ENSGALG00000012709	ATXN1	protein_coding	ataxin 1	0.796609	0.00110478	0.0154244	5.85746	4.80733	6.29831	11.6509	11.2505	4.8797
ENSGALG00000040957	AGO2	protein_coding	argonaute RISC catalytic component 2	0.751073	0.00111269	0.0155071	3.41301	3.29587	2.48803	5.34951	6.10656	6.62266
ENSGALG00000003876	TIMD4	protein_coding	T-cell immunoglobulin and mucin domain containing 4	0.617532	0.00112327	0.0156337	3.84337	4.7846	3.9302	7.76104	6.00206	20.0417
ENSGALG00000001329	EPB41	protein_coding	erythrocyte membrane protein band 4.1	1.02621	0.00112477	0.0156337	8.36227	9.81756	13.5485	21.5059	26.9725	65.8685
ENSGALG00000023806	PITPNA	protein_coding	phosphatidylinositol transfer protein alpha	0.608928	0.00112478	0.0156337	45.0911	38.3107	48.2274	80.6775	66.7787	15.0009
ENSGALG00000004065	SLC25A16	protein_coding	solute carrier family 25 member 16	0.639927	0.00112856	0.0156723	9.07049	10.1991	9.54172	18.8106	13.7932	13.8171
ENSGALG00000003195	TRADD	protein_coding	TNFRSF1A associated via death domain	0.855391	0.00113292	0.0157049	7.91644	6.47018	7.94405	12.1284	16.7433	2.08459
ENSGALG00000014178	SCUBE1	protein_coding	signal peptide, CUB domain and EGF like domain containing 1	1.28768	0.00114077	0.0157997	0.878927	1.0084	0.511072	2.58702	1.51046	2.05103
ENSGALG00000002318	LVRN	protein_coding	laeverin	2.67205	0.00116115	0.0160251	0.19154	0.234406	0.297002	0.372583	2.38162	11.2181
ENSGALG00000030603	ANTXR1	protein_coding	anthrax toxin receptor 1	1.58902	0.00116947	0.0161115	2.47217	2.94731	1.99091	8.05634	4.15346	44.5761
ENSGALG00000000996	ENSGALG00000000996	protein_coding	adaptor related protein complex 3 delta 1 subunit	0.63219	0.0011785	0.0162072	27.5678	22.4435	29.1971	43.8864	41.6387	35.3609
ENSGALG00000010595	GPR65	protein_coding	G protein-coupled receptor 65	1.05001	0.001191	0.0163573	14.5726	12.6427	19.6148	28.0771	39.1304	7.50545
ENSGALG00000029983	ANGPT1	protein_coding	angiopoietin 1	0.852608	0.00119562	0.0163993	5.46826	3.63133	3.65618	9.07015	7.84184	24.025
ENSGALG00000000525	MAP3K3	protein_coding	mitogen-activated protein kinase kinase kinase 3	0.906905	0.00119923	0.0164344	9.43861	11.1409	9.17539	15.4789	19.0535	40.2099
ENSGALG00000014773	ERBIN	protein_coding	erbb2 interacting protein	0.687654	0.00120526	0.0164881	24.9542	22.1273	26.6889	37.6688	47.7521	18.7438
ENSGALG00000006017	DOCK11	protein_coding	dedicator of cytokinesis 11	0.826367	0.00122322	0.0166753	9.13759	9.37953	9.94071	13.9531	20.4494	0.944196
ENSGALG00000007993	DCX	protein_coding	doublecortin	2.31207	0.00124826	0.0169291	0.307147	0.113905	0.135301	0.485972	1.46779	21.7975
ENSGALG00000008431	SMARCA1	protein_coding	SWI/SNF related, matrix associated, actin dependent regulator of chromatin, subfamily a, member 1	0.865519	0.00125715	0.0170041	9.1997	9.54025	8.94067	17.964	13.4536	2.80395
ENSGALG00000017235	NOX4	protein_coding	NADPH oxidase 4	1.29126	0.00127259	0.0171684	0.986822	1.25799	1.31498	4.44529	2.04503	14.0392
ENSGALG00000007575	ENSGALG00000007575	protein_coding	NA	0.619242	0.00133655	0.0178615	7.39581	7.68278	9.20099	12.9247	12.5013	63.2006
ENSGALG00000003220	UPF1	protein_coding	UPF1, RNA helicase and ATPase	0.653168	0.00134798	0.0179988	39.2794	35.8731	46.414	65.8608	73.534	1.61491
ENSGALG00000047341	ENSGALG00000047341	protein_coding	NA	2.82363	0.00135871	0.0180802	0.741644	0.962628	0.686074	13.6671	3.06707	31.8786
ENSGALG00000001895	PANK3	protein_coding	pantothenate kinase 3	0.968276	0.00139302	0.0184269	19.1131	14.7488	22.96	40.8467	45.5119	8.51612
ENSGALG00000012799	RREB1	protein_coding	ras responsive element binding protein 1	0.838035	0.00140351	0.0185341	5.56294	3.86264	5.72382	10.6998	9.59597	53.9487
ENSGALG00000013865	IFNGR1	protein_coding	interferon gamma receptor 1	1.09341	0.00142391	0.0187718	15.3114	20.8086	18.8915	40.1558	29.5588	15.3823
ENSGALG00000011531	APAF1	protein_coding	apoptotic peptidase activating factor 1	0.817053	0.00144155	0.0189883	10.9452	7.48377	9.42194	16.9568	19.6562	12.8103
ENSGALG00000002878	CREBRF	protein_coding	CREB3 regulatory factor	0.862812	0.00144944	0.0190669	6.5296	5.40755	4.7572	10.2407	8.94146	50.084
ENSGALG00000019761	ENSGALG00000019761	protein_coding	chondroadherin	3.23215	0.00144996	0.0190669	2.12417	3.15765	1.67478	14.412	3.20279	18.01
ENSGALG00000009443	TMEM168	protein_coding	transmembrane protein 168	0.824365	0.00147227	0.0192707	8.35998	8.20567	11.973	18.7242	16.931	22.3693
ENSGALG00000010192	FBXO33	protein_coding	F-box protein 33	0.724348	0.00147443	0.019275	14.4897	12.3386	16.9156	28.8364	25.6696	12.8203
ENSGALG00000032417	ENSGALG00000032417	protein_coding	NA	0.86129	0.00149759	0.0195451	6.56972	5.24574	6.51493	13.3998	9.11252	1.48323
ENSGALG00000017405	NPR3	protein_coding	natriuretic peptide receptor 3	1.85031	0.00149969	0.0195518	0.413217	0.767569	0.300343	3.02175	1.16365	5.17367
ENSGALG00000014138	NFXL1	protein_coding	nuclear transcription factor, X-box binding like 1	0.641802	0.00150437	0.0195667	3.56399	3.12401	3.48249	5.3676	6.25285	28.2876
ENSGALG00000011840	PPP2R5E	protein_coding	protein phosphatase 2 regulatory subunit B'epsilon	0.581272	0.00150552	0.0195667	15.5309	16.6337	16.9395	27.2984	22.1153	4.69446
ENSGALG00000009372	PHC3	protein_coding	polyhomeotic homolog 3	0.879649	0.00150788	0.0195812	1.74527	2.91252	2.40893	4.30451	4.70477	49.6554
ENSGALG00000008457	RIN2	protein_coding	Ras and Rab interactor 2	0.75644	0.0015317	0.0198244	24.0925	21.8549	26.881	45.2291	35.409	1.90723
ENSGALG00000006473	PLXNA4	protein_coding	plexin A4	1.18613	0.00153297	0.0198244	0.53655	0.815419	0.530178	1.50791	1.0848	11.3958
ENSGALG00000015425	LPL	protein_coding	lipoprotein lipase	1.60749	0.00154599	0.0199222	3.25298	2.87932	1.54652	5.17356	7.81778	39.668
ENSGALG00000041577	ITGA4	protein_coding	integrin subunit alpha 4	1.01454	0.00155072	0.0199548	13.9067	16.0074	18.1844	25.0202	37.5489	33.2643
ENSGALG00000004425	SCAMP1	protein_coding	secretory carrier membrane protein 1	0.584072	0.0015715	0.0201508	17.6186	20.85	20.5408	33.5889	26.7382	41.6727
ENSGALG00000010885	BMP2K	protein_coding	BMP2 inducible kinase	0.725744	0.00157815	0.0201912	24.745	18.7031	26.3745	40.3163	40.4155	14.4763
ENSGALG00000051135	BCL2L11	protein_coding	BCL2 like 11	0.659836	0.00159456	0.0203013	8.38704	7.7284	8.58191	11.9863	14.7189	2.23692
ENSGALG00000011177	ENSGALG00000011177	protein_coding	NA	1.22486	0.00159857	0.0203358	0.87554	0.892901	1.18791	3.37033	1.77016	3.37227
ENSGALG00000035007	USP35	protein_coding	ubiquitin specific peptidase 35	1.76006	0.00163705	0.0207241	1.0165	0.374959	0.670712	1.68279	2.29565	14.7289
ENSGALG00000003074	ENSGALG00000003074	protein_coding	homer scaffolding protein 3	1.00256	0.00163903	0.0207322	6.51082	4.51109	6.06894	12.0084	9.49585	59.1444
ENSGALG00000005550	ST6GAL1	protein_coding	ST6 beta-galactoside alpha-2,6-sialyltransferase 1	0.818957	0.00165174	0.0208593	32.9804	31.2319	35.8122	51.0152	76.0641	54.6056
ENSGALG00000008473	PLXND1	protein_coding	plexin D1	1.09417	0.00166214	0.0208814	19.8091	18.8831	16.5737	42.132	27.6367	31.103
ENSGALG00000042471	IL2RA	protein_coding	interleukin 2 receptor subunit alpha	1.24031	0.00166307	0.0208814	7.16875	12.4633	10.7188	27.4698	17.1164	6.57953
ENSGALG00000004662	DISP3	protein_coding	dispatched RND transporter family member 3	0.779451	0.0016642	0.0208814	3.59015	2.7062	3.32801	5.91282	4.99025	89.0638
ENSGALG00000015409	PROS1	protein_coding	protein S (alpha)	1.02346	0.00167208	0.0209635	31.0259	54.1131	36.9833	104.876	68.4413	11.5342
ENSGALG00000005676	TTC28	protein_coding	tetratricopeptide repeat domain 28	1.08855	0.00169265	0.0211365	3.93616	3.43953	4.47484	8.83452	6.28317	17.6414
ENSGALG00000011405	SLC4A7	protein_coding	solute carrier family 4 member 7	0.844345	0.00175253	0.0217066	7.46047	7.06285	8.50518	14.5505	11.5319	38.7061
ENSGALG00000038433	SPON2	protein_coding	spondin 2	1.80032	0.00175361	0.0217066	7.2997	7.01252	4.51499	16.579	13.1215	5.56042
ENSGALG00000035266	ANOS1	protein_coding	anosmin 1	2.94631	0.00175688	0.0217299	0.493311	0.266343	0.196856	0.920963	1.14405	28.0932
ENSGALG00000033179	TGFBR1	protein_coding	transforming growth factor beta receptor 1	0.764892	0.00178459	0.0219682	12.7247	12.8291	13.5614	23.3453	18.7637	15.7865
ENSGALG00000041635	CAMK2D	protein_coding	calcium/calmodulin dependent protein kinase II delta	0.762303	0.00179197	0.0220417	12.2569	8.34308	9.27744	20.4684	17.5557	12.6939
ENSGALG00000031973	ANKRD52	protein_coding	ankyrin repeat domain 52	0.807793	0.00182218	0.0223603	6.78567	5.79278	8.88518	14.2454	13.0063	8.72589
ENSGALG00000010747	FBLN5	protein_coding	fibulin 5	1.4707	0.00186144	0.0227139	4.76791	2.44691	4.88899	17.3208	9.98181	36.336
ENSGALG00000034948	UAP1L1	protein_coding	UDP-N-acetylglucosamine pyrophosphorylase 1 like 1	1.13031	0.00186263	0.0227139	9.86345	17.8119	20.2835	37.2397	37.5978	9.9184
ENSGALG00000017376	ENSGALG00000017376	protein_coding	NA	0.613035	0.0018778	0.0228032	5.41573	5.43985	6.56721	8.99943	9.27131	33.6485
ENSGALG00000036867	CBX6	protein_coding	chromobox 6	1.06213	0.00188018	0.0228032	12.8937	12.4368	16.7428	22.5642	36.4059	7.33553
ENSGALG00000033618	MYO9A	protein_coding	myosin IXA	0.698604	0.00189647	0.0229829	5.69681	4.11686	3.97615	8.49741	7.86605	62.6401
ENSGALG00000004728	RGL1	protein_coding	ral guanine nucleotide dissociation stimulator like 1	0.982341	0.00189963	0.0229856	25.4502	24.3089	21.3557	51.1578	34.408	15.468
ENSGALG00000010805	USP24	protein_coding	ubiquitin specific peptidase 24	0.779804	0.0019154	0.0231405	8.69871	7.38247	11.1432	17.7293	16.4954	5.67754
ENSGALG00000016893	UGGT2	protein_coding	UDP-glucose glycoprotein glucosyltransferase 2	1.29859	0.00193933	0.0233392	1.51732	1.7884	1.37404	3.94719	2.4768	33.8863
ENSGALG00000013971	SGK1	protein_coding	serum/glucocorticoid regulated kinase 1	0.625628	0.00194786	0.0233878	24.8438	18.9235	18.0275	35.3523	31.6118	39.743
ENSGALG00000033064	DDX6	protein_coding	DEAD-box helicase 6	0.632079	0.00199377	0.0237927	27.0903	25.3896	30.681	44.9309	51.9075	48.3561
ENSGALG00000002922	NOTCH2	protein_coding	notch 2	0.718774	0.00200308	0.0238672	20.7234	25.8382	26.5454	43.2859	35.5262	2.24144
ENSGALG00000039245	STAB2	protein_coding	stabilin 2	3.33487	0.00200822	0.023892	0.0614491	0.114891	0.0992528	0.157277	0.465891	2.01702
ENSGALG00000014845	PLCXD3	protein_coding	phosphatidylinositol specific phospholipase C X domain containing 3	2.49011	0.00206075	0.0243868	0.286314	0.291991	0.0693682	0.732809	1.01302	23.2504
ENSGALG00000040156	CCDC88C	protein_coding	coiled-coil domain containing 88B	0.641241	0.00206875	0.0244624	14.4698	14.9503	15.5379	21.6838	29.0858	22.5239
ENSGALG00000008058	PAK3	protein_coding	p21 (RAC1) activated kinase 3	0.782739	0.0020709	0.0244624	13.7939	10.7136	14.9615	28.7583	21.0086	22.7207
ENSGALG00000033806	ITPRIPL2	protein_coding	ITPRIP like 2	0.677929	0.00207339	0.0244624	13.9793	11.6935	15.9324	26.4259	21.5945	27.534
ENSGALG00000015030	NPC1	protein_coding	NPC intracellular cholesterol transporter 1	1.10779	0.00207349	0.0244624	8.4854	8.32242	9.42345	17.3121	14.6932	19.4278
ENSGALG00000035325	PMAIP1	protein_coding	phorbol-12-myristate-13-acetate-induced protein 1	1.03054	0.00208409	0.0245286	12.1724	6.45919	9.9743	20.4659	22.1091	3.6384
ENSGALG00000015446	POU2F1	protein_coding	POU class 2 homeobox 1	0.965878	0.00208515	0.0245286	1.62954	1.71634	2.64067	4.45792	4.3478	20.6487
ENSGALG00000015051	CDK19	protein_coding	cyclin dependent kinase 19	0.988925	0.00209517	0.0246226	8.62747	7.80436	13.4627	21.7074	20.7444	15.1864
ENSGALG00000008274	CRBN	protein_coding	cereblon	0.937983	0.00210424	0.0246955	5.44782	6.21299	8.23164	11.5146	13.5607	11.6493
ENSGALG00000015386	RNF170	protein_coding	ring finger protein 170	0.823348	0.0021119	0.0247669	5.5521	5.22098	5.93969	11.6636	8.01802	12.3244
ENSGALG00000009249	UBR1	protein_coding	ubiquitin protein ligase E3 component n-recognin 1	0.626449	0.00215604	0.0251898	6.42327	7.87549	8.93872	13.5659	12.1402	1.41948
ENSGALG00000016868	NALCN	protein_coding	sodium leak channel, non-selective	1.82434	0.00220546	0.0256666	0.258674	0.166613	0.316657	0.878111	0.481699	9.49223
ENSGALG00000015008	ZNF366	protein_coding	zinc finger protein 366	1.58942	0.0022295	0.0258739	2.9803	1.53716	1.65992	4.45402	5.54074	8.29237
ENSGALG00000012823	TRIM24	protein_coding	tripartite motif containing 24	0.655886	0.00225817	0.0261482	4.4141	5.0272	4.60352	8.90055	6.22898	110.607
ENSGALG00000002260	CISH	protein_coding	cytokine inducible SH2 containing protein	0.674396	0.00226911	0.0262165	57.0758	64.4147	66.6289	123.861	83.9413	182.577
ENSGALG00000039615	MSN	protein_coding	moesin	0.783928	0.00227478	0.0262626	83.5161	83.1794	113.315	152.176	175.221	66.0501
ENSGALG00000006425	SLC6A6	protein_coding	solute carrier family 6 member 6	1.25119	0.00228457	0.0263172	24.0416	20.0965	40.1608	62.0315	85.0486	11.8388
ENSGALG00000038320	COLGALT2	protein_coding	collagen beta(1-O)galactosyltransferase 1	1.04009	0.00229538	0.0264028	6.32214	6.86081	5.6949	19.6665	9.83238	11.967
ENSGALG00000015474	CD80	protein_coding	CD80 molecule	0.818616	0.00230021	0.0264389	8.578	6.84714	9.27773	18.0643	16.3734	28.6997
ENSGALG00000009593	MFSD1	protein_coding	major facilitator superfamily domain containing 1	0.588997	0.00234896	0.0268411	20.9135	18.1542	14.7134	29.7267	27.012	33.7005
ENSGALG00000003412	ENSGALG00000003412	protein_coding	ral guanine nucleotide dissociation stimulator like 4	0.766118	0.00235771	0.0269152	25.5312	17.7804	21.5089	47.0598	36.5307	35.2035
ENSGALG00000006035	PDE3B	protein_coding	phosphodiesterase 3B	0.927222	0.00237055	0.0270285	13.7234	18.2383	18.623	26.0899	39.9622	1.76739
ENSGALG00000052140	ENSGALG00000052140	protein_coding	NA	2.22636	0.00238263	0.0271067	0.0648827	0.264677	0.440155	1.19567	0.852669	21.2854
ENSGALG00000000783	PTAFR	protein_coding	platelet activating factor receptor	0.812517	0.00242256	0.0274809	13.9975	9.07332	10.7919	23.718	18.1058	11.5331
ENSGALG00000010999	DICER1	protein_coding	dicer 1, ribonuclease III	0.849304	0.00244617	0.0276283	5.78607	4.85205	7.81675	11.8474	11.9362	17.0158
ENSGALG00000015052	UHRF2	protein_coding	ubiquitin like with PHD and ring finger domains 2	0.688762	0.00246771	0.027846	7.5068	10.3936	9.01798	14.0098	14.6766	10.0641
ENSGALG00000050668	ENSGALG00000050668	protein_coding	NA	1.06124	0.00250304	0.028189	3.55206	4.86959	3.72454	10.7904	5.94539	9.02548
ENSGALG00000022739	AKAP11	protein_coding	A-kinase anchoring protein 11	0.851955	0.00254336	0.0285401	4.38082	3.77932	3.88641	8.4145	5.56581	30.4639
ENSGALG00000003295	ADAMTS12	protein_coding	ADAM metallopeptidase with thrombospondin type 1 motif 12	1.87739	0.00256461	0.028655	4.41661	5.66385	3.72125	14.881	7.64671	24.2475
ENSGALG00000005408	BCO1	protein_coding	Gallus gallus beta-carotene oxygenase 1 (BCO1), mRNA.	0.727761	0.00256685	0.0286595	11.8073	11.6031	11.0752	19.9053	16.1021	18.5257
ENSGALG00000006355	SPTY2D1	protein_coding	SPT2 chromatin protein domain containing 1	0.606773	0.00257191	0.028675	9.6392	12.5494	10.0703	18.4421	14.8928	8.04122
ENSGALG00000002527	ENSGALG00000002527	protein_coding	transmembrane protein 201	0.70625	0.00258012	0.0287459	6.65442	5.63086	5.62976	12.5022	10.5268	92.2875
ENSGALG00000037521	PRCP	protein_coding	prolylcarboxypeptidase	1.03949	0.00259779	0.0289016	48.6848	31.1384	41.4058	66.7077	103.798	11.0898
ENSGALG00000015019	ENSGALG00000015019	protein_coding	FCH and mu domain containing endocytic adaptor 2	0.929146	0.00262688	0.0291422	5.75436	3.84486	5.43245	11.3254	7.97341	12.4026
ENSGALG00000015721	SVEP1	protein_coding	complement C3b/C4b receptor 1 (Knops blood group)	1.58478	0.00263001	0.0291561	2.88339	3.75346	4.06391	16.7255	5.11494	89.7904
ENSGALG00000013929	PDGFRA	protein_coding	platelet-derived growth factor receptor, alpha polypeptide	1.77102	0.00263211	0.0291587	18.0249	22.1776	19.7652	101.463	26.1867	0.502288
ENSGALG00000009511	ENSGALG00000009511	protein_coding	sucrase-isomaltase (alpha-glucosidase)	3.55659	0.00265678	0.0293903	0.29029	0.077907	0.0888399	0.453613	4.67982	9.37683
ENSGALG00000025881	ENSGALG00000025881	protein_coding	colony stimulating factor 2 receptor beta common subunit	1.31778	0.00266511	0.0294407	5.93454	2.61542	2.93727	11.9995	9.04168	14.4276
ENSGALG00000000273	FER	protein_coding	fer (fps/fes related) tyrosine kinase	0.778647	0.00268053	0.0295901	6.49092	6.40096	7.27279	12.7319	9.43855	27.1164
ENSGALG00000004812	FAM129A	protein_coding	family with sequence similarity 129 member A	0.988717	0.00272812	0.0300516	9.00671	10.4975	10.4322	15.4734	19.7852	11.7249
ENSGALG00000036471	RFTN2	protein_coding	raftlin family member 2	0.844061	0.00275367	0.0302477	7.25151	5.00605	4.93734	12.0687	8.88437	29.5841
ENSGALG00000012024	MRTFA	protein_coding	megakaryoblastic leukemia (translocation) 1	0.637724	0.00275893	0.0302842	18.1168	18.407	23.0017	32.2449	36.332	3.64886
ENSGALG00000032363	GPR141	protein_coding	G protein-coupled receptor 141	1.4351	0.00278437	0.0304991	1.99945	0.699118	1.0519	3.45067	3.63823	24.8247
ENSGALG00000006097	PLXNA1	protein_coding	plexin A1	0.720243	0.00279047	0.0305445	14.1621	12.953	18.6866	29.4021	26.0117	45.6035
ENSGALG00000001161	FLI1	protein_coding	Fli-1 proto-oncogene, ETS transcription factor	0.67117	0.00279332	0.0305543	21.3392	23.4113	23.8555	34.2185	35.3148	17.2927
ENSGALG00000031637	ICOSLG	protein_coding	inducible T-cell costimulator ligand	0.681362	0.00282236	0.0307274	12.0929	13.5062	13.9716	26.9092	23.2635	8.15507
ENSGALG00000015951	OGFRL1	protein_coding	opioid growth factor receptor like 1	0.916016	0.00283576	0.0308027	4.44104	2.9378	3.52843	7.94643	5.7028	150.244
ENSGALG00000027891	NREP	protein_coding	neuronal regeneration related protein	1.69209	0.00287191	0.0311088	23.5351	32.2813	22.5573	51.3287	61.9455	11.5108
ENSGALG00000006586	PLAGL2	protein_coding	PLAG1 like zinc finger 2	0.849362	0.00288788	0.03126	5.19118	6.03183	8.08241	11.6313	13.7216	29.5662
ENSGALG00000020813	CCDC50	protein_coding	coiled-coil domain containing 50	0.876973	0.00292184	0.0315401	12.7286	10.5831	15.7385	25.0678	21.3611	55.1029
ENSGALG00000014910	COLEC12	protein_coding	collectin subfamily member 12	2.02948	0.00293721	0.0316841	7.56244	6.1298	7.83729	26.3149	10.9812	14.0495
ENSGALG00000030063	MALT1	protein_coding	paracaspase 1	0.653768	0.0029695	0.0318729	8.85124	10.9106	10.2438	16.2849	19.5812	5.36919
ENSGALG00000014821	THEMIS	protein_coding	thymocyte selection associated	1.48226	0.00297105	0.0318729	2.08471	2.2975	2.73723	4.47513	11.115	21.4015
ENSGALG00000001725	TNRC6C	protein_coding	trinucleotide repeat containing 6C	0.816713	0.00298794	0.0319881	9.89305	10.7493	12.3781	16.1864	23.727	21.1106
ENSGALG00000006424	JADE2	protein_coding	jade family PHD finger 2	0.642559	0.00299099	0.0319989	10.6995	13.3365	10.5612	16.6629	19.0284	1.8618
ENSGALG00000048912	ENSGALG00000048912	protein_coding	NA	3.06465	0.00300442	0.0320593	0.0566317	0.173264	0.109766	0.811702	0.286245	18.4539
ENSGALG00000003818	CYFIP2	protein_coding	cytoplasmic FMR1 interacting protein 2	1.17153	0.0030261	0.0322199	5.50677	8.57174	10.7136	16.1503	24.4018	17.4402
ENSGALG00000003235	ENSGALG00000003235	protein_coding	zinc finger RNA binding protein 2	0.675293	0.00306891	0.0325426	8.68424	9.70467	12.4226	17.6564	17.0632	4.493
ENSGALG00000032161	SCUBE2	protein_coding	signal peptide, CUB domain and EGF like domain containing 2	2.55705	0.00307598	0.0325954	0.182222	0.41813	0.485638	0.839504	1.31248	21.2022
ENSGALG00000002761	SIRT1	protein_coding	sirtuin 1	0.602958	0.00308765	0.0326968	10.8558	13.5345	10.8435	17.5948	17.5418	33.0808
ENSGALG00000015688	MXD4	protein_coding	MAX dimerization protein 4	0.905668	0.00311956	0.032961	11.8929	13.5373	12.8642	22.1521	20.2444	22.9583
ENSGALG00000001916	SLIT3	protein_coding	slit guidance ligand 3	1.39633	0.00312104	0.032961	5.2023	4.58892	7.35967	14.9527	9.83796	13.7146
ENSGALG00000007337	LPP	protein_coding	LIM domain containing preferred translocation partner in lipoma	0.823134	0.00314564	0.0331311	5.72037	5.528	7.44381	11.4767	9.81663	40.6853
ENSGALG00000029264	PI15	protein_coding	peptidase inhibitor 15	1.12241	0.00315543	0.0332102	11.7273	25.0616	21.1312	53.3945	39.5567	9.84441
ENSGALG00000051142	FAM180B	protein_coding	family with sequence similarity 180 member B	2.2721	0.00319766	0.0335922	0.501461	1.38079	1.26354	2.66962	3.29502	82.4682
ENSGALG00000036738	IGSF3	protein_coding	immunoglobulin superfamily member 3	0.941799	0.00320342	0.0336037	30.7458	32.3389	50.0085	82.3319	66.0612	7.42369
ENSGALG00000015412	ARL13B	protein_coding	ADP ribosylation factor like GTPase 13B	0.833135	0.00321189	0.0336247	3.24148	2.97147	3.95321	5.51854	6.18544	53.7945
ENSGALG00000047761	ENSGALG00000047761	protein_coding	uncharacterized LOC769729	0.771542	0.00322814	0.0337495	25.431	22.9787	23.512	38.429	37.1226	143.579
ENSGALG00000026364	ASAH1	protein_coding	N-acylsphingosine amidohydrolase (acid ceramidase) 1	0.739097	0.003231	0.0337568	86.6795	65.0485	92.9458	164.833	125.874	2.8741
ENSGALG00000010370	MED12L	protein_coding	mediator complex subunit 12 like	0.760327	0.00325122	0.0339	1.95652	2.40038	1.63949	3.7802	4.07465	8.13269
ENSGALG00000012530	FOXRED2	protein_coding	FAD dependent oxidoreductase domain containing 2	0.864059	0.00325413	0.0339077	3.25281	3.09778	3.94046	6.2196	5.44014	30.8994
ENSGALG00000034803	ENSGALG00000034803	protein_coding	ring finger protein 151	0.602141	0.00326991	0.0340494	18.0213	17.0659	16.9104	29.7981	22.7721	24.4714
ENSGALG00000011894	CYP2D6	protein_coding	cytochrome P450 family 2 subfamily D member 6	1.35623	0.00330418	0.0342947	5.75582	7.33043	4.91086	12.9696	10.7462	6.51145
ENSGALG00000007028	ENSGALG00000007028	protein_coding	connector enhancer of kinase suppressor of ras 2-like	0.914851	0.00330631	0.0342947	3.80402	4.43085	4.1544	7.1564	10.9899	6.65259
ENSGALG00000008053	PRDM11	protein_coding	PR/SET domain 11	0.677046	0.00331942	0.0343814	3.39844	3.42214	3.44572	6.1399	4.56139	3.2877
ENSGALG00000005024	ENSGALG00000005024	protein_coding	EF-hand and coiled-coil domain containing 1	1.1979	0.00336636	0.0347524	1.79174	1.82727	0.807636	4.30861	3.11707	16.2741
ENSGALG00000012953	IPO8	protein_coding	importin 8	0.685942	0.00338279	0.0348839	9.60041	8.31196	11	14.7943	18.1464	3.07652
ENSGALG00000040266	GLI3	protein_coding	GLI family zinc finger 3	1.27669	0.00338358	0.0348839	0.867959	1.2192	0.809416	2.90054	1.42374	1.36813
ENSGALG00000009012	ZNF385B	protein_coding	zinc finger protein 385B	1.43411	0.003398	0.034972	0.796975	0.336322	0.346233	1.20983	1.6391	5.50977
ENSGALG00000002142	DGKQ	protein_coding	diacylglycerol kinase theta	0.820572	0.00339884	0.034972	2.29046	3.19046	3.65444	5.3762	6.18387	1.7808
ENSGALG00000006050	CYP2R1	protein_coding	cytochrome P450 family 2 subfamily R member 1	0.681879	0.00345289	0.0354114	1.20226	1.15537	1.0307	2.22502	1.75293	2.57294
ENSGALG00000028069	WNT16	protein_coding	Wnt family member 16	1.9912	0.00350266	0.0358982	0.311272	0.476167	0.271495	1.05163	0.755195	10.9963
ENSGALG00000006757	XYLT1	protein_coding	xylosyltransferase 1	1.03728	0.00351323	0.0359829	4.65298	3.44518	6.63012	10.0711	11.0397	0.962367
ENSGALG00000048931	ENSGALG00000048931	protein_coding	NA	3.24377	0.00352974	0.0361046	0	0.69658	0.165486	4.02087	3.62502	22.6858
ENSGALG00000025780	ITPRIP	protein_coding	inositol 1,4,5-trisphosphate receptor interacting protein	0.825927	0.00353597	0.0361447	8.9995	13.5328	14.9068	22.9399	24.6006	33.3114
ENSGALG00000002329	CCL1	protein_coding	C-C motif chemokine ligand 1	1.0296	0.00355526	0.0362706	16.5896	12.0557	14.0556	21.6624	36.7543	23.9677
ENSGALG00000015077	ARHGAP31	protein_coding	Rho GTPase activating protein 31	1.23216	0.00356577	0.03632	8.96858	5.36231	6.91923	16.7435	11.9996	8.14087
ENSGALG00000008629	MRC1	protein_coding	mannose receptor C-type 1	1.997	0.00357116	0.0363378	1.07441	1.55227	0.642095	2.73158	2.6429	2.58912
ENSGALG00000009176	ENSGALG00000009176	protein_coding	tau tubulin kinase 2	1.56821	0.00362047	0.0366247	0.479378	1.1611	0.522648	2.69929	1.45381	15.9748
ENSGALG00000006461	UBE3C	protein_coding	ubiquitin protein ligase E3C	0.60308	0.00362684	0.0366642	7.74942	9.60039	9.71108	14.838	12.6359	18.1524
ENSGALG00000007234	CLCN5	protein_coding	chloride voltage-gated channel 5	0.627952	0.00363142	0.0366642	9.34412	9.46753	10.3198	16.4461	13.0189	14.4166
ENSGALG00000042725	ZC4H2	protein_coding	zinc finger C4H2-type containing	0.634005	0.0036766	0.0369804	7.90999	8.46311	6.58985	11.9909	11.1105	53.117
ENSGALG00000011442	TGFBR2	protein_coding	transforming growth factor beta receptor 2	0.931008	0.00372314	0.0373486	22.2941	27.5478	17.13	48.0979	33.2179	51.4944
ENSGALG00000052223	YPEL1	protein_coding	yippee like 1	1.15951	0.003752	0.0375709	16.4926	13.9068	15.8941	33.8327	23.6891	7.84913
ENSGALG00000009341	CRAMP1	protein_coding	cramped chromatin regulator homolog 1	0.597116	0.00375492	0.0375709	4.93325	4.14123	4.89475	8.22869	6.32707	135.196
ENSGALG00000002192	PTPRC	protein_coding	protein tyrosine phosphatase, receptor type C	0.875557	0.00378434	0.0378042	68.7979	72.624	85.5498	116.865	187.428	7.84051
ENSGALG00000004033	GALNT10	protein_coding	polypeptide N-acetylgalactosaminyltransferase 10	0.581071	0.00379382	0.037863	4.66875	4.52085	5.48434	7.58008	7.81838	31.0237
ENSGALG00000016817	RASA3	protein_coding	RAS p21 protein activator 3	0.822663	0.00379746	0.0378752	14.1399	15.6985	16.3036	21.5788	33.2634	11.0651
ENSGALG00000034493	DCLK3	protein_coding	doublecortin like kinase 3	1.33229	0.00392647	0.0388147	5.53901	2.62552	2.49498	9.82399	7.46584	0.62924
ENSGALG00000028420	SAMD5	protein_coding	sterile alpha motif domain containing 5	4.05101	0.00393351	0.0388596	0	0	0.162304	1.88604	0.677202	42.8558
ENSGALG00000006439	ARHGEF6	protein_coding	Rac/Cdc42 guanine nucleotide exchange factor 6	0.729161	0.00394627	0.0389118	21.3622	24.5899	26.2076	34.3985	48.8407	5.46779
ENSGALG00000053703	ENSGALG00000053703	protein_coding	dentin sialophosphoprotein-like	0.712099	0.00395261	0.0389496	3.53022	2.83422	2.47492	5.34438	4.47985	3.12515
ENSGALG00000031776	NFASC	protein_coding	neurofascin	1.84642	0.00396392	0.0389834	0.670645	1.19912	0.362951	3.94124	1.39113	11.4797
ENSGALG00000032640	CRIM1	protein_coding	cysteine rich transmembrane BMP regulator 1	0.911054	0.00396772	0.0389834	4.81975	4.13511	5.87573	10.7891	7.32776	7.60693
ENSGALG00000049446	SLC29A3	protein_coding	solute carrier family 29 member 3	0.656935	0.0040026	0.0392441	5.43001	4.30357	3.99938	6.98867	8.24947	109.585
ENSGALG00000012659	CKAP4	protein_coding	cytoskeleton associated protein 4	0.929604	0.00402341	0.0393739	44.1601	37.7734	47.1882	88.4799	62.124	9.60689
ENSGALG00000015635	HTT	protein_coding	huntingtin	0.675534	0.00402686	0.039383	6.29525	4.93984	4.5552	9.58972	7.47284	11.6376
ENSGALG00000028155	DUSP16	protein_coding	dual specificity phosphatase 16	0.682629	0.00405117	0.0395465	8.69176	7.65891	8.82976	17.9531	13.4495	15.6721
ENSGALG00000009848	LPGAT1	protein_coding	lysophosphatidylglycerol acyltransferase 1	0.907921	0.00405385	0.0395479	7.3146	6.04395	10.2192	17.8469	13.6012	14.8636
ENSGALG00000034932	BACE2	protein_coding	beta-secretase 2	0.58685	0.00406765	0.039633	11.0851	9.41372	11.3418	20.0396	15.9548	5.55212
ENSGALG00000010589	FLRT2	protein_coding	fibronectin leucine rich transmembrane protein 2	2.14651	0.00407194	0.03965	1.06396	0.321498	0.763782	3.02574	1.47391	32.1277
ENSGALG00000010136	HGSNAT	protein_coding	heparan-alpha-glucosaminide N-acetyltransferase	0.785837	0.00410038	0.0398028	13.6731	14.3304	15.5341	27.1352	20.074	1067
ENSGALG00000009641	COL1A2	protein_coding	collagen type I alpha 2 chain	1.42818	0.00414622	0.0401728	234.79	241.243	231.754	396.644	526.281	30.1074
ENSGALG00000004623	AGTRAP	protein_coding	angiotensin II receptor associated protein	0.751751	0.00414914	0.0401761	15.0588	18.3795	12.015	23.5279	26.7165	21.2989
ENSGALG00000009836	ELMOD2	protein_coding	ELMO domain containing 2	0.589985	0.00417188	0.0403172	11.7163	11.4336	11.5503	17.5789	16.2345	252.972
ENSGALG00000001446	GSN	protein_coding	gelsolin	1.45857	0.00417189	0.0403172	69.616	76.7216	50.9186	230.307	88.8314	1326.25
ENSGALG00000007114	APOA1	protein_coding	apolipoprotein A1	1.62821	0.00417663	0.0403172	185.35	349.084	230.265	707.352	438.305	67.6464
ENSGALG00000030179	ENSGALG00000030179	protein_coding	chromosome 6 C10orf54 homolog	0.885041	0.00421161	0.0405047	40.426	24.2176	31.712	54.9904	65.3722	36.8298
ENSGALG00000014891	PELO	protein_coding	integrin subunit alpha 1	0.582295	0.00421631	0.0405124	20.0974	19.296	21.1076	29.0072	29.7485	13.7205
ENSGALG00000012442	MFNG	protein_coding	MFNG O-fucosylpeptide 3-beta-N-acetylglucosaminyltransferase	1.19584	0.00422039	0.0405138	6.16168	3.25179	6.51428	10.3667	14.5485	26.288
ENSGALG00000011965	ZC3H7B	protein_coding	zinc finger CCCH-type containing 7B	0.600541	0.00422776	0.0405211	18.5674	15.0219	19.9662	32.6407	27.4101	7.46257
ENSGALG00000050582	ENSGALG00000050582	protein_coding	NA	0.972638	0.00428071	0.040867	3.97239	4.83023	5.7746	12.0442	10.9659	18.8002
ENSGALG00000039140	CD14	protein_coding	CD14 molecule	1.30622	0.00432081	0.0411492	10.0916	3.94517	7.98701	22.9019	16.3793	8.73832
ENSGALG00000006642	ADORA2A	protein_coding	adenosine A2a receptor	0.777659	0.00433112	0.0411721	4.99184	5.19	5.81152	8.19682	12.0258	1.48141
ENSGALG00000035602	ZNF536	protein_coding	zinc finger protein 536	0.862207	0.00445654	0.0421333	0.56706	0.831313	0.841499	1.65093	1.18231	15.1702
ENSGALG00000014277	RHOH	protein_coding	ras homolog family member H	0.908938	0.00450877	0.0425756	6.35844	8.90541	8.17505	11.9344	19.1975	19.8308
ENSGALG00000038187	SLC35B4	protein_coding	solute carrier family 35 member B4	0.59921	0.00453339	0.0426838	13.3764	12.7651	15.8268	22.4943	25.0894	2.34638
ENSGALG00000005180	ENSGALG00000005180	protein_coding	NA	2.19824	0.00458635	0.0430996	0.293882	0.239768	0.227846	0.54157	0.742713	15.0112
ENSGALG00000010541	BIRC6	protein_coding	baculoviral IAP repeat containing 6	0.626374	0.0046887	0.0439292	6.93899	10.0499	9.37291	14.0814	13.8715	5.27635
ENSGALG00000023296	TAL1	protein_coding	TAL bHLH transcription factor 1, erythroid differentiation factor	0.809131	0.00469375	0.04395	3.60035	2.19151	2.95941	6.13688	4.8782	5.27136
ENSGALG00000008160	CNNM2	protein_coding	cyclin and CBS domain divalent metal cation transport mediator 2	0.605394	0.00478438	0.0447182	3.93076	3.21179	3.76348	7.00608	5.36196	18.273
ENSGALG00000005441	NFIB	protein_coding	nuclear factor I B	0.964799	0.00480786	0.0449107	7.08756	6.593	6.26518	13.1157	9.62303	17.2203
ENSGALG00000035940	SLC2A13	protein_coding	solute carrier family 2 member 13	0.618435	0.00481103	0.0449109	9.97271	9.3483	12.8188	18.3412	16.8124	110.154
ENSGALG00000014603	C1S	protein_coding	complement C1s	0.703432	0.00484922	0.0451082	75.3687	66.9996	48.8356	125.144	93.8725	17.0879
ENSGALG00000030140	CCDC3	protein_coding	coiled-coil domain containing 3	1.78126	0.00490064	0.0454241	3.12552	2.9423	4.11634	15.7531	4.37481	3.5678
ENSGALG00000014699	MEGF10	protein_coding	multiple EGF like domains 10	1.53124	0.0049621	0.0458575	0.740756	0.835812	0.717883	2.32353	1.08341	10.0326
ENSGALG00000042766	TRAPPC9	protein_coding	trafficking protein particle complex 9	0.813992	0.00501888	0.0461636	5.53534	4.26696	6.97626	11.8129	9.56255	35.0273
ENSGALG00000041706	FAM13B	protein_coding	family with sequence similarity 13, member B	0.660963	0.00503332	0.0462328	26.5329	18.7616	24.5747	39.6817	42.4721	3.92578
ENSGALG00000008040	ENSGALG00000008040	protein_coding	putative acyl-CoA dehydrogenase AidB-like	0.937801	0.00503921	0.0462416	1.32983	1.60529	2.31451	3.61203	3.1276	11.1817
ENSGALG00000010000	PRKCE	protein_coding	protein kinase C epsilon	0.83136	0.00504217	0.0462416	4.63528	4.33326	6.26178	9.13155	8.37764	23.6528
ENSGALG00000012345	UST	protein_coding	uronyl 2-sulfotransferase	1.23938	0.00508531	0.0465279	4.77574	9.55857	6.75678	13.1777	15.2579	6.63389
ENSGALG00000017096	LNX2	protein_coding	uncharacterized LOC101749023	0.591356	0.00514704	0.04701	3.95688	3.47227	3.67863	5.34637	5.67442	4.01815
ENSGALG00000017154	ZC3H12C	protein_coding	zinc finger CCCH-type containing 12C	1.15668	0.00519355	0.0473241	1.80873	1.90316	2.11459	6.93672	2.93132	0.809023
ENSGALG00000041036	FTO	protein_coding	FTO, alpha-ketoglutarate dependent dioxygenase	0.891738	0.00520522	0.0474027	0.641753	0.533917	0.474636	1.2103	1.22921	19.077
ENSGALG00000012256	UTRN	protein_coding	utrophin	0.583047	0.00523237	0.0475621	11.074	10.728	13.4197	20.914	16.0267	17.9392
ENSGALG00000013143	PDE3A	protein_coding	phosphodiesterase 3A	0.758815	0.00524307	0.0476085	7.88612	8.42547	9.41028	16.6142	11.5242	150.035
ENSGALG00000003487	RAB8B	protein_coding	RAB8B, member RAS oncogene family	0.744865	0.00526175	0.0477226	74.4144	71.4799	89.9275	112.893	154.094	3.73194
ENSGALG00000017166	RAB39A	protein_coding	RAB39A, member RAS oncogene family	1.21718	0.0053078	0.0480492	2.28754	2.3329	2.68362	6.16303	8.15451	8.02758
ENSGALG00000044642	SENP7	protein_coding	SUMO1/sentrin specific peptidase 7	0.705501	0.00531007	0.0480492	3.86442	4.31999	3.433	6.08667	5.80972	18.6223
ENSGALG00000035505	AOAH	protein_coding	acyloxyacyl hydrolase	1.42774	0.00534477	0.0482234	8.28726	2.86054	5.09683	15.1087	12.5664	29.4276
ENSGALG00000017168	SLN	protein_coding	sarcolipin	2.29786	0.00538653	0.0484601	2.32478	3.83857	2.36028	4.76015	9.06474	38.141
ENSGALG00000049027	ENSGALG00000049027	protein_coding	endogenous retrovirus group K member 9 Pol protein-like	0.782619	0.00539169	0.0484787	28.6049	32.6231	24.2136	53.8576	63.3622	6.04109
ENSGALG00000009759	SLC16A7	protein_coding	solute carrier family 16 member 7	1.64266	0.00544336	0.0488868	1.30764	1.06141	1.13795	3.87962	1.61864	9.51342
ENSGALG00000042351	PIK3R6	protein_coding	phosphoinositide-3-kinase regulatory subunit 6	0.738271	0.00546337	0.0490218	6.65701	6.35258	5.8063	9.54148	14.052	13.0113
ENSGALG00000014672	ARSK	protein_coding	arylsulfatase family member K	0.692638	0.00547744	0.04908	6.57536	5.87126	7.05204	9.6339	10.6057	26.7435
ENSGALG00000004659	ZER1	protein_coding	zyg-11 related cell cycle regulator	0.595258	0.00552822	0.0494499	16.0288	14.9614	12.6904	22.2232	20.5703	3.80572
ENSGALG00000014855	GHR	protein_coding	growth hormone receptor	0.892859	0.00556435	0.0496686	1.42506	2.30821	1.89557	4.43408	2.82469

## Sheet: BS + ET-VS-PC (dow-regulated)
ensembl_id	gene_name	gene_biotype	description	log2FoldChange	pvalue	padj	PC-1_FPKM	PC-2_FPKM	PC-3_FPKM	BS + ET-1_FPKM	BS + ET-2_FPKM	BS + ET-3_FPKM
ENSGALG00000042750	ND1	protein_coding	NADH dehydrogenase subunit 1	-0.902807	3.44047e-32	2.68511e-28	2811.73	2924.38	2566.14	1623.45	1513.87	1555.1
ENSGALG00000035334	COX3	protein_coding	cytochrome c oxidase subunit III	-1.02873	3.48172e-23	1.08692e-19	12670.1	12784.3	12027.9	6984.99	6719.51	5750.33
ENSGALG00000020449	COX16	protein_coding	COX16, cytochrome c oxidase assembly homolog	-0.833431	0.000961133	0.0139936	7.02702	8.10351	7.2815	5.20193	3.33323	4.77268
ENSGALG00000028204	GPX1	protein_coding	glutathione peroxidase 1	-1.09109	1.19789e-06	9.12093e-05	995.589	869.53	1131.02	578.288	505.485	412.904
ENSGALG00000028774	S100A10	protein_coding	S100 calcium binding protein A10	-1.09761	7.63369e-56	1.19154e-51	910.93	881.389	857.821	451.855	436.484	421.767
ENSGALG00000032142	MT-CO1	protein_coding	Cytochrome c oxidase subunit 1	-1.07634	1.04287e-15	1.62782e-12	14590.7	14681.1	11779	6901.38	6937.92	6707.7
ENSGALG00000035206	ENSGALG00000035206	protein_coding	canopy FGF signaling regulator 2	-0.729688	4.14136e-15	4.9725e-12	118.952	118.223	115.195	77.0541	77.7459	70.0457
ENSGALG00000041091	ATP6	protein_coding	ATP synthase F0 subunit 6	-0.956324	7.56378e-15	8.38721e-12	9008.7	8755.3	7891.1	4588.49	5013.66	4365.17
ENSGALG00000029856	TOMM7	protein_coding	translocase of outer mitochondrial membrane 7	-0.689904	5.11678e-14	4.69811e-11	111.534	108.369	106.125	72.4571	71.9551	69.3352
ENSGALG00000040260	TUBA1C	protein_coding	tubulin alpha-1C chain-like	-1.60585	1.00265e-13	8.69462e-11	357.777	288.57	382.778	116.093	130.64	111.605
ENSGALG00000013191	NDUFS6	protein_coding	NADH:ubiquinone oxidoreductase subunit S6	-0.985609	2.57588e-13	1.91461e-10	43.1464	48.6885	44.7831	25.8763	23.3568	23.741
ENSGALG00000050178	ENSGALG00000050178	protein_coding	all-trans retinoic acid induced differentiation factor	-0.758772	2.79293e-13	1.98158e-10	40.3362	38.8453	36.3117	25.4428	23.1417	23.6126
ENSGALG00000029837	OST4	protein_coding	oligosaccharyltransferase complex subunit 4, non-catalytic	-1.08043	3.57792e-13	2.32699e-10	2248.22	2197.44	2026.88	1117.06	1190.57	931.242
ENSGALG00000030808	ENSGALG00000030808	protein_coding	polymerase (RNA) II (DNA directed) polypeptide J, 13.3kDa	-1.21707	2.11369e-12	1.09976e-09	22.5129	20.4933	23.1915	10.1584	10.3677	9.6334
ENSGALG00000032456	COII	protein_coding	Cytochrome c oxidase subunit 2	-1.20316	2.29124e-12	1.15368e-09	12310.8	13700.2	10044.2	5391.74	5839.93	5275.64
ENSGALG00000024272	S100A12	protein_coding	S100 calcium binding protein A12	-2.40964	4.0317e-12	1.96659e-09	661.787	505.464	672.958	172.302	89.5437	108.289
ENSGALG00000002581	ENSGALG00000002581	protein_coding	HIV-1 Tat interactive protein 2	-0.748011	1.03691e-11	4.76032e-09	44.2444	45.7387	43.4645	30.2569	26.6438	27.1919
ENSGALG00000040987	NDUFA8	protein_coding	NADH:ubiquinone oxidoreductase subunit A8	-0.831011	1.87212e-11	7.3055e-09	51.3922	59.0417	49.6053	31.9597	30.6185	32.3758
ENSGALG00000049557	ENSGALG00000049557	protein_coding	Ts translation elongation factor, mitochondrial	-1.51931	3.10484e-11	1.12706e-08	10.0596	9.13915	7.43048	3.43295	3.68708	2.70761
ENSGALG00000000632	CHTF8	protein_coding	chromosome transmission fidelity factor 8	-1.07831	9.50193e-11	3.08991e-08	24.507	24.3175	23.465	12.884	13.1682	10.2309
ENSGALG00000033460	TMCO1	protein_coding	transmembrane and coiled-coil domains 1	-0.63115	1.55844e-10	4.96442e-08	29.7774	29.6448	27.415	21.3037	19.4946	18.5468
ENSGALG00000048705	PFDN6	protein_coding	prefoldin subunit 6	-0.78599	1.79566e-10	5.60569e-08	29.8198	29.4005	27.5021	16.8786	18.2751	17.9398
ENSGALG00000040626	NDUFA2	protein_coding	NADH:ubiquinone oxidoreductase subunit A2	-1.11064	2.78853e-10	8.06041e-08	108.941	98.0305	96.6595	47.7755	56.1438	44.7591
ENSGALG00000009070	HSPE1	protein_coding	heat shock protein family E (Hsp10) member 1	-0.917618	1.13832e-09	2.86582e-07	166.432	184.13	183.231	110.894	103.716	85.0529
ENSGALG00000005367	MRPS22	protein_coding	mitochondrial ribosomal protein S22	-1.00215	1.24241e-09	3.07821e-07	28.3155	31.6059	29.28	15.5903	17.7056	13.8011
ENSGALG00000014442	GAPDH	protein_coding	glyceraldehyde-3-phosphate dehydrogenase	-0.804434	2.02713e-09	4.72261e-07	1891.95	1741.33	1986.13	1121.32	1162.13	1121.87
ENSGALG00000053517	CDC26	protein_coding	cell division cycle 26	-0.929193	2.23463e-09	5.05513e-07	27.5417	27.0688	23.3624	15.9846	14.647	12.7297
ENSGALG00000003921	ENSGALG00000003921	protein_coding	dysbindin domain containing 2	-0.867273	2.28433e-09	5.09373e-07	80.1115	95.775	89.5821	55.0066	46.3975	52.5176
ENSGALG00000029172	NDUFC2	protein_coding	NADH dehydrogenase (ubiquinone) 1, subcomplex unknown, 2, 14.5kDa	-0.661776	5.80113e-09	1.1462e-06	57.5857	59.7523	62.5494	42.6536	39.3037	38.4804
ENSGALG00000055069	ENSGALG00000055069	protein_coding	NA	-0.990873	6.90918e-09	1.29934e-06	23.0313	25.7898	20.7294	14.1265	12.2375	10.6963
ENSGALG00000000660	CYB5B	protein_coding	cytochrome b5 type B	-0.658529	7.6969e-09	1.43025e-06	90.7167	88.857	89.8118	62.5469	63.7927	54.3734
ENSGALG00000002708	LINGO1	protein_coding	leucine rich repeat and Ig domain containing 1	-2.00204	1.38593e-08	2.40366e-06	34.2525	30.2072	52.5281	12.6574	9.95164	8.59411
ENSGALG00000038527	CARMIL3	protein_coding	capping protein regulator and myosin 1 linker 3	-1.37218	1.581e-08	2.68237e-06	3.11493	3.20531	2.61081	1.40776	1.2482	1.00165
ENSGALG00000009264	MTX2	protein_coding	metaxin 2	-0.607985	2.53165e-08	4.15964e-06	63.3469	69.5912	66.8247	49.8921	42.8724	45.9431
ENSGALG00000027219	ENSGALG00000027219	protein_coding	preprogastrin	-3.56231	3.87216e-08	6.04406e-06	16.0685	9.46809	8.13219	1.64506	1.08291	0.335404
ENSGALG00000040068	HSD17B10	protein_coding	hydroxysteroid (17-beta) dehydrogenase 10	-0.745947	6.63767e-08	9.58211e-06	35.4724	31.1422	33.0228	21.3392	22.1527	19.4107
ENSGALG00000045788	PSMB6	protein_coding	proteasome subunit beta type-6-like	-0.981775	8.65948e-08	1.18567e-05	161.342	174.158	148.814	91.845	97.073	70.6145
ENSGALG00000010291	RBPMS	protein_coding	RNA binding protein, mRNA processing factor	-0.776701	1.07238e-07	1.3741e-05	48.6027	47.8532	45.1931	33.5679	29.0461	25.0845
ENSGALG00000008066	UQCR10	protein_coding	ubiquinol-cytochrome c reductase, complex III subunit X	-0.889524	1.16419e-07	1.46548e-05	213.652	236.374	243.001	145.708	139.802	111.299
ENSGALG00000041086	MRPL15	protein_coding	mitochondrial ribosomal protein L15	-0.760148	1.28964e-07	1.57577e-05	33.1411	40.5327	37.9791	24.5151	23.2083	22.0284
ENSGALG00000042220	PRUNE1	protein_coding	prune exopolyphosphatase	-0.90259	1.46379e-07	1.71792e-05	39.4895	36.4443	35.0688	21.3673	23.5269	17.9587
ENSGALG00000016088	CCT7	protein_coding	chaperonin containing TCP1 subunit 7	-0.599385	1.56291e-07	1.80707e-05	144.796	173.654	150.872	115.04	110.362	102.127
ENSGALG00000005391	SELENOK	protein_coding	selenoprotein K	-0.719016	1.59159e-07	1.8267e-05	72.7315	69.6818	70.3762	46.2493	49.4347	41.1599
ENSGALG00000006561	MRPL23	protein_coding	mitochondrial ribosomal protein L23	-0.741968	2.02407e-07	2.2475e-05	88.3149	90.8238	78.1181	53.4317	59.2367	49.8076
ENSGALG00000053766	ENSGALG00000053766	protein_coding	bolA family member 3	-1.06994	2.52073e-07	2.65852e-05	123.93	117.36	94.5455	60.4179	61.8946	46.9443
ENSGALG00000011970	CHADL	protein_coding	chondroadherin-like	-2.12397	3.94188e-07	3.82166e-05	9.253	6.46676	4.48364	2.11751	1.2105	1.5849
ENSGALG00000005610	SLC44A3	protein_coding	solute carrier family 44 member 3	-0.668304	4.66139e-07	4.43656e-05	15.8116	15.6987	14.3355	11.0237	10.5679	8.96022
ENSGALG00000042008	GSTM3	protein_coding	glutathione S-transferase 2-like	-0.582879	5.72269e-07	5.22371e-05	277.362	268.367	274.587	202.979	176.269	200.257
ENSGALG00000039190	CDK2AP2	protein_coding	cyclin dependent kinase 2 associated protein 2	-0.783553	5.81177e-07	5.25565e-05	236.233	270.92	215.108	154.192	158.465	130.744
ENSGALG00000033532	RAD23A	protein_coding	RAD23 homolog A, nucleotide excision repair protein	-0.820498	6.20051e-07	5.49482e-05	75.9929	77.9543	76.5678	46.2938	52.3889	39.4451
ENSGALG00000016301	ENSGALG00000016301	protein_coding	muscular LMNA interacting protein	-2.76606	6.77943e-07	5.88592e-05	1.48685	3.50923	2.63486	0.304443	0.558278	0.319224
ENSGALG00000023772	HSPB7	protein_coding	heat shock protein family B (small) member 7	-1.84986	6.99259e-07	5.9971e-05	29.3282	37.0347	55.5052	11.1013	11.0352	13.6715
ENSGALG00000034258	C25H1ORF43	protein_coding	chromosome 25 open reading frame, human C1orf43	-0.696524	7.78873e-07	6.6434e-05	66.1838	62.7662	57.7767	41.2417	44.1996	36.4189
ENSGALG00000003250	ITPA	protein_coding	inosine triphosphatase	-1.04576	7.96029e-07	6.75283e-05	23.1773	29.4108	26.3196	12.9511	15.4709	11.9655
ENSGALG00000035836	LDHB	protein_coding	lactate dehydrogenase B	-0.607972	8.46197e-07	6.98851e-05	430.594	491.623	495.032	338.027	339.155	306.961
ENSGALG00000036711	S100A11	protein_coding	S100 calcium binding protein A11	-1.23343	9.21414e-07	7.4908e-05	335.711	278.087	291.483	165.255	103.473	140.035
ENSGALG00000044536	WDR13	protein_coding	WD repeat domain 13	-0.671606	9.76604e-07	7.89834e-05	72.9973	69.7514	61.8232	46.1014	48.3126	41.3661
ENSGALG00000017358	YWHAG	protein_coding	tyrosine 3-monooxygenase/tryptophan 5-monooxygenase activation protein gamma	-0.596837	1.47658e-06	0.000109752	111.171	114.694	114.9	91.6146	74.5636	72.8402
ENSGALG00000016965	DNAJC15	protein_coding	DnaJ heat shock protein family (Hsp40) member C15	-0.744983	1.50062e-06	0.00011101	17.1749	15.7091	15.6637	11.7547	10.008	8.97238
ENSGALG00000011174	PSMB1	protein_coding	proteasome subunit beta 1	-0.607788	1.60115e-06	0.000117888	171.303	192.192	170.292	121.364	133.591	115.02
ENSGALG00000032679	GCSH	protein_coding	glycine cleavage system protein H	-0.717592	1.65288e-06	0.000121119	36.3095	40.1791	33.9749	27.0039	21.5168	22.5803
ENSGALG00000034354	ENSGALG00000034354	protein_coding	chromosome 5 C14orf1 homolog	-0.701201	1.67607e-06	0.000121119	66.4402	66.9872	57.8961	38.8321	41.6022	43.6238
ENSGALG00000006250	TRAPPC2L	protein_coding	trafficking protein particle complex 2 like	-0.801923	1.89762e-06	0.000133068	18.728	19.4921	19.4095	10.9915	13.1405	10.808
ENSGALG00000030148	AUP1	protein_coding	ancient ubiquitous protein 1	-0.645968	1.90719e-06	0.000133068	99.1765	91.9126	83.3611	65.8502	64.3724	55.4118
ENSGALG00000014841	HDDC2	protein_coding	HD domain containing 2	-0.772696	1.95055e-06	0.000135266	18.1866	18.8464	20.2972	12.3727	10.7937	12.3437
ENSGALG00000028135	ENSGALG00000028135	protein_coding	NA	-0.625313	1.95849e-06	0.000135266	31.1706	32.4798	30.5365	21.9684	21.8061	20.7921
ENSGALG00000046988	ENSGALG00000046988	protein_coding	NA	-2.30433	1.97978e-06	0.000136134	5.92493	7.07826	8.20282	1.21317	2.3958	0.954053
ENSGALG00000009985	LSM6	protein_coding	LSM6 homolog, U6 small nuclear RNA and mRNA degradation associated	-0.860355	2.1903e-06	0.000148002	15.0073	13.3841	13.8962	8.14867	7.55473	8.90301
ENSGALG00000036229	ND4	protein_coding	NADH dehydrogenase subunit 4	-0.832929	2.47684e-06	0.000163127	2072.99	2196.11	1636.57	1109.07	1229.08	1154.8
ENSGALG00000030931	HTRA2	protein_coding	HtrA serine peptidase 2	-0.69909	2.53598e-06	0.000165624	76.8203	75.0965	76.2207	47.022	54.9903	46.5143
ENSGALG00000031797	JAGN1	protein_coding	tubulin tyrosine ligase like 8	-0.847044	2.694e-06	0.000173763	58.7142	65.8379	58.699	43.8723	32.1619	32.0622
ENSGALG00000021451	ENSGALG00000021451	protein_coding	uncharacterized oxidoreductase-like	-2.26707	2.87818e-06	0.000183369	87.0394	103.37	161.224	36.3462	27.2199	14.8209
ENSGALG00000042242	NDUFB9	protein_coding	NADH:ubiquinone oxidoreductase subunit B9	-0.619083	3.31353e-06	0.000202767	48.4645	50.9406	45.1001	32.4341	36.2473	30.7006
ENSGALG00000032079	CYTB	protein_coding	cytochrome b	-0.937579	3.32555e-06	0.000202767	4833.26	5294.15	3681.28	2526.27	2745.83	2329.02
ENSGALG00000033807	TYSND1	protein_coding	trypsin domain containing 1	-0.769657	3.58952e-06	0.00021467	18.0968	17.8658	21.0617	12.6899	11.6113	11.1771
ENSGALG00000040632	SDHAF2	protein_coding	succinate dehydrogenase complex assembly factor 2	-0.83258	3.75426e-06	0.000222814	61.5151	55.4683	59.0402	31.9755	38.896	33.5757
ENSGALG00000004693	ARPC1A	protein_coding	actin related protein 2/3 complex subunit 1A	-0.630225	3.9244e-06	0.00023203	150.396	131.331	135.75	103.013	97.8041	85.0695
ENSGALG00000028505	PSMD4	protein_coding	proteasome 26S subunit, non-ATPase 4	-0.887243	4.06371e-06	0.00023846	117.63	136.295	99.5125	68.2834	74.2171	59.1682
ENSGALG00000026031	ZNHIT3	protein_coding	zinc finger HIT-type containing 3	-0.677092	4.35504e-06	0.000250841	19.9732	21.9139	20.7784	14.8274	14.6886	12.0034
ENSGALG00000052976	ENSGALG00000052976	protein_coding	N-acetyl-D-glucosamine kinase-like	-1.30609	4.38531e-06	0.000251324	7.69295	5.11934	4.9439	2.7994	2.37223	2.43423
ENSGALG00000038292	TMEM258	protein_coding	transmembrane protein 258	-1.13681	4.43261e-06	0.000252513	198.854	182.037	185.601	96.8298	108.63	67.7678
ENSGALG00000028026	NDUFS4	protein_coding	NADH:ubiquinone oxidoreductase subunit S4	-0.622672	4.89884e-06	0.000273093	85.3601	90.2738	84.1742	55.1402	61.504	61.3639
ENSGALG00000002064	STOML2	protein_coding	stomatin like 2	-0.785809	5.26623e-06	0.000290461	73.0277	77.8937	75.9581	50.3849	51.0584	38.0532
ENSGALG00000051765	ENSGALG00000051765	protein_coding	NA	-0.819966	5.50651e-06	0.000300529	143.326	140.016	126.394	98.0743	68.891	79.1402
ENSGALG00000017077	HSPH1	protein_coding	heat shock protein family H (Hsp110) member 1	-0.816491	5.99329e-06	0.000317906	49.7259	57.0273	46.7349	34.5857	32.5153	25.1987
ENSGALG00000009975	CCT2	protein_coding	chaperonin containing TCP1 subunit 2	-0.657968	5.99632e-06	0.000317906	128.417	155.673	134.258	100.232	98.0918	82.1972
ENSGALG00000033569	ENSGALG00000033569	protein_coding	NA	-0.712322	6.08116e-06	0.000317906	50.7377	57.536	46.6023	33.3375	36.1714	30.3198
ENSGALG00000003575	ENSGALG00000003575	protein_coding	NA	-0.821817	6.6758e-06	0.000341648	44.6474	43.2812	39.1083	26.1197	28.5188	21.4296
ENSGALG00000021136	VPREB3	protein_coding	pre-B lymphocyte 3	-3.01454	7.10499e-06	0.000360071	9.03908	17.345	4.61051	0.852349	1.56301	1.56403
ENSGALG00000014118	MRPS26	protein_coding	mitochondrial ribosomal protein S26	-0.718264	7.47089e-06	0.000376728	55.2595	59.6287	57.7568	34.5483	41.6552	34.6308
ENSGALG00000022850	TMEM214	protein_coding	transmembrane protein 214	-0.641961	7.87842e-06	0.000390395	53.314	50.9294	43.8771	34.8223	35.4189	30.1323
ENSGALG00000016954	RGCC	protein_coding	regulator of cell cycle	-1.56849	7.95168e-06	0.000392778	13.4473	18.4158	12.4735	4.72015	4.27235	6.67642
ENSGALG00000042572	ENSGALG00000042572	protein_coding	translocase of inner mitochondrial membrane 10B	-0.775066	8.37469e-06	0.000408501	38.3393	39.6774	36.2403	24.2661	26.5381	19.8688
ENSGALG00000029319	UQCRB	protein_coding	ubiquinol-cytochrome c reductase binding protein	-0.61514	9.933e-06	0.000467001	36.2722	35.1807	40.0685	25.7376	26.4678	24.8845
ENSGALG00000017611	NTMT1	protein_coding	N-terminal Xaa-Pro-Lys N-methyltransferase 1	-0.685407	1.02987e-05	0.000478229	36.5185	46.0124	40.8243	30.4061	25.7343	25.086
ENSGALG00000042387	CRELD1	protein_coding	cysteine rich with EGF like domains 1	-0.83713	1.03757e-05	0.000479156	34.2206	37.8346	29.5774	20.9084	17.1351	21.9726
ENSGALG00000010285	MRPL14	protein_coding	mitochondrial ribosomal protein L14	-0.798276	1.31562e-05	0.000575271	53.8629	62.3952	47.2414	30.5547	34.121	34.3076
ENSGALG00000030824	SF3B5	protein_coding	splicing factor 3b subunit 5	-0.758804	1.31573e-05	0.000575271	88.6844	114.202	94.1713	59.5834	66.9756	58.6528
ENSGALG00000026239	MPV17	protein_coding	MPV17, mitochondrial inner membrane protein	-0.99598	1.37904e-05	0.000597124	13.4002	15.9865	15.1916	9.57734	7.83806	6.333
ENSGALG00000000349	PSMC5	protein_coding	proteasome 26S subunit, ATPase 5	-0.603926	1.4169e-05	0.000610948	118.162	127.734	99.272	86.1217	79.4941	74.3986
ENSGALG00000046964	CPLANE2	protein_coding	ciliogenesis and planar polarity effector 2	-0.878602	1.42081e-05	0.000610948	37.938	34.3274	29.5306	20.3705	21.8685	16.3392
ENSGALG00000001330	ATP5MC1	protein_coding	ATP synthase, H+ transporting, mitochondrial Fo complex subunit C1 (subunit 9)	-0.843889	1.57532e-05	0.00066457	199.761	181.97	189.055	110.334	131.207	95.0396
ENSGALG00000037709	SDF2	protein_coding	stromal cell derived factor 2	-0.967094	1.58303e-05	0.000666024	58.1672	60.2408	51.0663	31.9616	35.9374	23.8435
ENSGALG00000052481	ENSGALG00000052481	protein_coding	proteolipid protein 2-like	-1.01768	1.59265e-05	0.000668269	46.8037	48.545	44.354	27.591	27.6468	17.9746
ENSGALG00000026385	LYPLAL1	protein_coding	lysophospholipase like 1	-0.899382	1.60353e-05	0.000671032	8.40248	10.0773	9.90192	5.84959	4.75667	5.49317
ENSGALG00000048002	CCS	protein_coding	RNA-binding protein 14-like	-1.22821	1.63346e-05	0.000679912	18.1026	15.2156	13.3666	8.418	7.64172	5.10738
ENSGALG00000014555	C1H12ORF57	protein_coding	chromosome 1 open reading frame, human C12orf57	-0.842537	1.76777e-05	0.000717098	91.7329	108.225	122.411	69.4188	58.3396	62.8691
ENSGALG00000001569	RHOC	protein_coding	ras homolog family member C	-0.984462	1.81988e-05	0.000732125	78.818	78.1392	83.2618	51.5019	32.9501	44.4204
ENSGALG00000007822	MRPL58	protein_coding	mitochondrial ribosomal protein L58	-0.629116	1.82823e-05	0.000733185	38.0695	42.2501	38.7682	30.6381	27.1655	23.8073
ENSGALG00000009433	BAG3	protein_coding	BCL2 associated athanogene 3	-1.21242	1.9024e-05	0.000754099	63.5481	74.4199	66.0856	39.6247	21.9623	31.8634
ENSGALG00000046724	PRRG3	protein_coding	proline rich and Gla domain 3	-1.06709	1.9322e-05	0.000761607	3.78209	4.45289	5.09566	2.361	2.45562	1.93512
ENSGALG00000009110	LSM8	protein_coding	LSM8 homolog, U6 small nuclear RNA associated	-0.831259	1.9423e-05	0.00076366	27.9223	31.8481	33.3504	19.3084	20.1795	15.9896
ENSGALG00000033894	MEA1	protein_coding	male-enhanced antigen 1	-0.967484	1.97157e-05	0.000773221	101.744	95.4843	75.6403	60.6016	42.7657	44.5885
ENSGALG00000037854	TKFC	protein_coding	triokinase and FMN cyclase	-0.75313	2.07295e-05	0.000802895	19.129	21.8825	21.9602	15.254	13.1793	11.2254
ENSGALG00000020415	IFT43	protein_coding	intraflagellar transport 43	-1.16942	2.15901e-05	0.000834158	8.75145	7.06152	9.22682	4.62749	3.59706	3.6133
ENSGALG00000037863	SEC61G	protein_coding	Sec61 translocon gamma subunit	-0.861167	2.20121e-05	0.000848364	192.504	171.187	157.726	89.1079	101.903	111.37
ENSGALG00000016067	HMGN1	protein_coding	high mobility group nucleosome binding domain 1	-0.834587	2.30844e-05	0.000880999	108.432	123.762	109.211	79.1274	70.5736	53.3904
ENSGALG00000036310	ENSGALG00000036310	protein_coding	NA	-1.12088	2.35239e-05	0.000895574	298.413	248.598	283.546	178.644	120.182	108.368
ENSGALG00000016363	ACP1	protein_coding	acid phosphatase 1, soluble	-0.703453	2.6339e-05	0.000971074	50.6727	48.2382	52.8315	34.7019	36.0776	28.0289
ENSGALG00000005706	HSCB	protein_coding	HscB mitochondrial iron-sulfur cluster cochaperone	-0.82476	2.64403e-05	0.000971074	62.5379	78.9054	69.0367	48.3705	43.0411	34.5744
ENSGALG00000043002	TOMM6	protein_coding	translocase of outer mitochondrial membrane 6	-0.827614	2.67743e-05	0.000981033	178.457	165.689	167.827	90.0354	118.055	96.4181
ENSGALG00000014387	MRPL10	protein_coding	mitochondrial ribosomal protein L10	-1.0642	2.71623e-05	0.000991545	29.3919	35.2369	29.2439	15.781	19.412	12.2702
ENSGALG00000005456	SDR42E1	protein_coding	short chain dehydrogenase/reductase family 42E, member 1	-0.833801	2.93336e-05	0.00105016	3.52451	4.03942	3.8711	2.40556	2.30742	2.08094
ENSGALG00000040264	C9H2ORF82	protein_coding	chromosome 9 open reading frame, human C2orf82	-5.64576	3.02134e-05	0.00107616	0.960855	1.81983	0.798159	0	0	0
ENSGALG00000042309	CHURC1	protein_coding	churchill domain containing 1	-0.717275	3.02668e-05	0.00107616	179.757	207.376	182.583	112.94	138.028	114.629
ENSGALG00000012291	POLR2F	protein_coding	RNA polymerase II subunit F	-0.896138	3.21257e-05	0.00112181	155.175	146.665	122.509	88.7822	88.8277	63.895
ENSGALG00000053063	MRPL40	protein_coding	mitochondrial ribosomal protein L40	-0.685444	3.25541e-05	0.0011322	20.2679	26.5503	22.5532	15.6243	14.5202	15.4053
ENSGALG00000046992	MCRIP2	protein_coding	family with sequence similarity 195, member A	-0.881344	3.28403e-05	0.00113659	35.4939	33.6193	40.4293	24.7896	20.8403	17.6289
ENSGALG00000031563	ECI1	protein_coding	enoyl-CoA delta isomerase 1	-0.62056	3.3854e-05	0.00116394	54.9968	50.597	60.0504	40.4725	37.1353	36.637
ENSGALG00000001655	SPCS1	protein_coding	signal peptidase complex subunit 1	-0.620258	3.43802e-05	0.00117689	99.037	107.247	89.1376	65.1506	73.9854	63.6749
ENSGALG00000030411	PSMA7	protein_coding	proteasome subunit alpha 7	-0.643518	3.43815e-05	0.00117689	97.4423	93.121	84.5672	65.9164	67.5503	52.9821
ENSGALG00000048320	HINT2	protein_coding	histidine triad nucleotide binding protein 2	-0.721884	3.49708e-05	0.00118924	53.7793	67.8462	61.9311	36.3658	41.0425	39.9755
ENSGALG00000046656	PMVK	protein_coding	phosphomevalonate kinase	-1.19006	3.55355e-05	0.00120059	32.3817	36.1197	26.0326	16.0108	17.2973	10.542
ENSGALG00000043290	ENSGALG00000043290	protein_coding	NA	-1.09716	3.59377e-05	0.00120895	9.51413	8.77872	10.0985	5.25674	4.42725	4.39741
ENSGALG00000040254	UQCC1	protein_coding	ubiquinol-cytochrome c reductase complex assembly factor 1	-0.580023	3.68483e-05	0.00123426	19.4901	21.2768	21.9833	15.1563	13.8189	15.4195
ENSGALG00000004648	PDCD5	protein_coding	programmed cell death 5	-0.621246	3.73649e-05	0.00124888	70.8238	75.3581	72.5835	52.8707	43.5541	53.9407
ENSGALG00000028937	TIMM13	protein_coding	translocase of inner mitochondrial membrane 13	-0.999566	3.79262e-05	0.00125422	67.3998	68.4529	63.5678	33.8612	43.6903	27.9342
ENSGALG00000032843	AAAS	protein_coding	aladin WD repeat nucleoporin	-0.662157	3.95864e-05	0.00130635	38.2843	42.6074	43.4522	31.3048	28.3875	23.6807
ENSGALG00000039781	TXNDC15	protein_coding	thioredoxin domain containing 15	-0.590076	3.9956e-05	0.00131577	7.32052	6.64445	6.99988	5.1713	4.76086	4.81333
ENSGALG00000038714	ENSGALG00000038714	protein_coding	NADH:ubiquinone oxidoreductase subunit B7	-0.774668	4.07882e-05	0.00134034	310.29	339.281	307.285	204.254	226.722	160.947
ENSGALG00000000693	NOB1	protein_coding	NIN1/PSMD8 binding protein 1 homolog	-0.88981	4.13642e-05	0.00135357	40.132	48.0286	39.4083	27.7706	26.2968	18.8935
ENSGALG00000020342	ENSGALG00000020342	protein_coding	abhydrolase domain containing 12B	-0.800095	4.30364e-05	0.00139949	24.6502	32.0808	27.4756	16.8469	18.9731	15.2705
ENSGALG00000046164	APBB1	protein_coding	amyloid beta precursor protein binding family B member 1	-0.993417	4.35116e-05	0.00140907	53.2722	62.7128	57.1651	39.7439	24.4853	28.1879
ENSGALG00000008597	ENSGALG00000008597	protein_coding	mitochondrial ribosomal protein L2	-0.633818	4.82562e-05	0.00153746	105.713	112.81	92.8811	69.0348	78.2142	64.5998
ENSGALG00000051612	ENSGALG00000051612	protein_coding	NA	-0.723854	4.84666e-05	0.00154077	20.8411	17.4916	17.6366	12.1487	12.9534	10.7715
ENSGALG00000052088	SFR1	protein_coding	SWI5 dependent homologous recombination repair protein 1	-0.820405	4.93463e-05	0.00156237	3.86658	4.27004	3.47805	2.66819	2.37547	1.92631
ENSGALG00000039061	PHPT1	protein_coding	phosphohistidine phosphatase 1	-0.667886	5.03082e-05	0.00158639	69.5092	62.5788	59.3673	46.6674	44.7247	36.3262
ENSGALG00000002595	GPX4	protein_coding	glutathione peroxidase 4	-0.808566	5.36658e-05	0.001672	115.036	149.634	118.208	77.0751	86.7199	67.0163
ENSGALG00000016476	TTC32	protein_coding	tetratricopeptide repeat domain 32	-1.02689	5.45264e-05	0.00169205	51.8943	44.7111	37.8056	28.5796	18.9941	22.3553
ENSGALG00000039917	EXOSC1	protein_coding	exosome component 1	-0.696112	5.59376e-05	0.00171876	36.1213	42.994	40.1849	27.1528	28.3116	22.4953
ENSGALG00000030086	ENSGALG00000030086	protein_coding	ATP synthase, H+ transporting, mitochondrial Fo complex subunit C2 (subunit 9)	-0.62786	5.61103e-05	0.00172068	101.915	95.954	94.5601	67.1418	74.7281	58.3817
ENSGALG00000049270	FKBP2	protein_coding	uncharacterized LOC107050883	-1.62688	5.86937e-05	0.00178276	12.0703	7.46037	6.27921	2.99572	3.59188	2.25771
ENSGALG00000016127	ENSGALG00000016127	protein_coding	NA	-2.61152	5.96307e-05	0.00179092	77.2223	81.8189	51.9832	22.7236	9.81643	4.5606
ENSGALG00000011993	RBX1	protein_coding	ring-box 1	-0.691936	6.02098e-05	0.00179896	99.7287	111.161	103.183	64.2804	78.2386	62.8022
ENSGALG00000049318	ENSGALG00000049318	protein_coding	NA	-1.55158	6.02764e-05	0.00179896	20.7472	28.6033	17.5002	9.83365	8.93309	5.41331
ENSGALG00000001096	UQCR11	protein_coding	ubiquinol-cytochrome c reductase, complex III subunit XI	-0.936175	6.101e-05	0.00181738	159.723	177.699	183.238	92.8704	116.639	78.4607
ENSGALG00000045510	ENSGALG00000045510	protein_coding	mesothelin-like	-1.45033	6.30306e-05	0.00186334	2.12679	1.75431	2.97043	0.896565	0.916897	0.85196
ENSGALG00000010463	AHSA1	protein_coding	activator of Hsp90 ATPase activity 1	-0.801442	6.53174e-05	0.00190568	95.6774	111.181	82.9394	64.1421	63.3348	48.366
ENSGALG00000036850	DNAJA4	protein_coding	DnaJ heat shock protein family (Hsp40) member A4	-0.88307	6.70346e-05	0.00195213	46.1368	56.9199	37.3226	29.6799	27.076	23.6315
ENSGALG00000030436	ND3	protein_coding	NADH dehydrogenase subunit 3	-0.937986	6.80141e-05	0.00197179	2405.17	1878.53	1667.62	1074.24	1234.54	973.434
ENSGALG00000007936	PGK2	protein_coding	phosphoglycerate kinase 2	-0.785641	7.20888e-05	0.00206465	353.115	335.451	355.888	250.419	224.222	169.186
ENSGALG00000026374	PFDN2	protein_coding	prefoldin subunit 2	-0.805523	7.29585e-05	0.00208573	97.7424	106.827	97.4051	59.7571	72.3347	50.582
ENSGALG00000045705	ENSGALG00000045705	protein_coding	H2A histone family, member X	-0.767813	7.34066e-05	0.00208601	13.0331	15.2165	15.0697	8.83405	9.72235	8.35836
ENSGALG00000015895	HTR1B	protein_coding	5-hydroxytryptamine receptor 1B	-1.58982	7.39249e-05	0.00209039	17.4937	15.2729	19.3302	8.40254	3.56993	6.48062
ENSGALG00000004505	CCDC137	protein_coding	coiled-coil domain containing 137	-1.13149	7.43393e-05	0.0020983	16.0711	17.4304	14.0297	10.4466	6.64032	5.99032
ENSGALG00000040340	PCYOX1L	protein_coding	prenylcysteine oxidase 1 like	-1.03545	8.48482e-05	0.00233992	29.3457	33.534	31.6109	21.29	15.6865	12.0967
ENSGALG00000012112	DBI	protein_coding	diazepam binding inhibitor, acyl-CoA binding protein	-0.796919	8.78014e-05	0.0024086	293.06	297.654	354.471	221.011	196.497	160.845
ENSGALG00000009668	HPF1	protein_coding	histone PARylation factor 1	-0.650916	8.88294e-05	0.00243252	38.7194	37.3691	39.872	24.655	29.2436	24.1997
ENSGALG00000046353	ENSGALG00000046353	protein_coding	SUN domain-containing protein 3-like	-5.15335	9.15903e-05	0.00248272	0.613015	1.42896	1.1033	0	0.088528	0
ENSGALG00000047077	SLC25A1	protein_coding	solute carrier family 25 member 1	-0.59862	9.2264e-05	0.00249161	47.3867	53.7007	54.8812	37.3809	39.1512	32.5284
ENSGALG00000003053	PRDX6	protein_coding	peroxiredoxin 6	-0.852013	9.44287e-05	0.00254566	174.073	177.641	208.131	126.36	89.3011	113.594
ENSGALG00000036935	ENSGALG00000036935	protein_coding	membrane-spanning 4-domains subfamily A member 12-like	-1.17388	9.54605e-05	0.00256904	93.1058	97.3181	83.3878	48.8478	51.3941	28.5199
ENSGALG00000040878	TMEM208	protein_coding	transmembrane protein 208	-0.798269	9.72426e-05	0.00261034	65.6756	63.7623	77.2678	44.2718	46.2645	35.6258
ENSGALG00000043064	EXFABP	protein_coding	extracellular fatty acid-binding protein	-1.43391	9.73295e-05	0.00261034	3836.29	2702.03	1830.44	970.676	1204.44	1083.8
ENSGALG00000035223	NDUFA6	protein_coding	NADH:ubiquinone oxidoreductase subunit A6	-0.785104	0.000101426	0.00268846	43.388	52.0513	39.3355	27.3207	31.1271	24.1021
ENSGALG00000003665	PIGS	protein_coding	phosphatidylinositol glycan anchor biosynthesis class S	-0.719221	0.00010449	0.00274576	37.8637	34.6199	42.101	26.653	25.9176	21.3319
ENSGALG00000002362	MANF	protein_coding	mesencephalic astrocyte derived neurotrophic factor	-0.857984	0.000121859	0.00309609	134.8	155.313	101.713	72.1652	76.7139	78.5454
ENSGALG00000036004	MRPL34	protein_coding	mitochondrial ribosomal protein L34	-0.913499	0.000121987	0.00309609	49.1196	57.6332	62.1752	30.4678	37.6846	26.7767
ENSGALG00000011967	MAD2L1	protein_coding	MAD2 mitotic arrest deficient-like 1 (yeast)	-0.620277	0.000124124	0.00312525	26.6844	31.5136	32.5215	22.8251	20.0271	19.6938
ENSGALG00000004927	COQ4	protein_coding	coenzyme Q4	-0.872411	0.000126232	0.00316779	58.7081	64.1929	75.7626	38.5206	43.7462	32.7836
ENSGALG00000051947	OPA3	protein_coding	optic atrophy 3 (autosomal recessive, with chorea and spastic paraplegia)	-0.976671	0.000127181	0.00318205	40.523	37.3105	29.2999	22.109	20.675	14.9151
ENSGALG00000048338	ENSGALG00000048338	protein_coding	NA	-1.35174	0.000134631	0.00331202	4.14547	4.32599	3.08317	1.97399	1.55931	1.26777
ENSGALG00000029980	QARS	protein_coding	glutaminyl-tRNA synthetase	-0.629519	0.000134951	0.00331202	36.0304	44.2091	40.6172	30.5248	28.557	23.688
ENSGALG00000032595	NDUFB2	protein_coding	NADH:ubiquinone oxidoreductase subunit B2	-0.811844	0.000136364	0.00333914	190.193	136.032	170.035	102.082	101.888	95.6849
ENSGALG00000042890	PIN1	protein_coding	peptidylprolyl cis/trans isomerase, NIMA-interacting 1	-0.72723	0.000139123	0.00338252	69.5141	68.1964	64.3534	46.1713	48.4199	34.7655
ENSGALG00000049538	RPS28	protein_coding	ribosomal protein S28	-0.936662	0.000141431	0.00342396	357.237	476.953	417.205	213.405	278.82	197.743
ENSGALG00000007205	COX6A1	protein_coding	cytochrome c oxidase subunit 6A1	-0.673758	0.000147191	0.00351465	472.719	512.988	533.331	299.986	365.408	339.65
ENSGALG00000034671	WDR74	protein_coding	WD repeat domain 74	-0.80408	0.000149648	0.00356076	35.9862	30.2949	24.7716	19.7392	18.5384	16.8715
ENSGALG00000015020	TMEM171	protein_coding	transmembrane protein 174	-1.2927	0.00015148	0.00359886	9.57476	7.164	9.79203	5.17217	3.64791	2.75684
ENSGALG00000037258	MRPL32	protein_coding	mitochondrial ribosomal protein L32	-0.638677	0.000151862	0.00360246	19.8327	20.9326	21.2767	15.8712	14.6646	11.755
ENSGALG00000013916	HYPK	protein_coding	huntingtin interacting protein K	-0.840711	0.000158131	0.00371726	128.003	133.221	116.837	84.1277	83.3639	56.3469
ENSGALG00000005299	ANXA7	protein_coding	annexin A7	-0.789656	0.000159896	0.00374186	62.8148	58.0071	62.3699	47.179	33.3089	32.2668
ENSGALG00000041826	S100A6	protein_coding	S100 calcium binding protein A6	-1.29083	0.000162149	0.00376528	376.291	288.677	217.492	114.687	159.605	105.93
ENSGALG00000029968	GADD45B	protein_coding	growth arrest and DNA damage inducible beta	-0.884995	0.00016225	0.00376528	102.129	121.604	95.9224	65.7027	47.8237	69.1592
ENSGALG00000000419	LAMTOR5	protein_coding	late endosomal/lysosomal adaptor, MAPK and MTOR activator 5	-0.65418	0.000163375	0.00377742	109.327	103.15	106.525	71.2593	81.5101	61.815
ENSGALG00000007153	DYL1	protein_coding	dynein light chain 1 cytoplasmic	-0.835363	0.000163405	0.00377742	110.904	94.9534	87.0035	55.4697	68.0656	49.9042
ENSGALG00000038229	OTUB1	protein_coding	OTU deubiquitinase, ubiquitin aldehyde binding 1	-0.692495	0.000163594	0.00377742	116.195	120.494	107.075	73.5907	87.3312	63.8741
ENSGALG00000028471	CNPY3	protein_coding	canopy FGF signaling regulator 3	-0.758416	0.000165647	0.00381918	111.265	135.226	100.625	75.5273	80.2128	61.022
ENSGALG00000006899	ENSGALG00000006899	protein_coding	ATP synthase, H+ transporting, mitochondrial Fo complex subunit G	-0.842221	0.000168325	0.00386183	181.738	168.771	158.645	100.688	119.97	79.8738
ENSGALG00000046811	STIP1	protein_coding	stress induced phosphoprotein 1	-0.835881	0.000168424	0.00386183	129.721	158.45	131.281	89.8443	94.3245	64.587
ENSGALG00000029500	ND5	protein_coding	NADH-ubiquinone oxidoreductase chain 5	-0.87836	0.000168487	0.00386183	2032.66	1771.13	1314.14	945.697	969.924	1017.94
ENSGALG00000008349	LMCD1	protein_coding	LIM and cysteine rich domains 1	-0.772956	0.000175922	0.00400372	17.0911	21.3579	21.3691	11.4844	12.0698	13.3857
ENSGALG00000038939	TARBP2	protein_coding	TARBP2 subunit of RISC loading complex	-0.682713	0.000176216	0.00400372	25.8292	31.2867	31.9369	21.783	18.9078	18.1264
ENSGALG00000038604	PHB	protein_coding	prohibitin	-0.648132	0.000183282	0.00411084	94.2496	120.206	118.53	76.3922	78.168	70.2297
ENSGALG00000012220	CDKN3	protein_coding	cyclin dependent kinase inhibitor 3	-0.671368	0.000183483	0.00411084	9.79729	11.5714	11.0772	6.72975	7.74549	7.03962
ENSGALG00000040397	HAUS1	protein_coding	HAUS augmin like complex subunit 1	-0.84094	0.000186304	0.00415848	15.6757	15.922	16.9068	8.02426	10.9264	9.61824
ENSGALG00000000905	PSMB4	protein_coding	proteasome subunit beta 4	-0.817925	0.000192509	0.0042683	297.872	262.338	244.022	165.011	188.027	129.835
ENSGALG00000004009	ENSGALG00000004009	protein_coding	dehydrogenase/reductase 13	-0.834236	0.000195344	0.00432501	5.29583	6.07595	4.29831	3.15142	2.84408	3.26445
ENSGALG00000008675	SLC25A5	protein_coding	solute carrier family 25 member 5	-0.622971	0.000198884	0.00437236	166.436	211.546	182.591	140.439	133.779	111.085
ENSGALG00000006782	MRPL46	protein_coding	mitochondrial ribosomal protein L46	-0.592296	0.000201847	0.00441885	33.0051	33.7317	29.9997	21.562	25.2201	20.9777
ENSGALG00000011657	EAF2	protein_coding	ELL associated factor 2	-0.919379	0.000202831	0.00442795	32.2269	24.412	22.6566	17.641	14.2176	12.642
ENSGALG00000042941	MRPL9	protein_coding	mitochondrial ribosomal protein L9	-0.676805	0.000205487	0.00447029	120.848	129.23	100.803	74.8518	86.8243	69.8914
ENSGALG00000045185	ENSGALG00000045185	protein_coding	kinetochore scaffold 1	-0.642385	0.000212236	0.00459835	14.1443	14.1717	13.2953	9.32716	10.7149	8.15792
ENSGALG00000013569	SEC61B	protein_coding	Sec61 translocon beta subunit	-0.753467	0.000212832	0.00459863	295.667	229.591	281.629	184.681	177.237	146.336
ENSGALG00000034630	PPIL1	protein_coding	peptidylprolyl isomerase like 1	-1.15364	0.000213174	0.00459863	26.5768	37.23	24.7734	15.4429	16.5299	10.1204
ENSGALG00000051871	INHBC	protein_coding	inhibin beta C chain-like	-1.92286	0.000214385	0.00460929	1.25042	1.4491	0.936395	0.407323	0.17237	0.427098
ENSGALG00000039523	MRM1	protein_coding	dehydrogenase/reductase 11	-0.871288	0.000218945	0.00468152	9.82997	8.74512	10.2865	6.959	5.02141	4.81312
ENSGALG00000028141	C15orf61	protein_coding	chromosome 15 open reading frame 61	-0.673446	0.000219839	0.00469422	9.94574	9.46171	9.85442	6.76287	6.67775	5.99566
ENSGALG00000037733	ENSGALG00000037733	protein_coding	death-associated protein kinase 3	-0.628118	0.000224173	0.00476246	48.0612	43.524	46.886	30.0955	35.5884	29.0758
ENSGALG00000029614	FAM174C	protein_coding	chromosome 19 open reading frame 24	-0.581744	0.000229599	0.00485524	16.1895	15.3425	15.1796	11.5674	12.0476	9.44978
ENSGALG00000046674	CTU2	protein_coding	cytosolic thiouridylase subunit 2	-0.810794	0.000231327	0.00487188	21.3443	18.4869	16.346	11.0373	13.0516	9.75898
ENSGALG00000012876	SSBP1	protein_coding	single stranded DNA binding protein 1	-0.721585	0.000234864	0.00490762	76.8909	90.2012	83.1658	47.0913	53.323	59.4342
ENSGALG00000027909	GPN2	protein_coding	GPN-loop GTPase 2	-0.602265	0.000237933	0.00495846	24.8812	27.3304	25.8737	17.0509	20.3566	16.9238
ENSGALG00000000793	VPS72	protein_coding	vacuolar protein sorting-associated protein 72 homolog	-0.730359	0.000238376	0.00496107	51.8042	46.4145	46.0604	30.0832	35.8183	26.1088
ENSGALG00000029912	CAMK1	protein_coding	calcium/calmodulin dependent protein kinase I	-0.58375	0.000242284	0.00499578	14.7152	15.6977	16.2895	10.9049	10.5809	11.4509
ENSGALG00000017380	UQCRHL	protein_coding	ubiquinol-cytochrome c reductase hinge protein like	-0.990736	0.000246324	0.00505904	298.148	289.311	355.264	177.935	199.974	126.017
ENSGALG00000046828	ENSGALG00000046828	protein_coding	NA	-0.806178	0.000250951	0.00512037	506.732	532.298	407.336	313.622	328.249	232.999
ENSGALG00000049966	ENSGALG00000049966	protein_coding	ubiquitin-fold modifier conjugating enzyme 1	-0.721934	0.000255629	0.005202	25.8876	26.7252	24.4977	15.8424	19.5537	14.0124
ENSGALG00000014899	NUS1	protein_coding	NUS1 dehydrodolichyl diphosphate synthase subunit	-0.647872	0.000259642	0.00526331	131.541	138.08	113.159	102.276	83.454	73.2439
ENSGALG00000046740	ENSGALG00000046740	protein_coding	polysaccharide biosynthesis domain containing 1	-0.603377	0.000260102	0.0052658	29.4587	31.8422	30.5698	20.9091	24.1589	18.8824
ENSGALG00000030890	RRS1	protein_coding	ribosome biogenesis regulator homolog	-1.09501	0.000261771	0.00529273	82.9759	119.303	98.6607	62.7596	51.1249	35.7823
ENSGALG00000037946	ENSGALG00000037946	protein_coding	RNA-binding protein 4B-like	-0.596939	0.000263595	0.00530212	25.3483	24.8415	21.2765	16.9751	18.3339	14.6445
ENSGALG00000031518	ENSGALG00000031518	protein_coding	DNA damage inducible transcript 3	-0.956726	0.000276681	0.00553681	11.4865	13.9784	16.1832	8.9927	6.8304	6.98131
ENSGALG00000054044	ENSGALG00000054044	protein_coding	tubulin folding cofactor B	-0.611297	0.000286852	0.00566973	61.0641	51.9144	48.592	42.1064	36.3863	33.604
ENSGALG00000037805	RPS19	protein_coding	ribosomal protein S19	-0.863517	0.000295164	0.00579686	1645.54	1726.76	1316.87	808.662	1092.15	813.646
ENSGALG00000006539	C9H21orf2	protein_coding	chromosome 9 C21orf2 homolog	-0.60676	0.000295247	0.00579686	16.0333	18.7622	18.1524	13.591	10.6624	12.5549
ENSGALG00000031663	SEC11C	protein_coding	SEC11 homolog C, signal peptidase complex subunit	-0.696946	0.000305469	0.00596754	67.6785	77.5372	55.3036	49.428	42.4743	38.8942
ENSGALG00000047542	COA4	protein_coding	cytochrome c oxidase assembly factor 4 homolog	-1.1317	0.000309128	0.00601642	35.3296	25.7359	30.2106	11.5501	15.6064	16.7321
ENSGALG00000008586	TUBB4B	protein_coding	tubulin beta 4B class IVb	-0.886035	0.00031314	0.00607181	337.328	352.65	391.404	202.46	252.493	164.869
ENSGALG00000009733	SHFM1	protein_coding	split hand/foot malformation (ectrodactyly) type 1	-0.638508	0.000313948	0.00607991	66.9125	81.1542	64.2935	45.4358	53.2254	45.1693
ENSGALG00000031853	PIGBOS1	protein_coding	PIGB opposite strand 1	-0.699861	0.000317269	0.006102	126.316	135.665	142.392	83.9234	101.767	77.6736
ENSGALG00000004963	TIMM8A	protein_coding	translocase of inner mitochondrial membrane 8 homolog A (yeast)	-0.804448	0.00031825	0.006102	39.1315	44.0669	45.6047	29.2687	28.9003	20.131
ENSGALG00000017627	C10orf2	protein_coding	chromosome 10 open reading frame 2	-0.864348	0.000327758	0.00626189	28.5317	34.9045	32.7854	21.1673	20.8701	14.0435
ENSGALG00000004372	MICU1	protein_coding	mitochondrial calcium uptake 1	-0.686414	0.000328529	0.00626549	28.517	31.9801	28.7445	24.2289	17.0935	17.5428
ENSGALG00000003365	RAD1	protein_coding	RAD1 checkpoint DNA exonuclease	-0.593815	0.000330694	0.00629488	17.7338	20.4617	17.8135	12.3246	14.1323	12.7059
ENSGALG00000004203	PSMG3	protein_coding	proteasome assembly chaperone 3	-0.926317	0.000339256	0.00641871	74.4185	70.115	75.2965	54.3804	36.8556	32.0649
ENSGALG00000013005	SNRNP48	protein_coding	small nuclear ribonucleoprotein U11/U12 subunit 48	-0.796388	0.000341036	0.00643518	20.0824	20.0661	14.3406	12.3194	10.6849	10.1573
ENSGALG00000046180	TDRD1	protein_coding	tudor domain containing 1	-2.3427	0.000348365	0.00655136	5.98191	4.02233	4.73544	1.95166	0.79742	0.391054
ENSGALG00000054106	ENSGALG00000054106	protein_coding	protein capicua homolog	-0.631499	0.000353981	0.00661712	54.4845	53.2884	42.5462	32.4187	34.3508	35.4903
ENSGALG00000054306	SRXN1	protein_coding	sulfiredoxin 1	-1.0997	0.000361422	0.00674008	71.2333	62.0471	78.1963	39.8257	41.2214	23.998
ENSGALG00000015751	ATP5PF	protein_coding	ATP synthase, H+ transporting, mitochondrial Fo complex subunit F6	-0.643613	0.000385182	0.00712358	90.3551	97.203	97.1206	57.8294	73.2634	61.2724
ENSGALG00000032955	TUFT1	protein_coding	tuftelin 1	-0.924525	0.000426006	0.00774102	17.9915	22.3467	24.6092	15.2682	10.3347	10.8074
ENSGALG00000004063	SLC25A14	protein_coding	solute carrier family 25 member 14	-0.71788	0.00042674	0.00774532	16.2015	18.9859	15.9498	12.3198	11.9486	8.67311
ENSGALG00000027822	ENSGALG00000027822	protein_coding	uncharacterized LOC101747660	-1.01635	0.000432054	0.00781453	15.5226	15.5268	12.2819	10.2752	6.10474	6.39141
ENSGALG00000002495	CHCHD2P9	protein_coding	coiled-coil-helix-coiled-coil-helix domain containing 2 pseudogene 9	-0.709524	0.000437593	0.00790065	151.03	141.981	161.628	107.479	108.598	79.1118
ENSGALG00000031475	MAFG	protein_coding	MAF bZIP transcription factor G	-0.80418	0.000437829	0.00790065	9.83159	10.4463	10.4586	6.50742	7.30382	4.85367
ENSGALG00000033185	TAZ	protein_coding	tafazzin	-0.701491	0.000441082	0.00795017	81.2415	91.2472	77.3455	54.3011	63.2414	44.845
ENSGALG00000038672	ENSGALG00000038672	protein_coding	ATPase inhibitory factor 1	-1.08877	0.000451185	0.00808558	372.202	291.656	293.087	155.984	203.879	116.537
ENSGALG00000053626	ENSGALG00000053626	protein_coding	natural cytotoxicity triggering receptor 1-like	-4.18275	0.000471297	0.00838625	2.86394	0.774887	0.339857	0.0598379	0.0590847	0.1098
ENSGALG00000029226	ENSGALG00000029226	protein_coding	AN1-type zinc finger protein 2B-like	-0.64122	0.000478513	0.00846838	21.5032	23.5616	16.736	14.7106	13.4807	13.6219
ENSGALG00000035236	BCAP31	protein_coding	B-cell receptor-associated protein 31	-0.654324	0.000481762	0.00850658	130.947	132.873	128.817	91.4706	101.11	71.6295
ENSGALG00000027454	CENPW	protein_coding	centromere protein W	-0.58622	0.00049486	0.00870832	28.9521	25.9972	30.4615	19.7211	21.3969	19.1231
ENSGALG00000013780	AIG1	protein_coding	androgen induced 1	-0.714689	0.000495621	0.00870875	12.4978	15.2646	15.9705	10.7569	9.4289	8.10317
ENSGALG00000015892	IRAK1BP1	protein_coding	interleukin 1 receptor associated kinase 1 binding protein 1	-0.824487	0.000503045	0.00879708	6.06622	5.7647	4.87682	3.81099	3.13585	3.04326
ENSGALG00000042238	ENSGALG00000042238	protein_coding	NA	-1.15351	0.00050369	0.00879708	4.42458	5.47925	6.32984	2.80418	2.87538	2.07801
ENSGALG00000035060	FKBP11	protein_coding	FK506 binding protein 11	-0.765464	0.000503849	0.00879708	114.955	119.366	92.4157	71.4159	55.991	75.3389
ENSGALG00000053846	ENSGALG00000053846	protein_coding	NA	-1.42998	0.000507795	0.00884618	24.8687	34.9081	41.8379	11.1567	10.4514	18.11
ENSGALG00000002990	PRELID1	protein_coding	PRELI domain containing 1	-0.865951	0.000519238	0.00898535	344.986	357.044	389.369	226.437	250.757	158.318
ENSGALG00000047792	SELENOM	protein_coding	selenoprotein M	-0.767181	0.000525851	0.00904962	160.343	152.029	134.54	114.507	74.3992	89.6605
ENSGALG00000026492	EMC6	protein_coding	ER membrane protein complex subunit 6	-0.706825	0.000526615	0.00905279	43.0769	37.528	38.7648	29.5429	27.5738	20.5436
ENSGALG00000037378	RPRM	protein_coding	reprimo, TP53 dependent G2 arrest mediator homolog	-2.13476	0.000535131	0.0091689	149.631	496.991	144.174	62.7793	57.1872	67.9423
ENSGALG00000026380	UBE2C	protein_coding	ubiquitin conjugating enzyme E2 U (putative)	-0.945845	0.000542812	0.00926997	112.039	129.229	111.898	64.2141	81.6066	48.0697
ENSGALG00000033017	C2orf88	protein_coding	chromosome 2 open reading frame 88	-0.71112	0.000558476	0.00949591	26.2876	24.8322	26.0629	17.6112	18.8591	13.5408
ENSGALG00000003245	LSM1	protein_coding	LSM1 homolog, mRNA degradation associated	-1.11254	0.000566415	0.00958668	29.7547	35.5256	22.7071	15.6027	17.188	10.2252
ENSGALG00000034917	GCDH	protein_coding	glutaryl-CoA dehydrogenase	-0.625907	0.000580211	0.00975917	9.19483	9.68735	9.36439	7.71287	6.38591	5.34028
ENSGALG00000041078	MID1IP1	protein_coding	MID1 interacting protein 1	-1.1098	0.000582096	0.00976599	147.411	167.1	219.016	112.996	85.5078	65.4196
ENSGALG00000052202	ENSGALG00000052202	protein_coding	exosome component 5	-0.584885	0.000593998	0.00993752	9.39869	8.00657	8.69281	5.91844	6.65456	5.83293
ENSGALG00000033001	ATP5J2	protein_coding	ATP synthase, H+ transporting, mitochondrial Fo complex subunit F2	-0.804525	0.00059622	0.00994941	109.662	114.871	113.443	71.2784	81.7247	52.0618
ENSGALG00000052986	ENSGALG00000052986	protein_coding	NA	-1.32291	0.000597258	0.00994941	5.61244	8.98492	4.80668	3.27384	2.90278	2.02289
ENSGALG00000006688	TADA3	protein_coding	transcriptional adaptor 3	-0.76728	0.000601683	0.01001	25.3372	28.7678	22.4866	15.9691	18.6706	12.9019
ENSGALG00000008094	HSPD1	protein_coding	heat shock protein family D (Hsp60) member 1	-0.637841	0.000605903	0.0100505	219.881	245.635	213.03	171.691	167.241	123.106
ENSGALG00000031590	B3GAT2	protein_coding	beta-1,3-glucuronyltransferase 2	-2.23298	0.000619864	0.0102386	4.00798	6.52858	12.7856	2.79253	1.4631	1.09804
ENSGALG00000030269	CNIH4	protein_coding	cornichon family AMPA receptor auxiliary protein 4	-0.697172	0.000629058	0.0103576	16.9146	16.4971	19.2228	13.4066	11.648	9.46643
ENSGALG00000039865	HAX1	protein_coding	HCLS1 associated protein X-1	-1.34374	0.000645811	0.0105665	27.7017	19.5627	18.9629	9.67863	12.1683	5.83393
ENSGALG00000006512	HSPA8	protein_coding	heat shock 70kDa protein 8	-0.891102	0.000648546	0.0105891	806.843	1156.54	696.348	502.149	543.615	463.85
ENSGALG00000029480	TMEM138	protein_coding	transmembrane protein 138	-0.784476	0.00065058	0.0105921	21.8989	27.1279	28.0572	14.6932	14.5708	17.9549
ENSGALG00000027620	ENSGALG00000027620	protein_coding	succinate dehydrogenase complex assembly factor 3	-0.82432	0.000651119	0.0105921	9.3793	9.39894	10.1963	5.09344	6.84319	5.36262
ENSGALG00000036452	CDK5RAP3	protein_coding	CDK5 regulatory subunit associated protein 3	-0.813752	0.000658723	0.0106383	30.9092	34.6467	28.7145	16.517	23.2091	16.7933
ENSGALG00000003348	ENSGALG00000003348	protein_coding	HIG1 hypoxia inducible domain family member 2A	-0.912422	0.000664404	0.0107025	133.77	136.748	166.922	89.5579	95.5309	61.9257
ENSGALG00000039051	HOXC6	protein_coding	homeobox C6	-1.22318	0.000687121	0.010989	5.95522	3.62439	5.49207	2.36008	2.33037	2.16533
ENSGALG00000013626	GMNN	protein_coding	geminin, DNA replication inhibitor	-0.787586	0.000690264	0.0110167	18.218	21.6857	21.6293	11.4547	15.0412	11.1697
ENSGALG00000032108	TMEM136-1	protein_coding	transmembrane protein 136 family member 1	-1.67706	0.000713285	0.0112857	1.00314	1.26173	1.42584	0.684664	0.270418	0.282675
ENSGALG00000010298	DCTN6	protein_coding	dynactin subunit 6	-0.64915	0.000719024	0.0113263	62.7926	73.3606	58.5299	46.7187	48.4788	36.1067
ENSGALG00000025959	MKRN2OS	protein_coding	MKRN2 opposite strand	-0.743736	0.000729513	0.01143	5.66746	7.35616	6.49108	4.28576	4.16671	3.87161
ENSGALG00000033212	HSP90AA1	protein_coding	heat shock protein 90 alpha family class A member 1	-0.873925	0.000733891	0.0114668	534.232	812.986	513.452	359.815	384.433	325.137
ENSGALG00000004799	ENSGALG00000004799	protein_coding	NA	-0.620166	0.000739175	0.0115236	15.8918	17.309	17.5572	10.9333	13.109	10.867
ENSGALG00000054154	ENSGALG00000054154	protein_coding	NA	-0.880201	0.000740788	0.0115284	15.9496	13.1724	10.2415	7.81389	7.31986	7.44483
ENSGALG00000029199	WDR55	protein_coding	WD repeat domain 55	-0.799402	0.000746045	0.0115756	21.3294	26.9149	25.4112	15.7224	17.307	11.8072
ENSGALG00000008803	ENSGALG00000008803	protein_coding	NA	-0.765104	0.000751258	0.0116333	7.7893	7.79528	7.4312	4.14877	5.78913	4.35344
ENSGALG00000038801	ATP5B	protein_coding	ATP synthase, H+ transporting, mitochondrial F1 complex, beta polypeptide	-0.582574	0.000755361	0.0116737	362.183	355.549	361.673	265.519	286.979	211.144
ENSGALG00000008798	ZMYND19	protein_coding	zinc finger MYND-type containing 19	-0.596006	0.000756936	0.0116865	18.862	23.4201	17.5566	14.8375	14.2199	12.7623
ENSGALG00000052702	ENSGALG00000052702	protein_coding	NA	-0.955432	0.000768949	0.0118019	62.0495	88.5364	72.5295	39.2854	49.7955	32.4649
ENSGALG00000033356	FAHD2A	protein_coding	fumarylacetoacetate hydrolase domain containing 2A	-0.85382	0.000799348	0.0121608	71.1739	70.9704	69.0529	39.2297	52.0214	32.3487
ENSGALG00000043359	RRP9	protein_coding	ribosomal RNA processing 9, small subunit (SSU) processome component, homolog (yeast)	-0.693672	0.000809571	0.0122593	45.1976	54.8126	46.9307	32.6234	37.1082	26.3374
ENSGALG00000006714	CCDC61	protein_coding	coiled-coil domain containing 61	-0.639177	0.000809744	0.0122593	22.1485	20.1801	17.7624	13.7546	15.2738	11.7729
ENSGALG00000005465	NDUFB10	protein_coding	NADH:ubiquinone oxidoreductase subunit B10	-0.59013	0.000814168	0.0122786	92.8406	107.056	108.325	71.8356	64.9843	79.4923
ENSGALG00000033666	NHP2	protein_coding	NHP2 ribonucleoprotein	-0.951532	0.000835862	0.0125211	92.6909	107.735	79.657	53.7276	62.2837	37.1306
ENSGALG00000002377	ENO1	protein_coding	enolase 1, (alpha)	-0.583101	0.000840277	0.0125631	932.612	900.914	1015.45	632.105	753.542	625.881
ENSGALG00000031222	SPRYD3	protein_coding	SPRY domain containing 3	-0.581106	0.000844183	0.0126094	67.1109	59.0109	59.9051	46.1418	48.4653	37.1479
ENSGALG00000040258	FARSA	protein_coding	phenylalanyl-tRNA synthetase alpha subunit	-0.661338	0.000857219	0.0127577	34.4757	42.4842	33.1211	26.196	27.0764	20.3238
ENSGALG00000008738	ENSGALG00000008738	protein_coding	alpha-aspartyl dipeptidase	-1.20338	0.00085935	0.0127749	15.9911	10.9276	15.8663	8.96534	6.15826	4.7514
ENSGALG00000009573	ANXA10	protein_coding	annexin A10	-3.00619	0.000870005	0.0128964	0.894049	0.987759	1.44407	0.0762762	0	0.34991
ENSGALG00000040453	SRA1	protein_coding	steroid receptor RNA activator 1	-0.754088	0.000885144	0.0130835	31.0153	31.8619	28.3413	18.0383	23.3199	15.782
ENSGALG00000005398	HAGH	protein_coding	hydroxyacylglutathione hydrolase	-0.663238	0.000912317	0.0134343	58.0195	44.1633	50.4977	35.6328	36.5767	30.0101
ENSGALG00000048930	CDC37	protein_coding	cell division cycle 37	-0.774487	0.000919656	0.0135296	67.7238	65.7882	50.5893	39.4317	43.6708	30.6563
ENSGALG00000038143	ENSGALG00000038143	protein_coding	farnesyltransferase, CAAX box, beta	-0.733525	0.000951174	0.0138756	57.9488	50.2509	52.5023	39.2554	37.0951	26.3194
ENSGALG00000009654	ENSGALG00000009654	protein_coding	myeloid leukemia factor 1	-0.88031	0.000961469	0.0139936	21.4629	19.0838	16.8313	14.1389	8.43093	10.5293
ENSGALG00000000607	GPR37L1	protein_coding	G protein-coupled receptor 37 like 1	-1.10098	0.000969928	0.0140834	5.00875	4.12169	3.9837	3.006	1.99042	1.52498
ENSGALG00000039212	NDUFA13	protein_coding	NADH:ubiquinone oxidoreductase subunit A13	-0.778673	0.000975642	0.0141532	207.286	234.674	284.913	163.571	161.367	125.129
ENSGALG00000004503	ENSGALG00000004503	protein_coding	centromere protein V	-1.12125	0.000978065	0.014162	20.0145	23.4802	23.9404	14.1141	12.0264	6.90198
ENSGALG00000035086	MYL6	protein_coding	myosin, light chain 6, alkali, smooth muscle and non-muscle	-0.877571	0.000983038	0.0142076	1094.56	905.337	888.374	444.763	662.232	548.737
ENSGALG00000005194	CD72	protein_coding	CD72 molecule	-1.95293	0.000993032	0.0142991	6.68569	14.0668	3.86868	1.82747	2.82153	1.98152
ENSGALG00000050757	ZDHHC12	protein_coding	zinc finger DHHC-type containing 12	-0.597685	0.00101064	0.0144859	12.5279	12.5517	11.2259	10.0867	8.3051	7.06644
ENSGALG00000027375	NR2C2AP	protein_coding	nuclear receptor 2C2 associated protein	-0.685209	0.00102711	0.0146279	26.5013	27.8616	24.9888	20.532	18.2049	13.6478
ENSGALG00000001506	PTTG2	protein_coding	pituitary tumor-transforming 2	-0.699126	0.00102818	0.0146298	43.4811	47.2068	47.4252	29.321	35.7641	24.9422
ENSGALG00000004800	C1orf50	protein_coding	chromosome 1 open reading frame 50	-0.585679	0.00103752	0.0146958	11.9207	13.4741	13.8631	8.84804	10.0422	8.77108
ENSGALG00000003597	AK2	protein_coding	adenylate kinase 2	-0.865191	0.00105783	0.0148905	64.3431	55.172	73.6617	38.7031	44.0754	29.8593
ENSGALG00000010294	RPS6KL1	protein_coding	ribosomal protein S6 kinase like 1	-0.61209	0.00105831	0.0148905	12.692	13.3164	13.5237	10.987	7.75868	8.7072
ENSGALG00000038189	ENSGALG00000038189	protein_coding	BRISC and BRCA1 A complex member 1	-0.629048	0.00113114	0.0156942	29.0753	34.2808	31.5563	20.2038	25.1363	19.4634
ENSGALG00000030900	NCMAP	protein_coding	non-compact myelin associated protein	-0.893634	0.00116835	0.0161102	1.86319	2.19572	1.92604	1.1869	1.1301	1.08895
ENSGALG00000037688	MYG1	protein_coding	chromosome 33 C12orf10 homolog	-0.788172	0.00117642	0.0161929	24.0281	18.4604	23.6423	13.8284	15.4192	11.3927
ENSGALG00000000576	RRNAD1	protein_coding	ribosomal RNA adenine dimethylase domain containing 1	-0.81933	0.00119151	0.0163573	7.38314	5.73898	7.02427	4.60899	4.27792	3.25607
ENSGALG00000007768	AURKA	protein_coding	aurora kinase B	-0.744297	0.00120211	0.0164594	28.3001	31.197	35.703	21.8988	22.3688	16.0807
ENSGALG00000010674	DCTD	protein_coding	dCMP deaminase	-0.984718	0.0012139	0.0165917	20.1643	20.2572	27.2499	15.714	11.3872	9.40961
ENSGALG00000011625	MRPL18	protein_coding	mitochondrial ribosomal protein L18	-0.716341	0.00121625	0.0166093	48.5934	55.1238	40.7103	32.6194	35.0879	25.1906
ENSGALG00000026300	ENSGALG00000026300	protein_coding	NA	-0.686379	0.00122107	0.0166606	627.96	864.033	729.289	506.77	539.065	413.68
ENSGALG00000010986	GNG4	protein_coding	G protein subunit gamma 4	-1.95917	0.00123039	0.0167585	3.35269	8.43395	5.92069	2.44084	0.753161	1.64458
ENSGALG00000026809	SARS	protein_coding	seryl-tRNA synthetase	-0.608736	0.00123283	0.016777	61.9201	62.7679	68.8559	50.4536	47.8409	36.4897
ENSGALG00000002853	CFDP1	protein_coding	craniofacial development protein 1	-0.711106	0.00124177	0.0168839	40.3814	40.5478	40.4407	25.5269	31.6511	21.2781
ENSGALG00000029921	CSRP2	protein_coding	cysteine and glycine rich protein 2	-0.885817	0.00124631	0.0169291	83.2401	137.102	103.943	66.3661	52.9458	65.8715
ENSGALG00000040320	HOXB8	protein_coding	homeobox B8	-1.17289	0.00126907	0.0171506	11.4816	10.9351	6.71301	6.02305	3.93285	3.74344
ENSGALG00000007473	MRPL28	protein_coding	mitochondrial ribosomal protein L28	-0.737925	0.00128758	0.0173407	83.5477	98.3127	91.1227	59.3595	68.64	45.275
ENSGALG00000054244	ENSGALG00000054244	protein_coding	NADH:ubiquinone oxidoreductase complex assembly factor 3	-0.756666	0.00129054	0.0173506	91.8232	74.1433	83.1003	58.729	57.3857	40.5056
ENSGALG00000002705	CISD1	protein_coding	CDGSH iron sulfur domain 1	-0.643695	0.00130114	0.017463	78.5127	89.1977	100.053	71.0516	58.5006	52.5901
ENSGALG00000013969	ALDH8A1	protein_coding	aldehyde dehydrogenase 8 family member A1	-1.18034	0.00131654	0.0176545	1.35941	1.94957	1.48211	0.956822	0.730056	0.558642
ENSGALG00000019796	DAP3	protein_coding	death associated protein 3	-0.616416	0.00133253	0.0178231	20.668	26.0575	21.172	17.281	16.5529	13.0478
ENSGALG00000044519	COA8	protein_coding	apoptogenic 1, mitochondrial	-0.683971	0.00135046	0.0180166	20.2171	22.2477	15.559	14.6484	11.3458	12.1829
ENSGALG00000001992	PKLR	protein_coding	pyruvate kinase, liver and RBC	-0.682259	0.00137701	0.018277	474.507	460.091	501.636	323.139	371.28	254.213
ENSGALG00000049273	MICOS13	protein_coding	chromosome 19 open reading frame 70	-0.827354	0.00139202	0.0184269	46.7162	48.7321	50.3564	27.9407	36.4254	22.6246
ENSGALG00000052002	RNASEH2A	protein_coding	ribonuclease H2 subunit A-like	-0.789049	0.00145382	0.0190855	18.7991	16.0387	18.9984	10.372	13.3841	9.24128
ENSGALG00000000436	RABIF	protein_coding	RAB interacting factor	-0.756541	0.00147105	0.0192707	75.7516	75.5254	64.2975	40.4249	55.3343	38.8401
ENSGALG00000020754	ATP6V0E2	protein_coding	ATPase H+ transporting V0 subunit e2	-0.59733	0.00147287	0.0192707	11.2785	12.2301	9.54665	7.81963	8.00985	7.24142
ENSGALG00000045228	ENSGALG00000045228	protein_coding	pre T-cell antigen receptor alpha	-1.20916	0.00150061	0.0195518	6.87263	6.49355	4.99531	3.62152	3.16726	1.66134
ENSGALG00000028809	CHCHD1	protein_coding	coiled-coil-helix-coiled-coil-helix domain containing 1	-0.624978	0.00150495	0.0195667	26.0292	26.2487	21.7023	17.567	19.0364	14.1369
ENSGALG00000003122	ZFAND2A	protein_coding	zinc finger AN1-type containing 2A	-0.815484	0.00152974	0.0198155	20.002	24.7806	18.8818	16.5339	10.8589	10.9945
ENSGALG00000012269	ENSGALG00000012269	protein_coding	valosin containing protein lysine methyltransferase	-1.10532	0.0015434	0.0199222	12.4843	11.5514	10.3361	4.82471	7.8564	4.19361
ENSGALG00000027973	CATHL1	protein_coding	cathelicidin-1	-3.2551	0.00154657	0.0199222	1.0997	1.1215	0.484427	0	0.202124	0.0939044
ENSGALG00000040167	TPD52	protein_coding	tumor protein D52	-0.884972	0.00157168	0.0201508	33.2324	35.6819	33.1785	23.9658	21.4667	13.35
ENSGALG00000004442	PPA1	protein_coding	pyrophosphatase (inorganic) 1	-1.10317	0.0015724	0.0201508	192.638	205.114	200.237	121.258	115.758	59.2603
ENSGALG00000015372	ATP5I	protein_coding	ATP synthase, H+ transporting, mitochondrial Fo complex subunit E	-0.780777	0.00158929	0.020284	401.081	387.167	369.488	199.776	295.437	215.278
ENSGALG00000009399	GATAD1	protein_coding	GATA zinc finger domain containing 1	-0.710066	0.00159135	0.0202937	32.2966	37.9177	32.2918	26.1292	23.4114	16.9439
ENSGALG00000038299	NUDCD3	protein_coding	NudC domain containing 3	-0.606249	0.00160909	0.020453	13.8323	15.9017	11.3366	10.0747	10.0599	8.35804
ENSGALG00000043998	BSND	protein_coding	Bartter syndrome, infantile, with sensorineural deafness (Barttin)	-5.90059	0.00163554	0.0207241	0.137909	0.140644	1.11376	0	0	0
ENSGALG00000037838	ND6	protein_coding	NADH dehydrogenase subunit 6	-1.45589	0.00163635	0.0207241	293.393	152.056	113.21	65.9465	74.8308	73.7621
ENSGALG00000023348	HPDL	protein_coding	4-hydroxyphenylpyruvate dioxygenase-like	-1.23814	0.00165728	0.0208814	8.1336	6.98781	8.98121	5.39997	3.18924	2.36143
ENSGALG00000026039	THEM4	protein_coding	thioesterase superfamily member 4	-0.956474	0.00166035	0.0208814	27.0101	33.6558	29.3172	14.7815	21.5457	12.6392
ENSGALG00000004747	ENSGALG00000004747	protein_coding	NA	-1.31042	0.00168431	0.0210661	5.68314	3.12725	3.96234	2.55336	1.48794	1.45936
ENSGALG00000045753	MRPL12	protein_coding	mitochondrial ribosomal protein L12	-0.810808	0.00169782	0.0211671	204.884	240.359	199.357	146.408	149.43	93.6408
ENSGALG00000032145	B4GALT7	protein_coding	beta-1,4-galactosyltransferase 7	-0.583343	0.00172238	0.021422	45.5574	45.5449	44.3089	33.0165	36.48	26.2275
ENSGALG00000043823	ECSIT	protein_coding	ECSIT signalling integrator	-0.932865	0.00172732	0.0214664	21.9895	21.2043	15.7894	10.4018	13.7557	8.45279
ENSGALG00000041232	TMEM223	protein_coding	transmembrane protein 223	-0.711971	0.00173762	0.0215772	72.1958	62.746	51.3152	38.8962	45.5638	35.5929
ENSGALG00000004360	ENSGALG00000004360	protein_coding	low affinity cationic amino acid transporter 2-like	-1.52109	0.00174312	0.0216111	2.7177	5.24754	2.35284	0.890348	1.4286	1.42954
ENSGALG00000032403	MHM2	protein_coding	male hypermethylated region 2	-3.59393	0.00176582	0.021806	17.4636	1.27214	7.05182	0.212845	1.05083	0.976407
ENSGALG00000023703	GIT1	protein_coding	G protein-coupled receptor kinase interacting ArfGAP 1	-0.586836	0.00177706	0.0219107	41.3183	39.2425	39.3922	33.3441	28.8285	22.6657
ENSGALG00000011419	DUSP4	protein_coding	dual specificity phosphatase 4	-1.02268	0.00178071	0.0219378	17.5014	17.4078	19.1073	12.2216	10.102	6.03784
ENSGALG00000033162	PSMD3	protein_coding	proteasome 26S subunit, non-ATPase 3	-0.636694	0.00180126	0.0221385	117.363	114.356	109.436	89.363	83.639	59.9051
ENSGALG00000008091	PTPMT1	protein_coding	protein tyrosine phosphatase, mitochondrial 1	-0.699379	0.00181167	0.0222489	10.2113	14.2134	12.0356	9.04142	7.74192	6.99919
ENSGALG00000004845	TIMM10	protein_coding	translocase of inner mitochondrial membrane 10	-1.15526	0.00182693	0.022401	46.6935	72.7046	66.4634	30.5178	37.9305	19.9717
ENSGALG00000041924	PFDN5	protein_coding	prefoldin subunit 5	-0.688918	0.00185539	0.0226787	93.6168	121.523	113.846	66.9434	83.8413	64.7044
ENSGALG00000031679	POLE4	protein_coding	DNA polymerase epsilon 4, accessory subunit	-1.02571	0.00186747	0.0227552	67.3592	94.9765	83.709	51.1296	48.8691	28.38
ENSGALG00000012448	ORC4	protein_coding	origin recognition complex subunit 4	-0.613349	0.00187708	0.0228032	15.7812	15.7803	19.6818	12.1962	12.2648	11.0659
ENSGALG00000008551	CRELD2	protein_coding	cysteine rich with EGF like domains 2	-0.639722	0.00187801	0.0228032	38.1732	46.7013	34.0053	24.8901	29.969	25.4947
ENSGALG00000007926	ATP5PD	protein_coding	ATP synthase, H+ transporting, mitochondrial Fo complex subunit D	-0.647686	0.00187901	0.0228032	108.57	115.145	122.867	72.973	92.4928	68.4788
ENSGALG00000000137	SNRPE	protein_coding	small nuclear ribonucleoprotein polypeptide E	-0.797284	0.00192563	0.0232281	38.6165	46.8915	41.6263	23.3692	32.3381	21.5176
ENSGALG00000027418	ENSGALG00000027418	protein_coding	histidine triad nucleotide binding protein 1	-0.8118	0.00193825	0.0233392	13.4483	19.4474	12.0657	9.57318	9.29337	8.14174
ENSGALG00000002105	FOXI1	protein_coding	forkhead box I1	-1.62557	0.00196371	0.0235058	4.56929	7.17692	7.49885	2.04875	3.40532	1.15914
ENSGALG00000003625	NDUFS5	protein_coding	NADH:ubiquinone oxidoreductase subunit S5	-0.975567	0.00198957	0.0237607	95.3753	86.8539	84.8636	49.8057	61.7468	32.4384
ENSGALG00000027295	NUDT2	protein_coding	nudix hydrolase 2	-0.59272	0.00199918	0.023839	12.0048	12.2783	14.3241	9.30658	9.85585	7.98458
ENSGALG00000013967	NUDT5	protein_coding	nudix hydrolase 5	-1.10594	0.00200513	0.0238734	30.3819	30.6227	20.8513	17.6703	8.96296	13.6582
ENSGALG00000010307	ACYP1	protein_coding	acylphosphatase 1	-0.60569	0.0020368	0.0241767	15.1288	15.8006	14.485	9.42384	11.7928	10.2727
ENSGALG00000022950	MRPL35	protein_coding	mitochondrial ribosomal protein L35	-0.612117	0.00204476	0.0242528	49.8625	56.3553	62.5308	40.3275	34.364	42.1449
ENSGALG00000035850	CSAD	protein_coding	cysteine sulfinic acid decarboxylase	-1.30309	0.00204839	0.024259	19.0395	12.221	18.3927	9.37253	7.90174	4.25671
ENSGALG00000011289	NKIRAS1	protein_coding	NFKB inhibitor interacting Ras like 1	-1.87572	0.00209644	0.0246226	4.9203	2.96832	10.2083	2.0575	1.47116	1.75753
ENSGALG00000028017	EFCAB2	protein_coding	EF-hand calcium binding domain 2	-1.40379	0.00213827	0.0250385	1.47744	1.65741	1.78978	0.90755	0.373386	0.693884
ENSGALG00000003029	PLPP6	protein_coding	phospholipid phosphatase 6	-1.06514	0.00215218	0.0251825	16.3489	18.1442	28.0932	10.0567	12.1522	9.54945
ENSGALG00000048771	ENSGALG00000048771	protein_coding	sperm associated antigen 5	-0.779437	0.00215419	0.025187	25.2139	23.0346	24.2231	16.2876	17.6134	10.9163
ENSGALG00000009689	PON1	protein_coding	paraoxonase 1	-2.01933	0.00220672	0.0256666	22.2992	8.18089	38.1574	7.0071	5.43097	5.73761
ENSGALG00000042503	ENSGALG00000042503	protein_coding	HSPA (Hsp70) binding protein 1	-0.883245	0.00221554	0.0257309	82.6684	62.7793	68.7649	44.1299	49.1504	29.9985
ENSGALG00000036263	ENSGALG00000036263	protein_coding	NA	-0.656044	0.00228301	0.0263172	16.8029	19.7145	14.1401	13.0502	9.74433	11.1817
ENSGALG00000003085	CDK1	protein_coding	cyclin dependent kinase 1	-0.736167	0.00229313	0.0263963	157.4	172.334	182.599	121.945	123.337	81.3579
ENSGALG00000013131	C18orf21	protein_coding	chromosome 2 open reading frame, human C18orf21	-0.603442	0.00232948	0.0267162	8.81793	11.3625	8.14147	7.10624	6.59519	5.98818
ENSGALG00000026077	ALDOC	protein_coding	aldolase, fructose-bisphosphate C	-0.982351	0.00233884	0.0267843	1031.2	725.683	826.425	557.804	515.246	319.009
ENSGALG00000012692	SIRT5	protein_coding	sirtuin 5	-0.843394	0.00234837	0.0268411	42.1767	28.6037	34.8113	21.3021	17.4099	23.572
ENSGALG00000044187	ENSGALG00000044187	protein_coding	lipase maturation factor 1	-0.810401	0.00237368	0.0270443	17.2074	13.7917	19.4945	12.4557	9.21195	9.01483
ENSGALG00000034645	USMG5	protein_coding	up-regulated during skeletal muscle growth 5 homolog (mouse)	-0.676537	0.0023967	0.027247	46.4748	51.0984	48.7559	27.6897	30.7007	37.9871
ENSGALG00000007606	PGAM1	protein_coding	phosphoglycerate mutase 1	-0.8163	0.00242533	0.0274923	491.473	396.263	519.548	322.724	314.076	213.775
ENSGALG00000005164	MTG2	protein_coding	mitochondrial ribosome associated GTPase 2	-0.593587	0.00243883	0.0275853	6.58429	6.75789	5.84923	4.14824	4.99204	4.28168
ENSGALG00000012488	TST	protein_coding	thiosulfate sulfurtransferase	-1.19777	0.00248034	0.0279535	124.886	105.974	182.68	60.3279	83.396	47.9698
ENSGALG00000015002	MRPS27	protein_coding	mitochondrial ribosomal protein S27	-0.645883	0.0025219	0.0283605	36.3702	42.672	44.4071	26.0873	32.4083	24.9211
ENSGALG00000003281	GSS	protein_coding	glutathione synthetase	-0.691432	0.00254829	0.0285555	32.6881	30.6545	36.2801	23.5942	24.774	17.1531
ENSGALG00000032329	NPM3	protein_coding	nucleophosmin/nucleoplasmin 3	-1.19499	0.00254839	0.0285555	112.747	110.621	96.3041	70.2123	50.6208	28.1922
ENSGALG00000003355	ENSGALG00000003355	protein_coding	NOP16 nucleolar protein	-0.684451	0.00255422	0.0286003	40.0345	42.4836	38.0118	26.309	31.9938	21.0255
ENSGALG00000001572	COMMD4	protein_coding	COMM domain containing 4	-0.64484	0.00256026	0.0286474	61.3158	57.0415	46.5122	36.7117	42.614	32.0539
ENSGALG00000007267	MVD	protein_coding	mevalonate diphosphate decarboxylase	-0.922484	0.00259642	0.0289016	23.954	21.199	15.7349	13.4545	12.4019	8.20672
ENSGALG00000039072	ENSGALG00000039072	protein_coding	dnaJ homolog subfamily A member 1-like	-0.872657	0.00260613	0.0289737	14.5554	18.9779	13.4632	11.5818	8.94021	6.71485
ENSGALG00000037510	WBSCR22	protein_coding	Williams-Beuren syndrome chromosome region 22	-0.661618	0.00266162	0.029423	16.7214	14.6772	16.0044	10.6531	12.403	8.70421
ENSGALG00000001465	RPL38	protein_coding	ribosomal protein L38	-0.838583	0.00273219	0.0300594	890.429	1208.38	950.514	509.519	750.761	534.457
ENSGALG00000004782	TSEN15	protein_coding	tRNA splicing endonuclease subunit 15	-0.783033	0.0027346	0.0300594	12.7154	15.7028	15.7885	11.0855	9.23878	6.9982
ENSGALG00000045045	ENSGALG00000045045	protein_coding	GDP-D-glucose phosphorylase 1	-1.32049	0.00276982	0.0303824	5.83303	3.84916	7.12553	2.9608	2.72532	1.51938
ENSGALG00000037665	LMBR1L	protein_coding	limb development membrane protein 1 like	-1.17272	0.00283328	0.0307971	1.52157	1.47956	2.05756	1.12303	0.679647	0.598275
ENSGALG00000037925	RND1	protein_coding	Rho family GTPase 1	-1.15439	0.0029395	0.0316869	1.48984	2.37816	1.82048	0.928427	0.982222	0.79097
ENSGALG00000032730	NOP56	protein_coding	NOP56 ribonucleoprotein	-0.677022	0.00294758	0.0317521	39.1088	40.5399	35.6946	26.5738	30.1929	19.6004
ENSGALG00000049911	ENSGALG00000049911	protein_coding	NA	-0.713079	0.00295603	0.0318212	5.32821	3.95483	4.36927	2.80817	3.21902	2.78374
ENSGALG00000008865	ALAD	protein_coding	aminolevulinate dehydratase	-1.0073	0.00296272	0.0318492	35.8956	36.9848	51.0333	24.5501	25.8871	15.2248
ENSGALG00000051280	DNAJB1	protein_coding	dnaJ homolog subfamily B member 1-like	-0.662337	0.00296894	0.0318729	40.0755	48.2582	41.5268	32.744	31.9423	22.2963
ENSGALG00000004355	MCU	protein_coding	mitochondrial calcium uniporter	-0.645698	0.00298325	0.0319818	33.4856	25.6122	33.9226	22.7448	21.5751	18.8373
ENSGALG00000031918	RAD51D	protein_coding	RAD51 paralog D	-0.714954	0.00298648	0.0319881	21.9137	18.5833	15.4118	14.1975	10.0955	11.7812
ENSGALG00000027151	FKBP1A	protein_coding	FK506 binding protein 1A	-0.695051	0.00299435	0.0320129	229.694	181.742	235.937	135.362	162.591	125.765
ENSGALG00000048013	HTD2	protein_coding	ribonuclease P/MRP subunit p14	-0.636384	0.00300555	0.0320593	12.4538	14.7381	14.1289	8.52904	10.9998	8.54388
ENSGALG00000050796	ENSGALG00000050796	protein_coding	acyl-CoA binding domain containing 4	-0.669489	0.00303925	0.0323379	24.1984	27.0625	18.2045	17.5518	13.5993	14.9862
ENSGALG00000022758	GGACT	protein_coding	gamma-glutamylamine cyclotransferase	-0.780698	0.00306454	0.0325183	7.22572	8.26079	9.76796	5.6542	5.81566	4.1501
ENSGALG00000003467	BYSL	protein_coding	bystin like	-0.681735	0.00309434	0.0327455	51.9815	44.6773	49.5401	36.5873	35.5623	24.6993
ENSGALG00000004176	ATOX1	protein_coding	antioxidant 1 copper chaperone	-0.623017	0.00315741	0.0332102	90.7353	81.2527	85.0822	60.6036	68.6444	47.6437
ENSGALG00000035749	ENSGALG00000035749	protein_coding	mitotic spindle organizing protein 2B	-0.911905	0.00319803	0.0335922	20.6495	24.3552	18.0977	14.7065	12.8878	8.01146
ENSGALG00000037186	ENSGALG00000037186	protein_coding	Uncharacterized protein	-0.723409	0.00320627	0.0336109	139.118	142.267	125.755	87.2304	106.832	66.7776
ENSGALG00000053068	SMUG1	protein_coding	single-strand-selective monofunctional uracil-DNA glycosylase 1	-0.704206	0.00323701	0.0337969	20.6557	17.4582	15.9046	14.267	11.513	9.43519
ENSGALG00000008563	ENTPD6	protein_coding	ectonucleoside triphosphate diphosphohydrolase 6 (putative)	-1.1633	0.0032948	0.03424	38.5603	32.2882	47.2605	27.4466	16.3479	12.7596
ENSGALG00000048565	PRKCSH	protein_coding	uncharacterized LOC107050604	-0.660936	0.00330666	0.0342947	20.4734	18.2399	15.3863	13.5254	13.0427	9.68794
ENSGALG00000039779	NUDT16L1	protein_coding	nudix hydrolase 16 like 1	-0.600353	0.00331792	0.0343814	188.079	184.939	215.378	144.476	154.331	112.985
ENSGALG00000036736	KXD1	protein_coding	KxDL motif containing 1	-0.589204	0.00338633	0.0348893	33.0273	29.56	32.6763	21.499	25.8129	19.7249
ENSGALG00000046885	SCO2	protein_coding	SCO2, cytochrome c oxidase assembly protein	-1.02569	0.00343987	0.0353243	64.2785	37.8517	40.3904	23.1387	29.8694	21.0346
ENSGALG00000007848	PTS	protein_coding	6-pyruvoyltetrahydropterin synthase	-1.02968	0.00352117	0.0360407	19.6123	23.5393	21.0652	10.583	15.2453	7.44856
ENSGALG00000040224	TIRAP	protein_coding	TIR domain containing adaptor protein	-0.66569	0.0035495	0.0362356	25.3082	20.2432	17.5802	16.3138	13.6002	12.2745
ENSGALG00000006189	CRYGN	protein_coding	crystallin gamma N	-1.49239	0.00356176	0.0363132	4.66769	3.57019	2.26178	1.89157	0.786428	1.27878
ENSGALG00000006777	MRPS11	protein_coding	mitochondrial ribosomal protein S11	-0.822782	0.00357954	0.0363757	89.7634	88.4727	75.5022	53.8483	62.2066	35.8825
ENSGALG00000044125	MLLT11	protein_coding	myeloid/lymphoid or mixed-lineage leukemia; translocated to, 11	-0.906087	0.00358638	0.036381	30.4805	33.3052	24.4151	12.4185	18.5505	18.4053
ENSGALG00000050157	ENSGALG00000050157	protein_coding	NA	-1.09956	0.00360275	0.0364928	4.69236	5.31261	2.77473	2.4427	2.29135	1.56879
ENSGALG00000052286	MGAT1	protein_coding	alpha-1,3-mannosyl-glycoprotein 2-beta-N-acetylglucosaminyltransferase	-0.730012	0.00366228	0.036928	123.313	94.6496	130.176	86.3343	75.8448	61.2867
ENSGALG00000036359	RUVBL2	protein_coding	ruvB-like 2	-0.620808	0.00367594	0.0369804	65.223	70.753	58.8698	50.1871	49.5087	34.5559
ENSGALG00000004238	MRM2	protein_coding	mitochondrial rRNA methyltransferase 2	-0.591651	0.00369259	0.0370899	11.1071	12.1822	9.74864	7.3663	8.68593	7.08652
ENSGALG00000044204	ISG20	protein_coding	apoptosis enhancing nuclease	-0.995805	0.00370689	0.0372095	22.0416	16.7112	18.3396	12.8418	11.1409	6.53804
ENSGALG00000000629	ENSGALG00000000629	protein_coding	NADH:ubiquinone oxidoreductase subunit A7	-0.647708	0.00380211	0.0378973	72.3201	93.8338	79.1384	56.7254	63.7944	45.0499
ENSGALG00000003986	PITHD1	protein_coding	PITH domain containing 1	-0.641765	0.00385548	0.0382825	48.7498	53.6745	62.1976	33.1437	38.1809	40.1004
ENSGALG00000048769	ENSGALG00000048769	protein_coding	ribosomal RNA processing 8, methyltransferase, homolog (yeast)	-1.22143	0.00386598	0.0383624	67.2085	53.2884	55.776	30.2363	35.5972	14.582
ENSGALG00000008228	PPIL3	protein_coding	peptidylprolyl isomerase like 3	-0.767582	0.00387051	0.038383	15.7982	16.806	15.9703	7.87786	12.2532	9.91422
ENSGALG00000045164	ENSGALG00000045164	protein_coding	NA	-1.9793	0.00396578	0.0389834	2.86459	1.37955	1.61941	0.977575	0.402196	0.224227
ENSGALG00000047148	LIPT2	protein_coding	lipoyl(octanoyl) transferase 2 (putative)	-1.02261	0.00397845	0.0390563	42.6034	44.735	30.7861	16.7932	27.9115	16.4532
ENSGALG00000004341	ENSGALG00000004341	protein_coding	quinone oxidoreductase-like 2	-1.31853	0.00405076	0.0395465	16.6695	14.6965	20.7955	9.85111	8.72243	3.81896
ENSGALG00000048639	ENSGALG00000048639	protein_coding	NA	-0.778622	0.00406367	0.0396189	23.3359	24.5747	27.0401	19.2167	15.6414	11.6745
ENSGALG00000010736	DIO1	protein_coding	deiodinase, iodothyronine type I	-2.17959	0.00409894	0.0398028	9.42812	5.32884	8.80674	3.37251	1.83728	0.426789
ENSGALG00000028543	FGFR4	protein_coding	fibroblast growth factor receptor 4	-0.932398	0.00411938	0.0399623	26.0059	22.5196	26.0046	16.7	15.9752	8.92618
ENSGALG00000001184	COQ9	protein_coding	coenzyme Q9	-0.686465	0.00413749	0.0401131	41.3623	45.9501	40.5063	26.179	34.71	22.9981
ENSGALG00000015704	TXN	protein_coding	thioredoxin	-0.792192	0.00417449	0.0403172	900.034	917.469	1241.93	785.32	556.88	541.695
ENSGALG00000042297	ANKRD13D	protein_coding	ankyrin repeat domain 13D	-0.622154	0.00418825	0.0403545	25.1033	20.8903	18.8709	16.7102	15.8069	12.1578
ENSGALG00000044649	P2RX2	protein_coding	purinergic receptor P2X 2	-1.48506	0.00427178	0.0408318	1.8268	1.59688	1.39102	0.267178	0.879385	0.653683
ENSGALG00000003770	ANXA2	protein_coding	annexin A2 pseudogene 2	-1.03485	0.00427706	0.0408572	431.536	277.893	258.787	214.831	167.068	121.03
ENSGALG00000001597	PSMB3	protein_coding	proteasome subunit beta 3	-0.638403	0.00429933	0.0409947	82.4191	97.931	84.7691	56.3949	72.6249	50.7924
ENSGALG00000028866	COASY	protein_coding	Coenzyme A synthase	-0.775546	0.0043292	0.0411721	39.6602	28.8709	30.218	25.1705	20.1823	16.0137
ENSGALG00000046657	ENSGALG00000046657	protein_coding	uncharacterized LOC101751416	-1.29517	0.00439052	0.04161	2.97102	1.51497	2.94783	1.15874	1.00113	1.06312
ENSGALG00000035375	LRTOMT	protein_coding	leucine rich transmembrane and O-methyltransferase domain containing	-1.20622	0.00440338	0.0417065	2.54156	2.1739	1.50963	1.00723	1.07743	0.770095
ENSGALG00000045036	ENSGALG00000045036	protein_coding	NA	-1.07324	0.00453764	0.0426932	7.14006	6.28869	8.33495	3.32267	4.92128	2.74364
ENSGALG00000012312	GCAT	protein_coding	glycine C-acetyltransferase	-0.926873	0.00462232	0.0434114	5.96508	5.51747	9.17547	4.08314	3.99669	3.4856
ENSGALG00000011812	ENSGALG00000011812	protein_coding	sulfotransferase family 1E member 1	-0.855487	0.00468558	0.0439263	106.993	128.146	142.767	100.622	61.5514	60.6291
ENSGALG00000051398	ENSGALG00000051398	protein_coding	transmembrane protein 14C-like	-0.720025	0.00472683	0.0442332	55.3886	60.0321	78.0244	43.182	46.3401	35.1779
ENSGALG00000028409	SNRPGP15	protein_coding	small nuclear ribonucleoprotein polypeptide G pseudogene 15	-0.766974	0.00481593	0.0449109	70.007	75.5802	60.3688	35.8781	54.0939	37.4658
ENSGALG00000042589	TMEM167B	protein_coding	transmembrane protein 167B	-0.771679	0.00481651	0.0449109	97.3791	115.838	83.405	52.6369	75.9842	54.1988
ENSGALG00000004956	GPI	protein_coding	glucose-6-phosphate isomerase	-0.592309	0.00486013	0.0451679	110.843	96.4868	127.141	90.8027	71.9264	73.2037
ENSGALG00000043641	JUND	protein_coding	JunD proto-oncogene, AP-1 transcription factor subunit	-0.786107	0.00486143	0.0451679	313.836	288.563	283.905	226.281	194.984	125.656
ENSGALG00000002932	NME2	protein_coding	NME/NM23 nucleoside diphosphate kinase 2	-0.67164	0.00486543	0.0451782	550.954	622.642	550.954	331.681	471.99	337.708
ENSGALG00000049665	BLEC3	protein_coding	c-type lectin-like receptor 3	-1.60715	0.00487931	0.0452788	8.81177	7.88289	3.59565	3.00712	1.25022	2.75898
ENSGALG00000008070	ZMAT5	protein_coding	zinc finger matrin-type 5	-0.820428	0.00491376	0.0454916	24.0733	30.5716	18.0524	15.9443	15.898	11.6168
ENSGALG00000034294	ATP6V0D2	protein_coding	ATPase H+ transporting V0 subunit d2	-0.602427	0.0049186	0.0455095	8.4613	11.672	10.3148	7.38597	6.39263	7.40394
ENSGALG00000001949	MDH2	protein_coding	malate dehydrogenase 2	-0.592008	0.00501265	0.0461607	159.383	153.728	169.837	117.097	131.55	91.0586
ENSGALG00000036955	NEDD8	protein_coding	neural precursor cell expressed, developmentally down-regulated 8	-1.45751	0.00501797	0.0461636	163.44	113.702	71.542	49.1408	60.1922	25.1111
ENSGALG00000011866	RRP7A	protein_coding	ribosomal RNA processing 7 homolog A	-0.612905	0.00505293	0.0462859	26.0465	28.147	31.4369	24.4642	17.8756	17.2269
ENSGALG00000003741	MYO18A	protein_coding	myosin XVIIIA	-0.616955	0.00514067	0.0469794	32.2576	22.8966	23.7109	18.0436	18.5588	17.7828
ENSGALG00000042733	ENSGALG00000042733	protein_coding	cytochrome b5 domain-containing protein 1-like	-0.620101	0.00515551	0.0470599	14.9339	13.4382	11.2566	9.09349	8.28834	9.81003
ENSGALG00000010743	LRRC42	protein_coding	leucine rich repeat containing 42	-1.38204	0.00524638	0.0476109	54.6071	48.9721	44.6404	33.8661	16.3098	10.8504
ENSGALG00000048200	MRPL33	protein_coding	mitochondrial ribosomal protein L33	-0.756309	0.00533639	0.0481757	12.8934	11.1594	9.65918	5.68819	7.20296	8.08716
ENSGALG00000053991	ENSGALG00000053991	protein_coding	small EDRK-rich factor 2	-0.727761	0.00537926	0.0484339	684.069	593.277	538.459	379.369	476.716	303.482
ENSGALG00000051458	ENSGALG00000051458	protein_coding	NA	-1.01233	0.00550156	0.0492678	55.6805	54.4337	39.5257	25.9608	34.9556	17.4892
ENSGALG00000054713	ENSGALG00000054713	protein_coding	GRIP1 associated protein 1	-0.799206	0.00560577	0.0499432	20.0129	18.2852	14.4304	11.1535	12.981	7.92349
ENSGALG00000036856	CBX5	protein_coding	chromobox 5	-0.861229	0.00561306	0.0499796	83.466	78.1095	77.8238	46.3155	60.884	32.4191

## Sheet: PC-VS-NC (up-regulated)
ensembl_id	gene_name	gene_biotype	description	log2FoldChange	pvalue	padj	NC-1_FPKM	NC-2_FPKM	NC-3_FPKM	PC-1_FPKM	PC-2_FPKM	PC-3_FPKM
ENSGALG00000043064	EXFABP	protein_coding	extracellular fatty acid-binding protein	7.85312	5.33269e-85	9.08797e-81	11.5401	9.89494	12.1102	3836.29	2702.03	1830.44
ENSGALG00000017308	CHRDL2	protein_coding	chordin like 2	8.05251	4.18324e-65	3.56454e-61	0.94314	1.55228	0.922764	229.525	448.018	302.996
ENSGALG00000052087	ENSGALG00000052087	protein_coding	NA	3.84031	2.79698e-56	1.58887e-52	6.12134	7.88679	6.1255	98.541	116.591	95.7385
ENSGALG00000000558	SLC1A6	protein_coding	solute carrier family 1 (high affinity aspartate/glutamate transporter), member 6	4.55872	3.41563e-54	1.45523e-50	1.08271	1.25882	0.989154	30.1838	32.0515	22.4322
ENSGALG00000040238	IMP3	protein_coding	IMP3, U3 small nucleolar ribonucleoprotein, homolog (yeast)	3.77665	2.33418e-53	7.95583e-50	9.95278	8.0841	8.94385	119.113	135.226	142.66
ENSGALG00000046164	APBB1	protein_coding	amyloid beta precursor protein binding family B member 1	2.97194	4.64225e-48	1.13019e-44	7.87069	6.40074	6.27153	53.2722	62.7128	57.1651
ENSGALG00000049063	INAFM2	protein_coding	InaF motif containing 2	3.54166	1.97667e-47	3.74294e-44	10.5072	7.9823	9.01208	114.181	112.103	117.594
ENSGALG00000008014	CEBPB	protein_coding	CCAAT/enhancer binding protein beta	4.92763	2.86579e-45	4.43988e-42	6.92057	5.57948	7.70561	275.147	228.173	160.343
ENSGALG00000013604	VIP	protein_coding	vasoactive intestinal peptide	4.08233	4.26653e-40	5.19359e-37	16.5821	21.9925	16.986	324.501	287.907	396.899
ENSGALG00000030890	RRS1	protein_coding	ribosome biogenesis regulator homolog	3.9824	1.58367e-38	1.79926e-35	5.171	5.53016	6.93553	82.9759	119.303	98.6607
ENSGALG00000027980	NANOS1	protein_coding	nanos C2HC-type zinc finger 1	5.27099	3.98165e-38	4.24095e-35	1.41422	1.57244	1.65528	69.3623	78.7832	45.6742
ENSGALG00000040672	IGFBP4	protein_coding	insulin like growth factor binding protein 4	3.44823	1.09626e-36	1.09897e-33	12.0765	16.1408	16.2595	154.382	188.808	180.474
ENSGALG00000039190	CDK2AP2	protein_coding	cyclin dependent kinase 2 associated protein 2	3.59063	2.53844e-33	2.27685e-30	16.7686	15.584	23.16	236.233	270.92	215.108
ENSGALG00000006992	MMP9	protein_coding	matrix metallopeptidase 9	4.85103	4.24877e-30	3.29125e-27	1.90166	3.24631	2.76091	72.2985	113.744	61.8811
ENSGALG00000014908	FST	protein_coding	follistatin	2.92471	6.01593e-30	4.45754e-27	7.43686	5.9983	4.78453	52.4907	49.262	46.5558
ENSGALG00000042275	ENSGALG00000042275	protein_coding	transducin-like enhancer protein 1-like	3.93222	1.47718e-29	1.04892e-26	0.832536	0.491765	0.515882	9.28839	10.1799	10.6675
ENSGALG00000026449	ENSGALG00000026449	protein_coding	histone H2A type 2-B-like	3.66921	8.04375e-29	5.39858e-26	3.02889	3.94657	2.93258	47.5207	47.4141	40.6705
ENSGALG00000031067	TMEM132A	protein_coding	transmembrane protein 132A	2.61953	8.23631e-29	5.39858e-26	1.71635	1.92981	1.73273	10.8347	13.6783	11.1094
ENSGALG00000033854	CSF1	protein_coding	colony stimulating factor 1	2.54378	1.51764e-28	9.57914e-26	2.03767	2.35536	2.08357	13.6148	15.2487	11.8558
ENSGALG00000051401	RASIP1	protein_coding	ras-interacting protein 1-like	2.74338	2.2669e-28	1.37974e-25	1.81447	1.80914	2.15906	15.0027	14.863	11.9016
ENSGALG00000020151	NMU	protein_coding	neuromedin U	4.96101	2.43584e-27	1.43143e-24	1.98194	1.48209	0.845439	55.436	54.5298	34.2583
ENSGALG00000050796	ENSGALG00000050796	protein_coding	acyl-CoA binding domain containing 4	3.02034	2.89357e-27	1.64374e-24	2.60421	2.59656	2.72848	24.1984	27.0625	18.2045
ENSGALG00000039865	HAX1	protein_coding	HCLS1 associated protein X-1	5.96482	1.03692e-26	5.52227e-24	0.303473	0.158167	0.522353	27.7017	19.5627	18.9629
ENSGALG00000035993	SUOX	protein_coding	sulfite oxidase	2.52615	1.65989e-26	8.57207e-24	3.61412	4.42248	3.89478	23.394	25.0188	25.4849
ENSGALG00000052038	MBLAC1	protein_coding	metallo-beta-lactamase domain containing 1	4.06926	1.25101e-25	5.97362e-23	0.501916	0.470869	0.414684	8.236	9.23368	7.61167
ENSGALG00000031853	PIGBOS1	protein_coding	PIGB opposite strand 1	3.36622	2.26381e-25	1.0427e-22	14.1163	8.50685	13.8952	126.316	135.665	142.392
ENSGALG00000018557	SOD3	protein_coding	superoxide dismutase 3, extracellular	3.8305	2.9335e-25	1.3156e-22	6.69204	10.541	6.70644	100.572	153.602	113.702
ENSGALG00000031216	FLOT2	protein_coding	flotillin 2	1.76223	3.48449e-25	1.44836e-22	27.0566	27.9643	27.6533	106.286	107.603	88.354
ENSGALG00000053766	ENSGALG00000053766	protein_coding	bolA family member 3	2.93613	4.56487e-25	1.80941e-22	13.2371	11.4984	15.9491	123.93	117.36	94.5455
ENSGALG00000053836	SIPA1	protein_coding	signal-induced proliferation-associated 1-like protein 3-like	3.67957	2.95529e-24	1.04925e-21	0.595053	0.620272	0.99863	9.5649	11.5681	9.50456
ENSGALG00000038939	TARBP2	protein_coding	TARBP2 subunit of RISC loading complex	2.86573	5.28078e-24	1.83663e-21	4.09803	3.32244	3.9501	25.8292	31.2867	31.9369
ENSGALG00000046828	ENSGALG00000046828	protein_coding	NA	2.04842	7.34246e-24	2.45353e-21	108.849	102.721	112.686	506.732	532.298	407.336
ENSGALG00000030097	RCC1	protein_coding	regulator of chromosome condensation 1	1.83199	1.32273e-23	4.09855e-21	11.4469	12.3544	11.1941	47.4453	45.804	40.8595
ENSGALG00000046939	ENSGALG00000046939	protein_coding	Rab geranylgeranyltransferase subunit alpha	3.41707	1.96944e-23	5.99344e-21	0.641827	0.878101	0.62142	8.97994	8.26888	7.35079
ENSGALG00000041981	PRR7	protein_coding	proline rich 7, synaptic	2.70236	2.52553e-23	7.55088e-21	5.90682	6.04914	8.02668	44.7072	49.1539	46.2733
ENSGALG00000030407	IL6R	protein_coding	interleukin 6 receptor	3.41678	2.61445e-23	7.68198e-21	2.58016	2.02748	2.09074	32.9991	23.5354	20.3586
ENSGALG00000051947	OPA3	protein_coding	optic atrophy 3 (autosomal recessive, with chorea and spastic paraplegia)	3.25953	6.55046e-23	1.86055e-20	4.20829	2.80258	3.38031	40.523	37.3105	29.2999
ENSGALG00000020386	BDKRB1	protein_coding	bradykinin receptor B1	3.88576	6.79781e-23	1.89915e-20	1.47113	1.32626	0.985503	15.209	26.7029	18.3405
ENSGALG00000049538	RPS28	protein_coding	ribosomal protein S28	2.21321	1.25964e-22	3.46237e-20	88.5771	74.1259	88.0308	357.237	476.953	417.205
ENSGALG00000021634	MAP7D1	protein_coding	MAP7 domain containing 1	2.19266	3.24261e-22	8.50163e-20	5.01246	6.06964	6.10656	27.496	31.2013	26.078
ENSGALG00000037166	ENSGALG00000037166	protein_coding	uncharacterized LOC101752158	3.077	4.05736e-22	1.04766e-19	0.940619	0.980484	1.28367	10.2582	10.7594	8.17249
ENSGALG00000006443	MADPRT1	protein_coding	mono(ADP-ribosyl)transferase 1	5.21635	5.16346e-22	1.31337e-19	0.549317	0.286299	0.425481	24.7134	14.9151	10.8181
ENSGALG00000000769	RAB7B	protein_coding	RAB7B, member RAS oncogene family	2.48311	5.74311e-22	1.43455e-19	4.00441	3.74231	2.94718	19.407	24.4337	20.4559
ENSGALG00000048236	ENSGALG00000048236	protein_coding	NA	3.65134	5.80823e-22	1.43455e-19	0.671069	0.532236	1.03957	10.6692	9.78139	9.92495
ENSGALG00000053552	IER5L	protein_coding	immediate early response 5 like	3.08014	1.06827e-21	2.60077e-19	27.6525	37.5452	33.0146	295.139	376.239	228.245
ENSGALG00000030502	ADAMTS4	protein_coding	ADAM metallopeptidase with thrombospondin type 1 motif 4	4.2999	1.15884e-21	2.74292e-19	0.745482	0.466246	0.577423	8.74921	15.9039	13.2681
ENSGALG00000040342	ADAMTS1	protein_coding	ADAM metallopeptidase with thrombospondin type 1 motif 1	1.92964	1.28628e-21	3.00285e-19	7.84932	7.58595	7.08639	31.4926	34.7959	26.1679
ENSGALG00000033953	SHROOM4	protein_coding	shroom family member 4	2.30087	1.38555e-21	3.19089e-19	2.14607	1.708	2.18641	11.7552	10.8473	9.4375
ENSGALG00000011856	FMC1	protein_coding	formation of mitochondrial complex V assembly factor 1 homolog	2.90001	1.73167e-21	3.93481e-19	3.6418	3.61096	2.38507	27.4131	24.4129	25.3506
ENSGALG00000032803	ENSGALG00000032803	protein_coding	proto-oncogene Mas-like	2.89291	1.79553e-21	4.02623e-19	3.58185	4.35593	4.48383	33.3801	40.0565	26.3482
ENSGALG00000037549	EML3	protein_coding	microtubule associated protein like 3A	2.39892	4.68403e-21	1.01045e-18	5.54222	5.93648	7.50008	36.7593	38.3778	32.887
ENSGALG00000052538	ENSGALG00000052538	protein_coding	NA	3.62502	4.93864e-21	1.05205e-18	2.19831	2.07324	3.3514	40.4974	31.5554	29.3249
ENSGALG00000034615	ANO8	protein_coding	anoctamin 8	2.33055	7.43967e-21	1.54618e-18	2.63263	2.7442	3.23566	17.2361	15.9865	13.496
ENSGALG00000027070	TIMP2	protein_coding	TIMP metallopeptidase inhibitor 2	2.16912	3.31579e-20	6.57067e-18	71.8662	93.595	76.0487	419.676	406.794	344.814
ENSGALG00000032730	NOP56	protein_coding	NOP56 ribonucleoprotein	1.60465	4.23824e-20	8.30208e-18	13.2123	10.6889	11.3793	39.1088	40.5399	35.6946
ENSGALG00000029691	NFKBIB	protein_coding	NFKB inhibitor beta	2.34166	4.81013e-20	9.31525e-18	17.2403	16.0942	22.4252	100.789	108.229	95.8383
ENSGALG00000040971	EGR2	protein_coding	uncharacterized LOC101748577	3.53803	4.92582e-20	9.43212e-18	0.647556	0.739286	0.85984	9.01401	7.58659	11.3661
ENSGALG00000026836	ENSGALG00000026836	protein_coding	collagen type XVI alpha 1 chain	3.73775	1.15584e-19	2.14107e-17	1.13571	1.13382	1.0903	17.8694	21.0601	9.61901
ENSGALG00000049557	ENSGALG00000049557	protein_coding	Ts translation elongation factor, mitochondrial	3.66166	1.43959e-19	2.638e-17	0.487212	0.54548	0.913158	10.0596	9.13915	7.43048
ENSGALG00000003821	RAMP1	protein_coding	receptor activity modifying protein 1	2.4639	1.57236e-19	2.82066e-17	2.94612	2.04732	2.31013	13.6362	15.2368	14.4217
ENSGALG00000003313	ENSGALG00000003313	protein_coding	myotubularin related protein 9-like, pseudogene	1.91368	1.67577e-19	2.97483e-17	6.80885	6.56441	6.05907	29.8891	24.7851	24.0062
ENSGALG00000040180	CEBPD	protein_coding	CCAAT/enhancer binding protein delta	2.99201	1.85432e-19	3.25787e-17	34.6741	29.527	46.2167	341.278	359.389	249.35
ENSGALG00000041459	DDIT4	protein_coding	DNA damage inducible transcript 4	2.40082	2.56808e-19	4.42074e-17	21.7843	16.9425	23.5469	116.28	108.953	127.786
ENSGALG00000027786	SOCS3	protein_coding	suppressor of cytokine signaling 3	3.19043	2.68859e-19	4.58189e-17	8.71975	9.87074	10.8798	125.843	96.1552	68.728
ENSGALG00000045671	ENSGALG00000045671	protein_coding	uncharacterized LOC416755	2.41477	3.16919e-19	5.29503e-17	4.08597	4.47093	4.12654	25.4392	20.0144	27.0549
ENSGALG00000038714	ENSGALG00000038714	protein_coding	NADH:ubiquinone oxidoreductase subunit B7	1.8461	4.25634e-19	6.97466e-17	95.6988	70.3002	81.7429	310.29	339.281	307.285
ENSGALG00000028506	NHSL2	protein_coding	NHS like 2	2.16851	4.44296e-19	7.21114e-17	2.45066	2.88484	2.5091	11.2264	12.9475	13.7276
ENSGALG00000027533	RNF24	protein_coding	ring finger protein 24	1.94119	5.07918e-19	8.16598e-17	5.85186	4.81047	5.3065	22.5932	23.9903	19.4405
ENSGALG00000052537	ENSGALG00000052537	protein_coding	NA	3.09424	5.36814e-19	8.5499e-17	3.01541	3.05826	2.86167	32.237	21.0444	28.495
ENSGALG00000052196	ENSGALG00000052196	protein_coding	semaphorin-4A-like	3.66155	1.11472e-18	1.75899e-16	2.83474	3.34515	4.83327	59.75	37.2248	53.0045
ENSGALG00000052286	MGAT1	protein_coding	alpha-1,3-mannosyl-glycoprotein 2-beta-N-acetylglucosaminyltransferase	2.78083	1.25638e-18	1.96433e-16	15.9859	12.924	18.3294	123.313	94.6496	130.176
ENSGALG00000003348	ENSGALG00000003348	protein_coding	HIG1 hypoxia inducible domain family member 2A	2.70106	1.39593e-18	2.16268e-16	17.9212	19.4463	25.1832	133.77	136.748	166.922
ENSGALG00000042572	ENSGALG00000042572	protein_coding	translocase of inner mitochondrial membrane 10B	1.62907	1.44387e-18	2.21679e-16	12.1657	10.7791	11.3975	38.3393	39.6774	36.2403
ENSGALG00000050390	CYB561D2	protein_coding	cytochrome b561 family member D2	2.11111	1.80516e-18	2.72244e-16	8.594	8.79078	10.4515	41.8949	48.8674	38.9941
ENSGALG00000036175	CAPG	protein_coding	capping actin protein, gelsolin like	3.1872	2.54759e-18	3.80842e-16	3.7382	5.19551	6.1316	52.0133	41.0223	54.5756
ENSGALG00000014213	PRR5	protein_coding	proline rich 5	2.13198	3.28795e-18	4.83046e-16	3.56078	4.30773	3.06003	17.9917	17.2251	16.2865
ENSGALG00000051065	PYGO2	protein_coding	pygopus family PHD finger 2	1.94253	5.75844e-18	8.24667e-16	3.35407	3.17596	3.887	15.3863	14.5848	13.1585
ENSGALG00000008018	SNAI1	protein_coding	snail family transcriptional repressor 1	3.02838	9.24351e-18	1.29121e-15	1.27328	1.49851	0.933216	9.50717	10.424	12.4578
ENSGALG00000006751	THY1	protein_coding	Thy-1 cell surface antigen	3.30517	1.12739e-17	1.56203e-15	8.09964	14.766	13.6518	113.09	131.77	144.716
ENSGALG00000008756	PLEK	protein_coding	pleckstrin	1.66674	1.20923e-17	1.66191e-15	4.65919	4.41764	3.99623	16.0475	14.878	13.6946
ENSGALG00000013869	IL20RA	protein_coding	interleukin 20 receptor subunit alpha	1.57782	1.36644e-17	1.83361e-15	6.02472	6.8158	6.22204	20.8202	21.4229	19.0346
ENSGALG00000050725	SVBP	protein_coding	small vasohibin binding protein	2.37547	1.60341e-17	2.13479e-15	22.9112	34.1278	29.166	154.651	176.741	151.625
ENSGALG00000003939	KLF2	protein_coding	Kruppel like factor 2	1.27343	1.98684e-17	2.62479e-15	29.3788	26.7664	26.5191	67.2576	76.5009	71.0666
ENSGALG00000026146	CRLF1	protein_coding	cytokine receptor like factor 1	4.48778	2.0437e-17	2.67914e-15	0.16234	0.145046	0.143706	3.55349	4.88334	2.51566
ENSGALG00000050178	ENSGALG00000050178	protein_coding	all-trans retinoic acid induced differentiation factor	2.18419	2.22489e-17	2.8944e-15	7.12458	9.58114	6.90373	40.3362	38.8453	36.3117
ENSGALG00000036711	S100A11	protein_coding	S100 calcium binding protein A11	2.47357	2.71034e-17	3.49922e-15	39.8455	54.415	56.9075	335.711	278.087	291.483
ENSGALG00000031430	ENSGALG00000031430	protein_coding	selectin E	4.08811	3.17906e-17	4.0735e-15	0.942316	0.716779	0.552344	17.4082	15.2696	7.85866
ENSGALG00000039071	ENSGALG00000039071	protein_coding	importin 4	2.54376	3.49361e-17	4.41023e-15	2.17947	3.32851	2.66962	17.5704	18.4805	15.3731
ENSGALG00000055069	ENSGALG00000055069	protein_coding	NA	1.6651	4.1735e-17	5.22976e-15	6.93876	6.88842	6.53229	23.0313	25.7898	20.7294
ENSGALG00000034788	PHLDA1	protein_coding	pleckstrin homology like domain family A member 1	2.96028	4.30832e-17	5.3593e-15	30.007	22.4227	21.8422	159.114	277.46	185.993
ENSGALG00000040291	ENSGALG00000040291	protein_coding	rho-related BTB domain-containing protein 2-like	2.15432	5.16902e-17	6.33745e-15	1.53318	1.34702	1.85484	7.64028	7.79178	7.26596
ENSGALG00000032029	SRF	protein_coding	serum response factor	1.72304	5.52067e-17	6.72024e-15	12.7081	11.8042	13.9117	41.9818	45.944	48.4479
ENSGALG00000031735	CD5	protein_coding	CD5 molecule	3.19615	5.71036e-17	6.90184e-15	2.12889	3.21389	3.75281	25.0093	30.6713	34.2102
ENSGALG00000047771	PGF	protein_coding	placental growth factor	2.91801	5.91692e-17	7.10113e-15	0.760478	1.33509	1.15741	8.96001	8.87154	8.64119
ENSGALG00000014412	CSTA	protein_coding	cystatin A	3.62469	6.60921e-17	7.87651e-15	5.31281	6.20924	6.65068	68.0562	117.936	57.3077
ENSGALG00000032329	NPM3	protein_coding	nucleophosmin/nucleoplasmin 3	2.93707	7.05344e-17	8.34755e-15	13.452	8.80108	16.4789	112.747	110.621	96.3041
ENSGALG00000033171	TGM4	protein_coding	transglutaminase 4	3.24883	9.78863e-17	1.15047e-14	2.28879	1.25254	2.00919	22.8824	19.4996	14.4022
ENSGALG00000029768	PTGDR	protein_coding	prostaglandin D2 receptor-like	3.68626	1.28384e-16	1.47832e-14	2.66413	5.70556	3.05154	53.9016	61.4659	43.667
ENSGALG00000029837	OST4	protein_coding	oligosaccharyltransferase complex subunit 4, non-catalytic	1.70596	1.37673e-16	1.56183e-14	547.9	614.647	677.576	2248.22	2197.44	2026.88
ENSGALG00000002722	MST1	protein_coding	macrophage stimulating 1 (hepatocyte growth factor-like)	3.1848	1.38385e-16	1.56183e-14	3.5956	6.09842	5.85327	61.5901	43.5965	47.3655
ENSGALG00000005094	GRAPL	protein_coding	GRB2 related adaptor protein like	2.13163	1.97271e-16	2.21178e-14	14.0001	15.3101	17.9442	64.2512	80.4867	78.3935
ENSGALG00000017184	MMP7	protein_coding	matrix metallopeptidase 7	8.28567	2.92694e-16	3.26019e-14	0.125001	0.521193	0.0645473	127.008	26.9443	82.5403
ENSGALG00000040340	PCYOX1L	protein_coding	prenylcysteine oxidase 1 like	2.11025	3.15484e-16	3.49122e-14	5.58547	7.39164	7.32336	29.3457	33.534	31.6109
ENSGALG00000054913	ENSGALG00000054913	protein_coding	drebrin-like	2.29794	4.22801e-16	4.61883e-14	1.52063	1.39859	1.87836	7.58186	9.087	8.72938
ENSGALG00000002198	FHOD1	protein_coding	formin homology 2 domain containing 1	1.31562	4.29408e-16	4.66113e-14	5.64935	5.88878	5.51364	15.0585	16.5372	14.1107
ENSGALG00000034737	ENSGALG00000034737	protein_coding	GLIS family zinc finger 2	2.08202	4.59035e-16	4.95119e-14	2.27764	2.67994	2.10276	10.688	12.4871	9.06773
ENSGALG00000026207	CNTF	protein_coding	ciliary neurotrophic factor	3.25682	5.31617e-16	5.698e-14	1.64261	1.14148	1.59359	13.036	20.4658	11.7423
ENSGALG00000027587	ENSGALG00000027587	protein_coding	leucine rich alpha-2-glycoprotein 1	3.23386	5.53505e-16	5.89552e-14	3.05503	4.43062	4.73264	54.1287	34.6669	35.1813
ENSGALG00000031094	EDA2R	protein_coding	ectodysplasin A2 receptor	3.07701	5.66413e-16	5.99553e-14	0.77222	0.684206	0.957014	7.34272	6.03345	8.45787
ENSGALG00000014324	SLC2A14	protein_coding	solute carrier family 2 member 14	1.73253	6.48825e-16	6.7836e-14	9.72069	9.92472	9.81431	37.8786	30.6907	36.518
ENSGALG00000040260	TUBA1C	protein_coding	tubulin alpha-1C chain-like	2.93932	7.81627e-16	8.02439e-14	57.3091	31.4491	37.067	357.777	288.57	382.778
ENSGALG00000052388	METRN	protein_coding	meteorin, glial cell differentiation regulator	3.55951	8.2865e-16	8.4562e-14	0.651981	0.764564	0.505001	6.99648	9.3932	7.98204
ENSGALG00000052930	ENSGALG00000052930	protein_coding	poly(A) binding protein nuclear 1	2.49472	8.49464e-16	8.617e-14	5.57793	4.60172	7.23928	36.9526	39.1398	29.9372
ENSGALG00000000137	SNRPE	protein_coding	small nuclear ribonucleoprotein polypeptide E	2.04091	8.9712e-16	9.04658e-14	11.7448	8.55413	8.4751	38.6165	46.8915	41.6263
ENSGALG00000026983	CHRD	protein_coding	chordin	2.71843	9.37311e-16	9.39626e-14	1.27582	0.968507	0.816342	6.70609	9.14437	5.84181
ENSGALG00000046023	NAXE	protein_coding	apolipoprotein A-I binding protein	1.44842	9.98707e-16	9.95319e-14	19.0752	18.7742	21.0527	57.4715	59.337	56.2142
ENSGALG00000037773	ST3GAL1	protein_coding	ST3 beta-galactoside alpha-2,3-sialyltransferase 1	1.92895	1.15653e-15	1.13274e-13	3.7209	3.1734	2.87237	12.5797	15.2034	12.2309
ENSGALG00000023933	G0S2	protein_coding	G0/G1 switch 2	3.96674	1.31199e-15	1.27039e-13	2.27004	1.82846	2.66408	43.2819	22.8705	46.8354
ENSGALG00000039206	ARID5A	protein_coding	AT rich interactive domain 5A (MRF1-like)	2.64773	1.51832e-15	1.44554e-13	2.66807	3.71579	4.26869	25.429	26.8785	19.9684
ENSGALG00000049536	ENSGALG00000049536	protein_coding	ecto-ADP-ribosyltransferase 5-like	2.69512	1.64443e-15	1.55691e-13	2.36908	2.60668	1.56315	13.7305	18.4151	13.4451
ENSGALG00000052816	ENSGALG00000052816	protein_coding	cyclin-related protein FAM58A-like	3.87893	2.48557e-15	2.32742e-13	0.867818	2.41226	2.29039	30.8065	29.4938	28.2304
ENSGALG00000031325	TGFB1	protein_coding	transforming growth factor beta 1	1.49791	2.635e-15	2.45386e-13	41.892	34.4499	39.2846	123.687	110.373	116.539
ENSGALG00000053653	ZNF467	protein_coding	gastrula zinc finger protein XlCGF57.1-like	2.48619	2.74485e-15	2.54227e-13	4.21586	5.10716	6.55051	34.5459	34.2207	27.3993
ENSGALG00000049293	ENSGALG00000049293	protein_coding	NA	3.57848	3.17121e-15	2.87467e-13	0.390923	0.436598	0.201863	3.67161	5.50832	4.05816
ENSGALG00000031839	SUV39H1	protein_coding	suppressor of variegation 3-9 homolog 1	2.52496	3.63349e-15	3.27629e-13	2.5002	2.26623	2.91888	19.1959	15.3601	13.1081
ENSGALG00000043727	NR4A1	protein_coding	nuclear receptor subfamily 4 group A member 1	2.89943	4.09294e-15	3.64901e-13	0.856894	0.457498	0.690699	4.6332	5.46626	5.94283
ENSGALG00000038313	EFHD2	protein_coding	EF-hand domain family member D2	2.82707	4.11108e-15	3.64901e-13	2.153	2.70629	3.59685	19.2677	25.9658	19.6731
ENSGALG00000006904	RNH1	protein_coding	ribonuclease/angiogenin inhibitor 1	1.74951	4.23467e-15	3.73924e-13	19.0856	21.3035	15.5787	68.772	65.432	67.8442
ENSGALG00000030344	ISYNA1	protein_coding	inositol-3-phosphate synthase 1	2.46084	6.19124e-15	5.32884e-13	2.26352	3.08768	2.4531	16.7932	17.7146	11.919
ENSGALG00000032843	AAAS	protein_coding	aladin WD repeat nucleoporin	1.90699	7.12347e-15	6.03971e-13	10.2503	8.7094	11.8611	38.2843	42.6074	43.4522
ENSGALG00000052338	SELENOW	protein_coding	selenoprotein W	1.62102	7.60489e-15	6.41597e-13	230.346	215.387	251.647	691.283	877.458	743.158
ENSGALG00000046964	CPLANE2	protein_coding	ciliogenesis and planar polarity effector 2	1.82955	7.97257e-15	6.66022e-13	9.99059	7.62661	9.01369	37.938	34.3274	29.5306
ENSGALG00000026995	RHOG	protein_coding	ras homolog family member G	2.86534	8.12818e-15	6.75709e-13	8.8865	10.7711	15.6516	103.681	82.2229	91.7011
ENSGALG00000051612	ENSGALG00000051612	protein_coding	NA	2.10809	8.63972e-15	7.11295e-13	3.4411	4.11302	4.50148	20.8411	17.4916	17.6366
ENSGALG00000011324	ENSGALG00000011324	protein_coding	tubulin alpha 4b	3.83878	1.00512e-14	8.07987e-13	0.756229	1.18242	0.63456	9.91286	11.6808	17.77
ENSGALG00000050005	ENSGALG00000050005	protein_coding	NA	2.74251	1.01741e-14	8.10613e-13	10.2621	6.05494	8.14864	72.4868	56.0601	47.2572
ENSGALG00000038951	RASSF1	protein_coding	Ras association domain family member 1	2.99162	1.10157e-14	8.72976e-13	2.78666	5.43931	4.34511	31.7373	40.269	36.0801
ENSGALG00000043016	ENSGALG00000043016	protein_coding	CD6 molecule	4.0835	1.14869e-14	9.02116e-13	0.799912	0.416907	1.30801	13.2079	16.0308	16.8952
ENSGALG00000024272	S100A12	protein_coding	S100 calcium binding protein A12	7.00457	1.21926e-14	9.53147e-13	1.60553	10.2989	1.40302	661.787	505.464	672.958
ENSGALG00000003720	FANCD2	protein_coding	Fanconi anemia complementation group D2	2.08324	1.37166e-14	1.06739e-12	4.77352	6.16826	6.79679	28.8068	26.3259	25.954
ENSGALG00000004505	CCDC137	protein_coding	coiled-coil domain containing 137	1.97596	1.42706e-14	1.10545e-12	4.28409	3.18102	3.75771	16.0711	17.4304	14.0297
ENSGALG00000025773	ENSGALG00000025773	protein_coding	NA	1.83432	1.67748e-14	1.29356e-12	10.4134	11.2996	12.253	48.7894	41.1487	40.4511
ENSGALG00000043034	KIFC3	protein_coding	kinesin family member C2	1.5818	1.69126e-14	1.29831e-12	4.44769	4.79222	4.65962	13.5239	15.3324	15.8762
ENSGALG00000010323	BATF	protein_coding	basic leucine zipper ATF-like transcription factor	3.4033	2.00294e-14	1.52384e-12	1.26788	0.810994	1.7558	11.1477	16.5741	15.9928
ENSGALG00000052251	ENSGALG00000052251	protein_coding	NA	5.19133	2.26908e-14	1.71865e-12	0.0646285	0.26947	0.200235	8.49801	7.37729	5.10471
ENSGALG00000020164	GAR1	protein_coding	GAR1 ribonucleoprotein	1.77722	2.40265e-14	1.81177e-12	8.41462	7.4043	9.14166	31.9451	31.0041	29.1173
ENSGALG00000027506	DNAJB2	protein_coding	DnaJ heat shock protein family (Hsp40) member B2	1.71817	2.42339e-14	1.81936e-12	9.51998	8.48474	10.8186	36.997	33.4948	31.6057
ENSGALG00000011619	SIVA1	protein_coding	SIVA1 apoptosis inducing factor	1.84397	2.61675e-14	1.95591e-12	13.4231	11.0359	11.3245	39.7541	52.7995	45.5948
ENSGALG00000055094	CD63	protein_coding	CD63 molecule	1.23026	2.69539e-14	2.00589e-12	419.677	431.858	375.052	1067.85	1101.88	927.822
ENSGALG00000002112	CSF3R	protein_coding	colony stimulating factor 3 receptor	3.20527	2.98865e-14	2.21446e-12	9.39769	13.5923	16.9386	173.335	108.863	115.654
ENSGALG00000012420	CG-1B	protein_coding	galectin 1	2.75249	3.05475e-14	2.25364e-12	29.7258	24.8605	37.7198	279.583	226.646	165.628
ENSGALG00000003529	SYNC	protein_coding	syncoilin, intermediate filament protein	2.78512	3.1111e-14	2.28532e-12	2.76188	3.62866	1.90156	17.8516	21.0114	22.4511
ENSGALG00000034939	ENSGALG00000034939	protein_coding	NA	1.98048	3.32544e-14	2.42189e-12	4.32068	4.99431	3.62277	16.3172	19.4853	19.0571
ENSGALG00000050375	ENSGALG00000050375	protein_coding	NA	2.94359	4.09029e-14	2.92886e-12	2.45572	2.27537	4.13298	27.2792	24.6954	21.6476
ENSGALG00000017099	RASL11A	protein_coding	ras- like family 11 member A	4.07025	4.40051e-14	3.1378e-12	2.48265	5.13113	6.3215	61.8189	116.981	76.0934
ENSGALG00000041730	GPR20	protein_coding	G protein-coupled receptor 20	2.23065	5.50157e-14	3.89036e-12	1.81642	1.70869	1.41838	8.47333	9.57423	6.95194
ENSGALG00000053250	ESYT1	protein_coding	extended synaptotagmin 1	1.49269	7.71535e-14	5.34492e-12	16.1715	17.5189	17.9895	56.3437	48.236	51.8331
ENSGALG00000001992	PKLR	protein_coding	pyruvate kinase, liver and RBC	1.51187	7.80583e-14	5.38571e-12	149.852	145.327	173.133	474.507	460.091	501.636
ENSGALG00000005956	ENSGALG00000005956	protein_coding	annexin A8-like 1	3.56347	8.61901e-14	5.92279e-12	0.563479	0.25697	0.327338	5.97022	4.05907	4.52485
ENSGALG00000005135	SERPINE2	protein_coding	serpin family E member 2	1.93461	8.88869e-14	6.07227e-12	79.4557	82.9937	55.7305	317.176	298.042	280.053
ENSGALG00000046965	NNF1	protein_coding	Nnf1 protein	2.63112	8.91923e-14	6.07227e-12	3.0591	3.45174	4.46209	29.8845	19.8521	23.4484
ENSGALG00000054017	ENSGALG00000054017	protein_coding	integrator complex subunit 5	3.05468	9.32576e-14	6.30673e-12	1.4172	1.53002	1.25453	15.4557	8.75051	13.1661
ENSGALG00000030396	HMGA1	protein_coding	high mobility group AT-hook 1	2.02081	9.3936e-14	6.3275e-12	33.0098	25.6574	37.835	135.607	138.296	147.094
ENSGALG00000036731	GAS2L1	protein_coding	growth arrest specific 2 like 1	2.15496	9.69615e-14	6.50558e-12	3.91914	4.29122	5.71412	20.6862	23.0673	23.0996
ENSGALG00000051456	ENSGALG00000051456	protein_coding	reticulon 2	3.1131	9.83337e-14	6.57178e-12	0.419577	0.612304	0.649979	5.42584	6.23092	4.06524
ENSGALG00000021079	RGS19	protein_coding	regulator of G-protein signaling 19	2.6655	1.29845e-13	8.57681e-12	3.19046	2.78049	4.59133	28.9017	23.0407	20.3804
ENSGALG00000052481	ENSGALG00000052481	protein_coding	proteolipid protein 2-like	2.55799	1.58747e-13	1.04454e-11	5.20946	7.41879	9.32042	46.8037	48.545	44.354
ENSGALG00000030932	NKX2-3	protein_coding	NK2 homeobox 3	2.65226	1.62097e-13	1.06248e-11	6.30466	9.37586	8.72495	55.3581	69.7314	41.2989
ENSGALG00000029066	ENSGALG00000029066	protein_coding	discoidin, CUB and LCCL domain-containing protein 1-like	2.10233	1.78916e-13	1.16824e-11	7.1595	6.99304	6.65459	27.7782	41.8764	26.8367
ENSGALG00000002467	MTSS2	protein_coding	MTSS1L, I-BAR domain containing	1.45593	1.82134e-13	1.1847e-11	6.11141	5.94325	5.98035	16.1868	20.6348	16.4939
ENSGALG00000032588	ARPC1B	protein_coding	actin related protein 2/3 complex subunit 1B	2.2399	1.88049e-13	1.21799e-11	32.8782	39.8758	50.8258	202.957	202.398	223.998
ENSGALG00000003690	KRT14	protein_coding	keratin 14	7.97759	1.8868e-13	1.21799e-11	0.0906097	0.141675	0.140366	18.0684	77.4723	7.82483
ENSGALG00000015028	RLN3	protein_coding	relaxin 3	4.90543	1.9407e-13	1.24712e-11	0.778586	0.221341	0.58479	15.6911	25.8075	9.98861
ENSGALG00000039708	ENSGALG00000039708	protein_coding	PML-RARA regulated adaptor molecule 1	3.38064	1.99754e-13	1.27499e-11	1.50772	1.90057	2.20892	30.254	19.0019	13.9952
ENSGALG00000034973	FZD7	protein_coding	frizzled class receptor 7	2.03976	2.02133e-13	1.28536e-11	3.9196	3.37622	3.41775	15.8899	13.0837	18.1677
ENSGALG00000036925	CADM3	protein_coding	cell adhesion molecule 3	1.41733	2.22828e-13	1.40646e-11	27.295	27.0871	23.8459	66.6518	84.2413	73.8691
ENSGALG00000027629	GNG2	protein_coding	G protein subunit gamma 2	1.22826	2.40172e-13	1.50838e-11	16.0658	16.3256	16.6562	42.7856	44.1161	36.9155
ENSGALG00000027822	ENSGALG00000027822	protein_coding	uncharacterized LOC101747660	2.8828	2.41115e-13	1.50838e-11	1.25231	2.48839	1.69749	15.5226	15.5268	12.2819
ENSGALG00000047861	TAMALIN	protein_coding	general receptor for phosphoinositides 1 associated scaffold protein	3.92474	2.41631e-13	1.50838e-11	0.952876	1.22247	2.42236	30.746	27.0503	17.986
ENSGALG00000035206	ENSGALG00000035206	protein_coding	canopy FGF signaling regulator 2	1.14145	2.50684e-13	1.55918e-11	47.8447	49.1256	51.4671	118.952	118.223	115.195
ENSGALG00000050069	ENSGALG00000050069	protein_coding	NA	3.36065	2.5908e-13	1.59395e-11	0.176394	0.265589	0.121447	2.21504	2.34585	1.6719
ENSGALG00000036935	ENSGALG00000036935	protein_coding	membrane-spanning 4-domains subfamily A member 12-like	1.69344	2.61808e-13	1.60494e-11	25.8983	22.545	30.1018	93.1058	97.3181	83.3878
ENSGALG00000047283	ENSGALG00000047283	protein_coding	deleted in malignant brain tumors 1	1.67197	2.87544e-13	1.75639e-11	10.6735	10.4361	9.15125	39.9239	31.1185	32.4799
ENSGALG00000030008	HHEX	protein_coding	hematopoietically expressed homeobox	1.6704	3.04842e-13	1.84879e-11	8.8673	9.97091	11.2489	36.4577	35.7104	31.1406
ENSGALG00000031642	ILK	protein_coding	integrin linked kinase	1.52947	3.21531e-13	1.93623e-11	37.9139	47.8572	43.6295	138.409	139.225	125.128
ENSGALG00000045312	SEMA6C	protein_coding	semaphorin 6C	3.33176	3.61821e-13	2.156e-11	0.286895	0.239243	0.503695	3.67886	4.45129	3.08183
ENSGALG00000027658	TESK1	protein_coding	testis-specific kinase 1	2.29595	3.779e-13	2.24396e-11	1.96239	1.22734	1.49661	7.08653	9.03382	8.58464
ENSGALG00000032893	SHISA4	protein_coding	shisa family member 4	2.46585	4.14253e-13	2.45129e-11	2.31643	3.98776	2.93601	17.0869	20.7708	17.2615
ENSGALG00000012456	RAC2	protein_coding	ras-related C3 botulinum toxin substrate 2 (rho family, small GTP binding protein Rac2)	1.76864	4.17474e-13	2.4618e-11	35.2917	37.5464	47.4615	147.82	147.334	146.684
ENSGALG00000000379	ITGB3	protein_coding	integrin subunit beta 3	2.39082	5.38687e-13	3.13321e-11	2.73313	3.47965	2.24088	14.1702	14.5899	18.7423
ENSGALG00000002651	ST3GAL2	protein_coding	ST3 beta-galactoside alpha-2,3-sialyltransferase 2	2.15873	5.6921e-13	3.29948e-11	2.89165	4.15071	3.91653	16.6132	20.7252	15.576
ENSGALG00000027482	SNTB2	protein_coding	syntrophin beta 2	2.23664	6.58887e-13	3.78073e-11	1.38919	1.60462	2.07449	9.28218	9.279	7.25576
ENSGALG00000029569	ENSGALG00000029569	protein_coding	GTPase IMAP family member 7-like	2.13665	6.68973e-13	3.82572e-11	19.4583	17.7138	22.0381	84.0875	82.1609	112.913
ENSGALG00000046811	STIP1	protein_coding	stress induced phosphoprotein 1	1.63398	6.79818e-13	3.87474e-11	40.554	37.2698	47.4756	129.721	158.45	131.281
ENSGALG00000050875	ITGB7	protein_coding	integrin beta-7-like	3.26564	7.20457e-13	4.06557e-11	2.50014	1.18459	2.85588	20.0886	27.1619	20.5853
ENSGALG00000040351	ACAP1	protein_coding	arf-GAP with coiled-coil, ANK repeat and PH domain-containing protein 1-like	2.44666	7.24647e-13	4.07572e-11	2.12804	2.13901	3.3751	14.591	16.9579	13.5001
ENSGALG00000043823	ECSIT	protein_coding	ECSIT signalling integrator	1.94574	7.58127e-13	4.25e-11	4.30749	4.62927	5.24172	21.9895	21.2043	15.7894
ENSGALG00000051652	ENSGALG00000051652	protein_coding	NA	2.16918	7.7516e-13	4.33124e-11	2.31345	3.61725	2.9514	13.4574	14.9685	14.6184
ENSGALG00000048926	WAS	protein_coding	suppressor of variegation 3-9 homolog 1	3.98518	8.24716e-13	4.57811e-11	1.57479	3.3925	5.3128	61.037	63.1781	52.7395
ENSGALG00000042733	ENSGALG00000042733	protein_coding	cytochrome b5 domain-containing protein 1-like	2.49093	8.45981e-13	4.66576e-11	1.97604	1.87253	2.69009	14.9339	13.4382	11.2566
ENSGALG00000000081	IL4I1	protein_coding	interleukin 4 induced 1	5.86302	8.74412e-13	4.80701e-11	0.37	0.12856	0.458542	37.1252	8.96644	13.6901
ENSGALG00000051212	ENSGALG00000051212	protein_coding	NA	2.81856	9.13949e-13	5.00821e-11	3.65192	2.85502	4.08582	24.4726	26.6442	29.1654
ENSGALG00000039080	CD44	protein_coding	CD44 molecule (Indian blood group)	1.23659	9.34522e-13	5.10453e-11	14.6766	16.6961	14.2505	37.9836	38.7631	38.86
ENSGALG00000027777	CNN2	protein_coding	calponin 2	2.10319	9.7214e-13	5.29304e-11	15.9352	16.3551	22.5336	80.0301	80.7476	92.7918
ENSGALG00000035254	ENSGALG00000035254	protein_coding	E3 ubiquitin-protein ligase RNF31-like	2.55942	9.99363e-13	5.42393e-11	1.30024	1.42179	2.01425	11.6639	10.8357	7.71932
ENSGALG00000025886	SUSD3	protein_coding	sushi domain containing 3	1.7283	1.01772e-12	5.50601e-11	3.68168	3.93019	4.39779	13.4005	14.2561	15.1356
ENSGALG00000046674	CTU2	protein_coding	cytosolic thiouridylase subunit 2	1.61962	1.03043e-12	5.55714e-11	6.08045	5.42079	5.49465	21.3443	18.4869	16.346
ENSGALG00000047792	SELENOM	protein_coding	selenoprotein M	1.92938	1.04073e-12	5.59499e-11	34.0985	44.5524	30.3468	160.343	152.029	134.54
ENSGALG00000040002	ENSGALG00000040002	protein_coding	CD244 molecule	3.17067	1.34581e-12	7.16725e-11	3.85576	4.07828	6.32442	63.8981	39.9663	34.8739
ENSGALG00000042589	TMEM167B	protein_coding	transmembrane protein 167B	1.79076	1.37485e-12	7.25395e-11	24.6846	25.0607	29.6091	97.3791	115.838	83.405
ENSGALG00000037688	MYG1	protein_coding	chromosome 33 C12orf10 homolog	2.63512	1.37984e-12	7.2578e-11	3.29764	2.37974	4.23523	24.0281	18.4604	23.6423
ENSGALG00000017207	CWC15	protein_coding	CWC15 spliceosome associated protein homolog	1.11596	1.43699e-12	7.52587e-11	13.688	12.3594	12.8362	29.6251	33.2059	27.8907
ENSGALG00000037713	FNDC10	protein_coding	fibronectin type III domain containing 10	3.93911	1.43964e-12	7.52587e-11	1.00174	0.696131	0.9196	11.0068	21.7101	10.7842
ENSGALG00000000158	DMA	protein_coding	major histocompatibility complex, class II, DM alpha	3.41741	1.53832e-12	8.01716e-11	0.945906	2.13632	1.87237	24.1559	15.9865	16.9349
ENSGALG00000036498	EHD2	protein_coding	EH domain-containing protein 2-like	2.53039	1.58778e-12	8.24968e-11	9.53266	13.9113	7.36778	66.0978	59.9451	65.1093
ENSGALG00000004661	SHISA5	protein_coding	shisa family member 5	1.5442	1.59566e-12	8.26543e-11	53.2354	53.3435	42.2096	157.876	145.782	161.682
ENSGALG00000045199	ENSGALG00000045199	protein_coding	dispanin subfamily A member 2b-like	1.4789	1.6443e-12	8.49158e-11	123.665	123.348	117.62	311.421	426.088	357.097
ENSGALG00000038636	LAPTM5	protein_coding	lysosomal protein transmembrane 5	1.04532	1.8188e-12	9.30811e-11	109.475	100.651	98.9747	221.835	225.082	237.91
ENSGALG00000048210	ENSGALG00000048210	protein_coding	NA	2.8381	2.33658e-12	1.1781e-10	0.644136	0.354369	0.332616	3.16935	4.08487	2.97727
ENSGALG00000054971	ARHGAP30	protein_coding	rho GTPase-activating protein 30-like	2.62063	2.77205e-12	1.38132e-10	3.97293	5.03149	7.53504	36.3345	37.0755	36.5616
ENSGALG00000012291	POLR2F	protein_coding	RNA polymerase II subunit F	1.60865	2.78684e-12	1.38464e-10	38.511	46.9026	43.5992	155.175	146.665	122.509
ENSGALG00000042103	C5H11ORF96	protein_coding	chromosome 5 open reading frame, human C11orf96	2.31531	3.0252e-12	1.4987e-10	41.0469	50.7327	36.2597	204.867	301.94	182.099
ENSGALG00000053991	ENSGALG00000053991	protein_coding	small EDRK-rich factor 2	3.83295	3.0769e-12	1.51551e-10	17.6306	44.2739	55.4519	684.069	593.277	538.459
ENSGALG00000033941	RORC	protein_coding	RAR related orphan receptor C	2.59916	3.4102e-12	1.66047e-10	1.41572	1.7948	1.30403	9.27234	12.891	7.41448
ENSGALG00000030176	SLC31A2	protein_coding	solute carrier family 31 member 2	2.05218	3.42389e-12	1.66239e-10	4.67873	5.89043	4.5182	26.6103	21.3468	19.3895
ENSGALG00000042227	GNLY	protein_coding	granulysin	3.20484	3.60945e-12	1.74751e-10	45.6075	51.4536	73.7452	796.977	389.04	510.593
ENSGALG00000034229	ZNF703	protein_coding	zinc finger protein 703	2.43564	3.68669e-12	1.77482e-10	1.65534	2.99907	2.2794	13.9196	14.1957	12.3691
ENSGALG00000054374	ENSGALG00000054374	protein_coding	uncharacterized LOC107050351	4.96763	3.74632e-12	1.79339e-10	0.0593136	0.0309137	0.122512	2.93274	1.84055	2.37369
ENSGALG00000007536	ENSGALG00000007536	protein_coding	deoxyribodipyrimidine photo-lyase-like	2.64208	4.61705e-12	2.19787e-10	1.2526	1.97959	2.29514	12.8655	14.1505	10.3405
ENSGALG00000040030	PHLDB1	protein_coding	pleckstrin homology like domain family B member 1	1.79308	4.6369e-12	2.20117e-10	1.98175	2.13369	1.57539	6.71571	8.2938	6.23373
ENSGALG00000041921	CWH43	protein_coding	cell wall biogenesis 43 C-terminal homolog	3.41981	5.00925e-12	2.36476e-10	0.511074	0.466143	0.681758	9.51092	4.97956	4.64226
ENSGALG00000003589	VTN	protein_coding	vitronectin	6.74315	5.7442e-12	2.68936e-10	0	0.0420012	0.249679	10.4213	15.5846	8.0626
ENSGALG00000027747	TROJANZ	protein_coding	phosphotyrosine phosphatase kappa-like-Z	2.50133	7.04478e-12	3.28924e-10	2.29459	2.78452	2.54658	20.7669	12.9805	12.7318
ENSGALG00000003747	ENSGALG00000003747	protein_coding	oncostatin M receptor	1.54739	7.32927e-12	3.41272e-10	7.81961	9.78541	7.57747	28.0484	26.0427	25.1077
ENSGALG00000017611	NTMT1	protein_coding	N-terminal Xaa-Pro-Lys N-methyltransferase 1	1.41789	7.5171e-12	3.48115e-10	15.4081	14.862	12.6726	36.5185	46.0124	40.8243
ENSGALG00000037929	BIN2	protein_coding	bridging integrator 2	2.41987	8.1998e-12	3.78702e-10	3.84726	3.40201	5.91526	27.6215	24.2409	24.1281
ENSGALG00000026465	TMEM100	protein_coding	transmembrane protein 100	1.57558	8.6902e-12	3.98499e-10	7.3273	6.99369	5.69826	23.4559	21.8665	18.8268
ENSGALG00000052743	ARL4C	protein_coding	ADP ribosylation factor like GTPase 4C	2.76613	8.6986e-12	3.98499e-10	4.12145	4.03309	7.29674	36.8355	45.0698	32.022
ENSGALG00000029152	IMP4	protein_coding	IMP4 homolog, U3 small nucleolar ribonucleoprotein	1.52206	9.14142e-12	4.16546e-10	15.5347	16.0485	14.611	49.8155	53.8776	39.3668
ENSGALG00000030998	MTA2	protein_coding	metastasis associated 1 family member 2	1.82107	9.19665e-12	4.17945e-10	14.5922	12.9464	18.8376	57.3463	59.471	59.6814
ENSGALG00000002298	COL8A2	protein_coding	collagen type VIII alpha 2 chain	3.06683	9.27105e-12	4.20206e-10	0.857579	1.51042	0.732965	8.99792	11.7982	7.2875
ENSGALG00000051339	ENSGALG00000051339	protein_coding	NA	2.53198	9.35521e-12	4.21777e-10	1.70751	1.56629	1.97505	12.6919	12.111	7.98424
ENSGALG00000043576	AGAP3	protein_coding	ArfGAP with GTPase domain, ankyrin repeat and PH domain 3	1.77355	9.49374e-12	4.26893e-10	2.65224	3.17121	2.11072	9.86723	10.132	9.16821
ENSGALG00000054976	IL11	protein_coding	interleukin 11	7.34731	9.727e-12	4.3623e-10	0	0.373298	0.14794	19.4584	57.9451	15.3877
ENSGALG00000041898	FAM43A	protein_coding	family with sequence similarity 43 member A	2.50904	1.04863e-11	4.69049e-10	8.47754	8.69876	13.7484	60.3851	77.3635	53.0103
ENSGALG00000039786	FGFR1	protein_coding	fibroblast growth factor receptor 1	1.81705	1.05922e-11	4.72543e-10	6.84088	7.85453	5.18798	23.1229	27.2703	24.9036
ENSGALG00000011970	CHADL	protein_coding	chondroadherin-like	3.85509	1.08152e-11	4.81233e-10	0.250435	0.652623	0.387956	9.253	6.46676	4.48364
ENSGALG00000011094	PDE4B	protein_coding	phosphodiesterase 4B	2.02727	1.13188e-11	5.01027e-10	8.80032	5.12054	6.87652	30.5367	32.3807	28.0736
ENSGALG00000001664	PTPN9	protein_coding	protein tyrosine phosphatase, non-receptor type 9	1.65902	1.13801e-11	5.02433e-10	10.4217	10.9008	8.79599	30.1485	40.9022	31.4127
ENSGALG00000023725	IER5	protein_coding	immediate early response 5	2.28244	1.1802e-11	5.19713e-10	25.8755	22.2998	36.7178	144.358	173.639	128.635
ENSGALG00000003113	RGS14	protein_coding	regulator of G-protein signaling 14	1.86363	1.19087e-11	5.23062e-10	6.76541	6.39329	8.31669	29.1534	32.5075	22.8047
ENSGALG00000008661	CYR61	protein_coding	cysteine rich angiogenic inducer 61	2.50286	1.22538e-11	5.36837e-10	8.60064	7.13042	6.40354	34.5595	39.9884	59.3594
ENSGALG00000040113	SFT2D3	protein_coding	SFT2 domain containing 3	2.54748	1.23544e-11	5.39855e-10	3.77126	1.8427	2.92108	17.4174	17.5016	18.6172
ENSGALG00000053068	SMUG1	protein_coding	single-strand-selective monofunctional uracil-DNA glycosylase 1	2.04212	1.2856e-11	5.60337e-10	3.31985	4.47836	4.36976	20.6557	17.4582	15.9046
ENSGALG00000028301	ENSGALG00000028301	protein_coding	tripartite motif containing 47	1.57213	1.41571e-11	6.15473e-10	11.3138	8.92686	11.3598	30.1389	36.4834	34.4211
ENSGALG00000054746	ENSGALG00000054746	protein_coding	NA	2.81434	1.51872e-11	6.53882e-10	4.69108	6.11237	3.48214	46.8358	32.9803	28.2527
ENSGALG00000055006	AHDC1	protein_coding	AT-hook DNA binding motif containing 1	1.77008	1.59849e-11	6.84458e-10	1.21998	0.991916	1.05835	3.8049	4.79974	3.4176
ENSGALG00000036283	RBM8A	protein_coding	RNA binding motif protein 8A	1.82597	1.6961e-11	7.15471e-10	31.0784	36.9798	43.7539	156.119	140.532	131.074
ENSGALG00000002960	HMGCS2	protein_coding	3-hydroxy-3-methylglutaryl-CoA synthase 2	3.28257	1.70612e-11	7.17919e-10	0.580576	0.418972	0.322856	5.38699	5.34533	3.1512
ENSGALG00000000407	ENSGALG00000000407	protein_coding	LSM7 homolog, U6 small nuclear RNA and mRNA degradation associated	1.59838	1.79134e-11	7.51923e-10	5.83673	7.00155	6.64982	19.0283	22.1265	22.3435
ENSGALG00000044204	ISG20	protein_coding	apoptosis enhancing nuclease	1.96114	1.91249e-11	7.98839e-10	4.93735	3.82518	4.89234	22.0416	16.7112	18.3396
ENSGALG00000010346	TGFB3	protein_coding	transforming growth factor beta 3	1.30781	2.04321e-11	8.41072e-10	20.1064	20.8171	20.0175	49.7699	52.7871	59.4517
ENSGALG00000040761	DRD4	protein_coding	dopamine receptor D4	2.18141	2.14896e-11	8.8247e-10	8.09401	6.64562	5.83992	36.0263	40.3656	24.2295
ENSGALG00000026043	ENSGALG00000026043	protein_coding	SNF-related serine/threonine-protein kinase-like	2.07124	2.21813e-11	9.06508e-10	2.13881	2.93132	2.29067	9.72735	13.3879	10.2612
ENSGALG00000033532	RAD23A	protein_coding	RAD23 homolog A, nucleotide excision repair protein	1.76521	2.91065e-11	1.16989e-09	19.153	18.0789	25.6845	75.9929	77.9543	76.5678
ENSGALG00000006691	ARPC4	protein_coding	actin related protein 2/3 complex subunit 4	1.21268	3.03266e-11	1.21606e-09	56.4299	43.722	50.0518	124.434	131.594	118.114
ENSGALG00000020479	SLC43A3	protein_coding	solute carrier family 43 member 3	2.00474	3.19567e-11	1.27842e-09	1.67422	2.30363	2.23624	9.04832	10.44	7.47592
ENSGALG00000036125	SHE	protein_coding	Src homology 2 domain containing E	2.43823	3.27333e-11	1.30642e-09	3.10217	4.51008	2.95084	24.8841	16.5112	20.075
ENSGALG00000012394	ENSGALG00000012394	protein_coding	nidogen 2	1.59885	3.32279e-11	1.32306e-09	14.6797	16.2649	12.2556	40.7175	50.4897	49.3847
ENSGALG00000045510	ENSGALG00000045510	protein_coding	mesothelin-like	8.62131	3.38926e-11	1.34638e-09	0	0	0	2.12679	1.75431	2.97043
ENSGALG00000041491	ACKR4	protein_coding	atypical chemokine receptor 4	2.34564	3.48268e-11	1.38028e-09	3.35123	2.95386	4.17354	22.0648	22.0381	13.5204
ENSGALG00000027909	GPN2	protein_coding	GPN-loop GTPase 2	1.12142	3.60092e-11	1.42383e-09	11.0533	11.2313	11.0796	24.8812	27.3304	25.8737
ENSGALG00000006152	ENSGALG00000006152	protein_coding	tyrosine-protein phosphatase non-receptor type substrate 1-like	1.91561	3.92928e-11	1.54503e-09	3.41918	3.56409	3.0981	16.2996	11.2606	13.2485
ENSGALG00000045788	PSMB6	protein_coding	proteasome subunit beta type-6-like	2.76269	3.94272e-11	1.54503e-09	18.3896	15.4347	32.1464	161.342	174.158	148.814
ENSGALG00000000793	VPS72	protein_coding	vacuolar protein sorting-associated protein 72 homolog	1.53438	3.94371e-11	1.54503e-09	15.9654	17.521	12.8887	51.8042	46.4145	46.0604
ENSGALG00000030602	ADAM33	protein_coding	ADAM metallopeptidase domain 33	1.45667	4.06196e-11	1.58046e-09	10.1842	11.9098	11.9567	32.2103	32.3155	35.9914
ENSGALG00000053925	ENSGALG00000053925	protein_coding	NA	3.84087	4.35841e-11	1.68427e-09	0.251684	0.206132	0.649817	6.05615	4.98084	6.09634
ENSGALG00000050125	ENSGALG00000050125	protein_coding	NA	2.74021	4.52014e-11	1.74281e-09	0.217737	0.283706	0.168651	1.38025	1.93045	1.50961
ENSGALG00000052552	ENSGALG00000052552	protein_coding	NA	2.18413	4.56001e-11	1.75422e-09	3.61757	2.53357	4.26144	18.7961	15.786	16.3108
ENSGALG00000033520	DCSTAMP	protein_coding	dendrocyte expressed seven transmembrane protein	3.3685	4.73754e-11	1.81777e-09	1.02075	0.749645	1.19793	16.6387	7.1731	9.11302
ENSGALG00000012821	TUBB2B	protein_coding	tubulin beta 2B class IIb	2.35656	4.74656e-11	1.81777e-09	3.93809	3.04073	2.37246	13.1555	20.9328	17.3191
ENSGALG00000040308	BAHCC1	protein_coding	BAH domain and coiled-coil containing 1	1.79133	4.8944e-11	1.87019e-09	4.27417	5.26722	5.58054	19.4782	21.6772	15.4623
ENSGALG00000043198	ENSGALG00000043198	protein_coding	SPEG complex locus	2.20659	5.01064e-11	1.91032e-09	1.20647	1.52518	0.841705	5.66968	6.69957	5.37972
ENSGALG00000030629	KRT6A	protein_coding	keratin 6A	8.13352	5.39322e-11	2.05159e-09	0.0724514	0.037761	0.0374121	15.3529	27.9423	2.06014
ENSGALG00000032530	SASH3	protein_coding	SAM and SH3 domain containing 3	2.06781	5.49424e-11	2.07612e-09	9.98079	9.22601	13.6139	42.0201	57.6015	48.92
ENSGALG00000029000	HYAL3	protein_coding	hyaluronoglucosaminidase 3	3.57535	5.65344e-11	2.12684e-09	0.785738	0.367155	0.699545	11.6301	6.99635	5.13616
ENSGALG00000052471	MRPS21	protein_coding	mitochondrial ribosomal protein S21	1.03853	5.70258e-11	2.1359e-09	13.2835	12.4763	12.2181	27.1035	28.101	28.5981
ENSGALG00000001465	RPL38	protein_coding	ribosomal protein L38	1.39557	5.95393e-11	2.22028e-09	360.233	344.688	369.996	890.429	1208.38	950.514
ENSGALG00000003203	ENSGALG00000003203	protein_coding	NA	3.34206	6.24565e-11	2.32398e-09	0.309219	0.72523	0.47902	5.88048	6.2541	4.39629
ENSGALG00000050256	TRPT1	protein_coding	tRNA phosphotransferase 1	3.12859	6.419e-11	2.38328e-09	0.429659	0.477726	0.29582	3.39287	5.30132	2.68478
ENSGALG00000037257	HLX	protein_coding	H2.0 like homeobox	2.27357	7.18027e-11	2.64862e-09	2.81368	4.62659	3.47882	15.7187	21.3885	19.8242
ENSGALG00000047981	ENSGALG00000047981	protein_coding	NA	3.92098	7.78801e-11	2.86659e-09	0.183245	0.382023	0.681289	8.28389	7.3109	4.90177
ENSGALG00000002982	SLC2A6	protein_coding	solute carrier family 2 member 6	2.96673	8.03776e-11	2.93947e-09	3.19273	2.2187	4.58482	37.1735	24.0606	23.0244
ENSGALG00000023772	HSPB7	protein_coding	heat shock protein family B (small) member 7	2.86007	8.40771e-11	3.0551e-09	5.49144	6.35244	3.87308	29.3282	37.0347	55.5052
ENSGALG00000015902	CD8BP	protein_coding	CD8b molecule pseudogene	3.00288	8.5983e-11	3.11109e-09	1.16221	1.28273	1.6592	11.6639	7.80384	15.7316
ENSGALG00000038458	LOXL1	protein_coding	lysyl oxidase like 1	2.35923	8.93989e-11	3.22783e-09	8.59418	14.3163	10.0647	54.9185	76.5147	51.707
ENSGALG00000046727	ENSGALG00000046727	protein_coding	inositol polyphosphate-1-phosphatase	3.19898	9.09624e-11	3.27734e-09	0.707829	0.407078	0.957878	6.71056	9.03468	4.88394
ENSGALG00000045602	ENSGALG00000045602	protein_coding	RRAD and GEM like GTPase 1	2.92527	9.89309e-11	3.54197e-09	0.639693	1.00021	1.45342	9.10648	7.1957	9.0274
ENSGALG00000055081	SEMA4C	protein_coding	semaphorin-4C-like	1.80892	9.93843e-11	3.55075e-09	2.915	3.47262	4.27917	13.6891	14.3066	12.3673
ENSGALG00000035028	NAB2	protein_coding	NGFI-A binding protein 2	3.32269	1.01998e-10	3.62681e-09	1.49289	0.972602	1.79875	11.3562	23.8178	11.1366
ENSGALG00000012593	SLC28A3	protein_coding	solute carrier family 28 member 3	6.15669	1.09273e-10	3.84758e-09	0.0612443	0	0.0632501	3.9045	4.41179	1.35448
ENSGALG00000030907	CSF3	protein_coding	colony stimulating factor 3	6.57427	1.203e-10	4.21842e-09	0.0578391	0	0.238934	15.1477	10.6406	4.93393
ENSGALG00000042077	HIC1	protein_coding	HIC ZBTB transcriptional repressor 1	1.74427	1.32776e-10	4.61789e-09	12.7787	13.9466	16.2172	58.811	44.3724	51.595
ENSGALG00000012277	MAFF	protein_coding	MAF bZIP transcription factor F	2.544	1.36504e-10	4.71867e-09	11.1507	5.09248	7.62593	52.1982	45.2565	51.2541
ENSGALG00000024318	TMEM200B	protein_coding	transmembrane protein 200B	2.00026	1.41839e-10	4.89315e-09	2.45513	3.38006	3.30099	12.3331	15.7606	11.4157
ENSGALG00000029940	IL1B	protein_coding	interleukin 1, beta	4.33175	1.44234e-10	4.96571e-09	1.94087	1.10946	2.0691	57.8312	39.8275	13.9784
ENSGALG00000004860	RASD1	protein_coding	ras related dexamethasone induced 1	3.37579	1.51542e-10	5.19633e-09	3.33992	1.54242	1.17888	19.0662	28.9556	19.3235
ENSGALG00000027630	NPR2	protein_coding	natriuretic peptide receptor 2	1.94282	1.70495e-10	5.81116e-09	4.06878	5.26258	4.20204	16.495	23.8712	15.8807
ENSGALG00000011209	EVL	protein_coding	Enah/Vasp-like	1.16409	1.80211e-10	6.11782e-09	48.4892	50.8133	41.6613	105.586	119	114.869
ENSGALG00000031212	MGAT2	protein_coding	mannosyl (alpha-1,6-)-glycoprotein beta-1,2-N-acetylglucosaminyltransferase	1.32137	1.81199e-10	6.13914e-09	13.351	12.0856	15.0323	36.9256	35.8779	35.9969
ENSGALG00000033404	RARG	protein_coding	retinoic acid receptor gamma-like	1.62429	1.88007e-10	6.31161e-09	6.48503	5.16427	7.44536	22.1792	21.7616	19.4662
ENSGALG00000003078	MMD	protein_coding	monocyte to macrophage differentiation associated	1.64736	1.88141e-10	6.31161e-09	63.4186	60.6231	41.7046	187.26	191.049	178.613
ENSGALG00000053601	LPXN	protein_coding	leupaxin	1.92743	2.11479e-10	7.0391e-09	5.13504	5.44444	7.3033	21.4919	28.8772	23.1459
ENSGALG00000034478	CCL4	protein_coding	C-C motif chemokine ligand 4	4.44101	2.23545e-10	7.42623e-09	3.33914	2.58563	5.22201	155.72	40.072	64.6046
ENSGALG00000034575	MRI1	protein_coding	methylthioribose-1-phosphate isomerase 1	3.45759	2.2707e-10	7.52866e-09	2.83251	3.60068	7.63426	69.7447	51.604	46.2733
ENSGALG00000002260	CISH	protein_coding	cytokine inducible SH2 containing protein	1.65523	2.43274e-10	8.05023e-09	19.1458	21.6253	14.8739	57.0758	64.4147	66.6289
ENSGALG00000036093	PTPN7	protein_coding	protein tyrosine phosphatase, non-receptor type 7	2.29902	2.67175e-10	8.82402e-09	6.29949	5.87527	7.74376	24.805	37.9312	42.6526
ENSGALG00000029528	KIRREL1	protein_coding	kin of IRRE like (Drosophila)	1.53186	2.72516e-10	8.98301e-09	8.48699	10.6189	8.16998	28.4623	32.0633	24.5499
ENSGALG00000037556	SLC1A2	protein_coding	solute carrier family 1 member 2	2.20759	2.91369e-10	9.56747e-09	0.828181	0.805728	0.58921	3.33993	3.2022	4.43848
ENSGALG00000016127	ENSGALG00000016127	protein_coding	NA	5.83812	3.06105e-10	1.00127e-08	2.34035	0	1.09864	77.2223	81.8189	51.9832
ENSGALG00000053999	VPS37D	protein_coding	VPS37D, ESCRT-I subunit	2.94875	3.34241e-10	1.08498e-08	0.669688	0.837684	0.553297	6.0403	7.12491	4.02007
ENSGALG00000048802	ENSGALG00000048802	protein_coding	NA	3.18951	3.50673e-10	1.134e-08	2.69857	2.81294	1.52015	23.9934	16.5846	27.903
ENSGALG00000036955	NEDD8	protein_coding	neural precursor cell expressed, developmentally down-regulated 8	3.25595	3.54952e-10	1.14566e-08	7.26845	13.1132	13.2807	163.44	113.702	71.542
ENSGALG00000048899	ENSGALG00000048899	protein_coding	chromosome 30 C19orf53 homolog	3.67875	3.57055e-10	1.15027e-08	13.7739	12.7914	36.7265	344.81	252.565	280.096
ENSGALG00000041926	HEXIM1	protein_coding	HEXIM P-TEFb complex subunit 1	1.94103	3.91783e-10	1.25977e-08	62.7069	54.169	84.4705	283.168	314.969	237.445
ENSGALG00000004700	NCF2	protein_coding	neutrophil cytosolic factor 2	2.67394	4.09816e-10	1.31527e-08	2.40329	3.11751	3.41965	29.2214	17.2531	15.1298
ENSGALG00000003660	FANCF	protein_coding	Fanconi anemia, complementation group F	3.13157	4.34987e-10	1.39081e-08	0.674642	0.255722	0.633398	4.93197	4.21413	5.55476
ENSGALG00000026276	TCF15	protein_coding	transcription factor 15 (basic helix-loop-helix)	2.90773	4.51893e-10	1.44216e-08	0.56293	0.806833	1.01739	6.72907	5.06889	7.41055
ENSGALG00000010915	IL6	protein_coding	interleukin 6	5.26239	4.57089e-10	1.45602e-08	0	0.112296	0.111259	2.517	3.70113	2.94983
ENSGALG00000052712	ENSGALG00000052712	protein_coding	S-adenosylmethionine synthase isoform type-2-like	1.28332	4.77707e-10	1.51886e-08	4.60423	4.61023	5.20008	13.6053	12.5931	11.5848
ENSGALG00000051159	ENSGALG00000051159	protein_coding	F-box and WD repeat domain containing 9	1.3387	4.95517e-10	1.56672e-08	5.65169	5.55093	6.80608	17.006	16.8458	15.2346
ENSGALG00000026499	TNFRSF25	protein_coding	TNF receptor superfamily member 25	2.33868	5.40848e-10	1.70688e-08	5.56339	4.14227	4.59648	29.1922	32.1932	16.7401
ENSGALG00000004820	ENSGALG00000004820	protein_coding	NA	3.04778	5.81537e-10	1.82515e-08	2.72743	2.84302	1.56487	22.0645	16.7925	24.2555
ENSGALG00000051500	ENSGALG00000051500	protein_coding	signal transducer and activator of transcription 6-like	1.21617	5.84869e-10	1.83067e-08	8.08365	7.73368	8.95833	20.8982	20.249	20.7583
ENSGALG00000003924	ACBD6	protein_coding	acyl-CoA binding domain containing 6	1.81249	5.85445e-10	1.83067e-08	8.07179	6.039	4.9748	21.9997	26.8366	23.1028
ENSGALG00000050235	ENSGALG00000050235	protein_coding	queuine tRNA-ribosyltransferase catalytic subunit 1	2.10878	5.99045e-10	1.86635e-08	1.83914	1.3926	2.27566	7.6738	10.4603	7.52821
ENSGALG00000045658	ABHD14A	protein_coding	abhydrolase domain containing 14A	2.74038	6.19894e-10	1.92591e-08	1.10396	1.22746	0.912093	9.51737	5.6279	8.06086
ENSGALG00000051597	ENSGALG00000051597	protein_coding	suppressor of SWI4 1 homolog	2.67274	6.26432e-10	1.94103e-08	2.09315	2.26072	3.72438	21.0196	21.7998	13.0935
ENSGALG00000035282	IGF2	protein_coding	insulin like growth factor 2	1.35845	6.71e-10	2.06411e-08	10.1293	11.5763	9.20067	30.1047	29.6197	25.5764
ENSGALG00000050845	ENSGALG00000050845	protein_coding	NA	1.65959	6.92417e-10	2.11473e-08	3.58114	4.32232	4.02285	15.2251	12.7419	12.5715
ENSGALG00000029502	CLIC2	protein_coding	chloride intracellular channel 2	1.96118	6.94532e-10	2.11739e-08	24.0778	34.1156	38.7514	146.847	137.136	124.092
ENSGALG00000052506	SLC25A44	protein_coding	solute carrier family 25 member 44	1.25512	7.06337e-10	2.14953e-08	4.75523	4.79061	5.37737	12.4135	12.7185	13.1773
ENSGALG00000003467	BYSL	protein_coding	bystin like	1.45844	7.23431e-10	2.18983e-08	15.5555	15.1922	18.7184	51.9815	44.6773	49.5401
ENSGALG00000033807	TYSND1	protein_coding	trypsin domain containing 1	1.65394	7.31032e-10	2.20891e-08	6.00728	4.63696	6.24329	18.0968	17.8658	21.0617
ENSGALG00000039982	IRF5	protein_coding	interferon regulatory factor 5	2.59286	7.41104e-10	2.23538e-08	2.49331	2.18465	3.91844	22.4611	20.1033	13.5857
ENSGALG00000053799	ENSGALG00000053799	protein_coding	NA	3.40083	7.4436e-10	2.24123e-08	1.66957	2.43646	1.72425	29.029	21.4634	15.8246
ENSGALG00000027546	BZFP1	protein_coding	B-locus zinc finger protein 1	4.60217	7.47873e-10	2.24784e-08	0.0395858	0.123791	0.204412	4.38781	2.1058	3.08502
ENSGALG00000054310	ENSGALG00000054310	protein_coding	NA	2.69407	7.98856e-10	2.38844e-08	0.711032	0.393745	0.619583	5.31215	3.39824	3.27608
ENSGALG00000030773	CP	protein_coding	ceruloplasmin	1.53146	8.00551e-10	2.38932e-08	5.59393	5.07373	5.50704	17.1946	14.1379	18.7753
ENSGALG00000001076	LIMK1	protein_coding	LIM domain kinase 1	1.40676	8.14968e-10	2.42809e-08	1.96541	1.75218	2.0832	5.45192	5.76065	5.33804
ENSGALG00000036252	SAP30	protein_coding	Sin3A associated protein 30	1.44877	8.36423e-10	2.47901e-08	14.0003	14.5937	10.8848	38.89	36.8718	39.8428
ENSGALG00000046896	COLGALT1	protein_coding	glycosyltransferase 25 domain containing 1-like	1.45517	8.49401e-10	2.51311e-08	8.18854	8.64336	9.03333	29.6391	22.8019	23.8458
ENSGALG00000029298	F5	protein_coding	coagulation factor V	2.40125	8.68805e-10	2.56606e-08	0.917885	1.23319	0.737292	6.62758	4.13678	5.58516
ENSGALG00000029367	CYBA	protein_coding	cytochrome b-245 alpha chain	2.10139	8.77499e-10	2.58725e-08	31.7109	27.927	46.1151	185.213	165.736	139.243
ENSGALG00000008609	PTK7	protein_coding	protein tyrosine kinase 7 (inactive)	1.35182	9.59764e-10	2.81036e-08	18.7881	22.1699	21.1179	60.6143	62.2275	48.1912
ENSGALG00000033877	KANSL2	protein_coding	KAT8 regulatory NSL complex subunit 2	1.3517	9.74063e-10	2.84734e-08	8.5897	7.54464	9.30731	24.8815	24.8755	20.2278
ENSGALG00000016507	FNDC4	protein_coding	fibronectin type III domain containing 4	2.18403	1.00151e-09	2.92257e-08	0.61253	0.558678	0.593054	2.62093	2.92747	3.06413
ENSGALG00000048467	SYP	protein_coding	synaptophysin	3.80718	1.00772e-09	2.93564e-08	0.268409	0.159877	0.0792	3.08346	2.84715	1.73642
ENSGALG00000006229	ENSGALG00000006229	protein_coding	T-lymphocyte surface antigen Ly-9-like	1.99419	1.05088e-09	3.03543e-08	8.96346	7.66891	9.25703	47.9347	35.2486	27.9472
ENSGALG00000039061	PHPT1	protein_coding	phosphohistidine phosphatase 1	1.43701	1.07536e-09	3.09566e-08	24.7694	18.202	22.8363	69.5092	62.5788	59.3673
ENSGALG00000037256	GTPBP3	protein_coding	GTP binding protein 3 (mitochondrial)	2.71135	1.14858e-09	3.29529e-08	0.577928	0.602421	0.835598	5.9035	3.97101	4.32134
ENSGALG00000053846	ENSGALG00000053846	protein_coding	NA	3.49685	1.1529e-09	3.29659e-08	1.41422	4.42248	2.52275	24.8687	34.9081	41.8379
ENSGALG00000053517	CDC26	protein_coding	cell division cycle 26	2.51659	1.20834e-09	3.44568e-08	2.81605	3.83399	5.93527	27.5417	27.0688	23.3624
ENSGALG00000047587	ENSGALG00000047587	protein_coding	NA	4.76812	1.20908e-09	3.44568e-08	0.207929	0.216741	0.134212	10.4787	3.08208	2.79197
ENSGALG00000037733	ENSGALG00000037733	protein_coding	death-associated protein kinase 3	1.34079	1.22198e-09	3.47663e-08	14.9922	18.4813	17.3344	48.0612	43.524	46.886
ENSGALG00000052202	ENSGALG00000052202	protein_coding	exosome component 5	1.69209	1.25997e-09	3.57874e-08	2.40246	2.11075	2.9951	9.39869	8.00657	8.69281
ENSGALG00000028236	PRRX2	protein_coding	paired related homeobox 2	2.69817	1.34557e-09	3.80285e-08	0.650229	0.651718	0.749008	3.20688	6.8181	4.37207
ENSGALG00000046708	PTGES	protein_coding	prostaglandin E synthase	2.1234	1.36579e-09	3.84725e-08	7.6193	8.35357	5.92515	31.0742	46.0554	25.9588
ENSGALG00000048263	MEPCE	protein_coding	methylphosphate capping enzyme	1.98233	1.3775e-09	3.87381e-08	4.04074	3.95107	3.98843	21.8775	16.5255	12.6158
ENSGALG00000035465	WDR76	protein_coding	WD repeat domain 76	1.54759	1.46102e-09	4.09518e-08	4.13457	3.31787	4.40554	13.0512	13.6009	10.7129
ENSGALG00000007619	ENSGALG00000007619	protein_coding	UBA like domain containing 1	1.80575	1.47436e-09	4.12579e-08	26.4859	39.3068	39.7164	132.69	140.379	125.52
ENSGALG00000008367	MDK	protein_coding	midkine (neurite growth-promoting factor 2)	2.81446	1.49015e-09	4.16313e-08	3.75374	6.61454	4.7997	53.9033	29.4176	31.6257
ENSGALG00000049399	DCAF15	protein_coding	DDB1 and CUL4 associated factor 15	1.58911	1.56983e-09	4.37142e-08	3.38411	2.44768	3.13832	10.3821	8.75099	9.81904
ENSGALG00000042890	PIN1	protein_coding	peptidylprolyl cis/trans isomerase, NIMA-interacting 1	1.03763	1.66657e-09	4.60319e-08	32.7712	29.2375	29.5586	69.5141	68.1964	64.3534
ENSGALG00000033002	SLC7A3	protein_coding	solute carrier family 7 member 3	2.54619	1.68804e-09	4.65496e-08	2.85974	2.23571	4.51596	23.9038	17.3021	19.296
ENSGALG00000020575	ERMN	protein_coding	ermin	4.10991	1.69128e-09	4.65634e-08	0.151127	0.157532	0.507249	4.96793	6.99253	3.38211
ENSGALG00000037904	EIF4EBP2	protein_coding	eukaryotic translation initiation factor 4E binding protein 2	1.18771	1.70747e-09	4.69335e-08	26.6705	27.0016	31.1638	65.5236	74.895	67.8259
ENSGALG00000000621	KANK3	protein_coding	KN motif and ankyrin repeat domains 3	1.75637	1.72392e-09	4.73093e-08	8.30845	11.0226	9.87575	40.219	38.7896	27.6607
ENSGALG00000012396	PTGER2	protein_coding	prostaglandin E receptor 2	2.13364	1.77283e-09	4.85734e-08	5.25503	8.42204	4.95227	27.1255	33.8512	27.1872
ENSGALG00000049241	ENSGALG00000049241	protein_coding	hair growth associated	3.88694	1.82486e-09	4.99186e-08	0.440723	0.119844	0.435368	7.12152	5.4789	3.28937
ENSGALG00000029330	ENSGALG00000029330	protein_coding	mediator complex subunit 29	1.34265	1.91137e-09	5.22012e-08	86.0188	70.3967	62.2601	187.215	223.731	184.87
ENSGALG00000041604	NPTXR	protein_coding	neuronal pentraxin receptor	2.76978	1.96779e-09	5.34851e-08	0.555587	0.789728	0.73027	4.33606	7.05287	3.93621
ENSGALG00000037378	RPRM	protein_coding	reprimo, TP53 dependent G2 arrest mediator homolog	5.52653	1.98262e-09	5.37166e-08	1.78823	10.7699	3.078	149.631	496.991	144.174
ENSGALG00000035104	HAND1	protein_coding	heart and neural crest derivatives expressed 1	3.79688	2.16482e-09	5.85601e-08	1.60533	3.82485	1.30264	42.2421	39.9027	19.2009
ENSGALG00000004952	RPL36AL	protein_coding	ribosomal protein L36a	1.14421	2.20693e-09	5.96046e-08	326.262	318.002	271.718	704.077	828.228	647.289
ENSGALG00000003345	ENSGALG00000003345	protein_coding	1-phosphatidylinositol-4,5-bisphosphate phosphodiesterase delta-4-like	2.36198	2.22373e-09	5.99633e-08	0.9194	0.875748	1.015	3.47965	5.49866	6.52739
ENSGALG00000033806	ITPRIPL2	protein_coding	ITPRIP like 2	1.69588	2.22946e-09	6.00229e-08	4.19165	3.81686	3.98063	13.9793	11.6935	15.9324
ENSGALG00000029731	TPP1	protein_coding	tripeptidyl peptidase 1	1.07016	2.25986e-09	6.07454e-08	64.2316	65.9514	68.8596	162.156	156.002	132.252
ENSGALG00000050888	ENSGALG00000050888	protein_coding	NA	3.6402	2.26628e-09	6.08219e-08	0.263472	0.137319	0.612227	5.15364	4.67186	3.81525
ENSGALG00000016919	ACOD1	protein_coding	aconitate decarboxylase 1	4.25646	2.31823e-09	6.21184e-08	0.327843	0.478432	0.970596	20.9721	8.0417	7.80297
ENSGALG00000004239	IFITM5	protein_coding	interferon induced transmembrane protein 5	2.01528	2.39413e-09	6.37511e-08	7.65987	5.81272	4.30345	24.5057	30.6963	22.0066
ENSGALG00000021128	FSCN1	protein_coding	fascin actin-bundling protein 1	1.98416	2.40139e-09	6.38446e-08	2.26634	3.23275	2.66907	11.7092	9.7382	13.232
ENSGALG00000048002	CCS	protein_coding	RNA-binding protein 14-like	1.93151	2.45099e-09	6.50619e-08	3.05099	3.81635	4.4743	18.1026	15.2156	13.3666
ENSGALG00000033666	NHP2	protein_coding	NHP2 ribonucleoprotein	2.28468	2.72876e-09	7.17648e-08	12.0418	18.1745	22.7997	92.6909	107.735	79.657
ENSGALG00000037716	UBA52	protein_coding	ubiquitin A-52 residue ribosomal protein fusion product 1	1.85512	3.16467e-09	8.19639e-08	172.54	264.173	253.282	806.649	1007.64	884.044
ENSGALG00000014387	MRPL10	protein_coding	mitochondrial ribosomal protein L10	1.18094	3.20326e-09	8.27121e-08	12.7421	13.6581	12.0422	29.3919	35.2369	29.2439
ENSGALG00000046461	LRRC15	protein_coding	leucine rich repeat containing 15	2.23921	3.24696e-09	8.37137e-08	4.34798	7.64263	5.98718	37.1973	27.6362	26.7559
ENSGALG00000017179	PDGFD	protein_coding	platelet derived growth factor D	0.906859	3.30132e-09	8.49866e-08	28.3403	29.4476	27.2708	56.1847	63.165	52.4443
ENSGALG00000037991	H1-10	protein_coding	H1.10 linker histone	2.17538	3.43798e-09	8.83711e-08	27.4922	37.359	51.3826	178.287	194.897	194.35
ENSGALG00000008980	VWA2	protein_coding	von Willebrand factor A domain containing 2	2.52941	3.48838e-09	8.9397e-08	0.707111	0.655182	0.946647	6.40346	3.65704	4.27506
ENSGALG00000002987	SERPINF2	protein_coding	serpin family F member 2	2.95916	3.63062e-09	9.26244e-08	2.37438	0.931769	2.07711	11.0798	16.1289	17.6216
ENSGALG00000001171	SEMA6B	protein_coding	semaphorin 6B	2.12046	3.80099e-09	9.66814e-08	0.468837	0.488708	0.421716	2.43237	2.49737	1.54497
ENSGALG00000007093	CYTH1	protein_coding	cytohesin 1	1.65746	4.10047e-09	1.0368e-07	15.2187	15.561	20.5397	66.941	55.3977	52.261
ENSGALG00000050819	ENSGALG00000050819	protein_coding	NA	2.53827	4.23581e-09	1.06627e-07	1.56356	1.31437	0.937606	7.6734	10.6763	5.57735
ENSGALG00000054106	ENSGALG00000054106	protein_coding	protein capicua homolog	1.82155	4.24317e-09	1.06655e-07	11.1079	11.8166	16.4218	54.4845	53.2884	42.5462
ENSGALG00000041238	ENSGALG00000041238	protein_coding	carboxyl-terminal PDZ ligand of neuronal nitric oxide synthase protein-like	2.03836	4.28073e-09	1.07441e-07	0.86077	0.747709	0.888962	4.13133	3.10032	3.77713
ENSGALG00000019979	DYNLT1	protein_coding	dynein light chain Tctex-type 1	1.40959	4.44091e-09	1.11134e-07	6.4558	5.5707	6.35816	18.4912	15.4464	18.4605
ENSGALG00000016516	ZNF513	protein_coding	zinc finger protein 513	1.39056	4.8971e-09	1.21834e-07	10.4925	10.9372	10.8361	31.9618	34.2437	25.0584
ENSGALG00000033303	ENSGALG00000033303	protein_coding	acylamino-acid-releasing enzyme-like	3.01002	5.0285e-09	1.24558e-07	0.463084	0.724066	0.567923	4.18311	7.79438	3.38337
ENSGALG00000054336	CDC25B	protein_coding	M-phase inducer phosphatase 2-like	1.69509	5.2824e-09	1.29903e-07	21.905	23.975	29.143	99.767	74.0063	87.6283
ENSGALG00000028958	NOL9	protein_coding	nucleolar protein 9	0.928606	5.45196e-09	1.33879e-07	38.0211	39.385	40.4922	75.9707	86.0711	79.5831
ENSGALG00000000209	PRNP	protein_coding	prion protein	1.67034	5.46687e-09	1.34052e-07	21.747	30.5826	20.7981	91.453	84.2821	75.0095
ENSGALG00000025937	FXYD6	protein_coding	FXYD domain containing ion transport regulator 6	1.95478	5.51245e-09	1.34829e-07	36.1632	38.0452	23.8139	108.426	160.422	139.28
ENSGALG00000048285	TCN2	protein_coding	transcobalamin 2	1.34031	5.51438e-09	1.34829e-07	5.71919	5.23294	5.74244	16.7115	16.2682	12.5816
ENSGALG00000009985	LSM6	protein_coding	LSM6 homolog, U6 small nuclear RNA and mRNA degradation associated	1.59394	5.5607e-09	1.35767e-07	3.85787	5.18698	3.98422	15.0073	13.3841	13.8962
ENSGALG00000051594	FBXO46	protein_coding	F-box protein 46	1.36592	5.7406e-09	1.39759e-07	8.02871	9.66363	10.3073	25.5959	28.0206	24.2449
ENSGALG00000024056	CHST3	protein_coding	carbohydrate sulfotransferase 3	1.66465	5.76471e-09	1.40146e-07	2.1673	2.75878	1.85089	6.90708	8.17571	8.01061
ENSGALG00000012265	MICALL1	protein_coding	MICAL like 1	1.32889	5.97407e-09	1.44412e-07	7.5323	9.19963	7.70561	22.4093	20.2233	23.3188
ENSGALG00000007237	ALYREF	protein_coding	Aly/REF export factor	1.92573	6.04415e-09	1.45692e-07	11.6673	14.5804	19.7173	59.7923	66.1941	62.6934
ENSGALG00000026159	PDLIM7	protein_coding	PDZ and LIM domain 7	2.02013	6.17629e-09	1.48458e-07	12.3608	19.1093	10.6338	60.2992	66.6422	57.0657
ENSGALG00000042460	FPGS	protein_coding	folylpolyglutamate synthase	1.91341	6.49999e-09	1.5558e-07	2.65381	2.84207	3.94214	11.3775	15.3902	11.677
ENSGALG00000043607	CENPX	protein_coding	centromere protein X	1.3433	7.08048e-09	1.68292e-07	5.37005	4.6647	4.33475	11.4365	13.7496	13.9435
ENSGALG00000037031	ENSGALG00000037031	protein_coding	AT-hook transcription factor	1.9766	7.35521e-09	1.74094e-07	0.945463	1.59563	1.4414	5.26762	5.68808	5.94263
ENSGALG00000035153	STX3	protein_coding	syntaxin 3	3.86539	7.41658e-09	1.7506e-07	0.213841	0.127373	0.220844	3.12053	4.36734	1.41557
ENSGALG00000014858	ADCYAP1	protein_coding	adenylate cyclase activating polypeptide 1	6.24136	7.43108e-09	1.7516e-07	0.0549317	0.0572598	0.0567308	1.9699	4.99198	6.7107
ENSGALG00000030808	ENSGALG00000030808	protein_coding	polymerase (RNA) II (DNA directed) polypeptide J, 13.3kDa	1.37479	7.46376e-09	1.75687e-07	7.44272	8.63795	7.68649	22.5129	20.4933	23.1915
ENSGALG00000034204	ENSGALG00000034204	protein_coding	keratin, type I cytoskeletal 17-like	4.51484	7.48218e-09	1.75878e-07	0.0436859	0.0910747	0.13535	3.03829	1.59768	1.97832
ENSGALG00000010322	JDP2	protein_coding	Jun dimerization protein 2	1.98772	7.75572e-09	1.81806e-07	4.13776	5.54013	3.35231	17.0556	22.9282	15.7777
ENSGALG00000050491	SLC35E4	protein_coding	solute carrier family 35 member E4	2.94732	7.8307e-09	1.83312e-07	0.487804	0.363199	0.575749	2.95339	4.32485	4.55015
ENSGALG00000006346	CXCL14	protein_coding	C-X-C motif chemokine ligand 14	3.82834	7.8567e-09	1.83668e-07	2.69917	8.67131	12.7497	130.07	129.854	113.285
ENSGALG00000042387	CRELD1	protein_coding	cysteine rich with EGF like domains 1	1.73345	8.15727e-09	1.90433e-07	9.0183	7.53794	11.7452	34.2206	37.8346	29.5774
ENSGALG00000007713	CD300LG	protein_coding	CD300 molecule like family member g	2.18398	8.23563e-09	1.91737e-07	8.78476	7.87337	8.69093	54.2002	43.8105	26.3714
ENSGALG00000029244	SMAP2	protein_coding	small ArfGAP2	1.09144	8.3144e-09	1.93307e-07	25.2869	22.7451	27.3362	59.2218	55.6014	57.8459
ENSGALG00000054703	BOLA1	protein_coding	bolA-like protein 1	3.95189	8.42144e-09	1.9508e-07	0.939132	1.56629	4.4615	34.4946	36.2194	45.8914
ENSGALG00000003174	RIMS3	protein_coding	regulating synaptic membrane exocytosis 3	2.57416	8.6401e-09	1.98979e-07	0.181089	0.242697	0.267172	1.23696	1.60553	1.58019
ENSGALG00000047800	ENSGALG00000047800	protein_coding	NA	2.61081	9.3735e-09	2.15287e-07	0.359952	0.656613	0.650547	3.12927	3.4905	4.31203
ENSGALG00000053278	SUCNR1	protein_coding	succinate receptor 1	3.29286	9.80579e-09	2.24441e-07	0.629	0.819573	1.1368	12.9301	5.17006	9.10835
ENSGALG00000005414	MSRB1	protein_coding	methionine sulfoxide reductase B1	1.78526	9.81154e-09	2.24441e-07	8.01393	9.72505	11.1176	30.1555	37.1163	39.8056
ENSGALG00000054891	RTKN	protein_coding	rhotekin	1.57412	9.88877e-09	2.25602e-07	1.6762	1.54368	1.54622	5.95972	5.32042	4.01043
ENSGALG00000053321	DOK2	protein_coding	docking protein 2	1.85657	1.02014e-08	2.31804e-07	1.86612	2.07488	2.98721	9.26074	9.34097	8.48347
ENSGALG00000008911	RNF208	protein_coding	ring finger protein 208	2.57605	1.03095e-08	2.33947e-07	6.80066	4.89233	10.4856	41.8434	42.3547	57.9017
ENSGALG00000043002	TOMM6	protein_coding	translocase of outer mitochondrial membrane 6	0.978514	1.05389e-08	2.38517e-07	78.5628	78.1949	84.7992	178.457	165.689	167.827
ENSGALG00000010098	SLC6A9	protein_coding	solute carrier family 6 member 9	1.83014	1.06319e-08	2.40304e-07	1.43676	1.64742	1.73112	5.38656	7.90833	5.22023
ENSGALG00000034986	HEYL	protein_coding	hes related family bHLH transcription factor with YRPW motif-like	1.73989	1.06472e-08	2.40331e-07	3.72333	4.29276	3.29179	10.9736	16.9743	12.7736
ENSGALG00000049426	WBP1	protein_coding	WW domain binding protein 1	1.67139	1.15834e-08	2.60617e-07	13.3538	14.5699	17.8831	58.0462	58.3028	41.4563
ENSGALG00000048117	DNLZ	protein_coding	DNL-type zinc finger	1.06904	1.15918e-08	2.60617e-07	19.7777	16.7559	17.2095	39.6922	44.1168	37.4916
ENSGALG00000011738	ARHGDIB	protein_coding	Rho GDP dissociation inhibitor beta	1.63036	1.16587e-08	2.61776e-07	44.4923	52.5651	64.9062	165.375	206.133	170.564
ENSGALG00000032903	ENSGALG00000032903	protein_coding	reticulon 4 receptor-like 2	3.07373	1.17421e-08	2.63301e-07	1.98147	4.31865	3.3858	18.009	30.3839	39.4208
ENSGALG00000031149	ENSGALG00000031149	protein_coding	CD55 molecule (Cromer blood group)	3.22521	1.19275e-08	2.66757e-07	0.814056	1.18798	0.448383	8.49246	5.41304	10.5164
ENSGALG00000009680	PAQR7	protein_coding	progestin and adipoQ receptor family member 7	1.53863	1.19667e-08	2.67283e-07	4.03991	5.06108	3.52151	13.0496	14.6639	11.788
ENSGALG00000027536	PERP1	protein_coding	PERP1, TP53 apoptosis effector	3.50469	1.21949e-08	2.70958e-07	0.411809	0.337277	0.121513	2.49327	3.16209	4.86355
ENSGALG00000043039	HSBP1	protein_coding	heat shock factor binding protein 1	0.878396	1.24563e-08	2.75909e-07	27.5044	24.0763	23.5695	47.7197	51.6749	49.0226
ENSGALG00000020454	C5H14ORF169	protein_coding	chromosome 5 open reading frame, human C14orf169	1.17634	1.2909e-08	2.846e-07	7.03851	5.52276	6.2306	15.6757	15.8579	14.1327
ENSGALG00000048930	CDC37	protein_coding	cell division cycle 37	1.42495	1.30787e-08	2.87967e-07	19.2428	20.4401	23.8011	67.7238	65.7882	50.5893
ENSGALG00000050931	ENSGALG00000050931	protein_coding	NAC alpha domain containing	2.51832	1.33033e-08	2.91782e-07	0.555344	0.795961	1.17574	4.149	5.72375	5.77545
ENSGALG00000003677	NTNG2	protein_coding	netrin G2	1.80194	1.36128e-08	2.98187e-07	2.36768	2.28292	1.89505	7.04344	10.6271	6.95062
ENSGALG00000006583	LSP1P1	protein_coding	lymphocyte-specific protein 1 pseudogene 1	1.3872	1.3708e-08	2.99887e-07	45.129	45.8641	47.8934	113.853	123.879	152.16
ENSGALG00000037879	PAF1	protein_coding	PAF1 homolog, Paf1/RNA polymerase II complex component	1.22971	1.37552e-08	3.00534e-07	18.8303	20.7046	23.2044	55.5647	55.4134	47.7392
ENSGALG00000034399	TNS2	protein_coding	tensin 2	2.66348	1.3833e-08	3.01846e-07	1.9742	1.23872	1.97947	13.372	15.4427	6.80252
ENSGALG00000039452	GJA5	protein_coding	gap junction protein alpha 5	2.09878	1.45425e-08	3.16114e-07	1.80013	2.40183	1.23939	9.07676	7.50116	8.41732
ENSGALG00000047574	ENSGALG00000047574	protein_coding	NA	2.78852	1.48826e-08	3.22683e-07	0.18631	0.315585	0.288618	2.60671	1.54858	1.71685
ENSGALG00000007728	ENSGALG00000007728	protein_coding	proline dehydrogenase 1	1.53308	1.51001e-08	3.26568e-07	2.34429	1.64432	2.37582	6.78549	6.8472	6.18371
ENSGALG00000042929	ENSGALG00000042929	protein_coding	gap junction gamma-1 protein-like	1.40405	1.51224e-08	3.26636e-07	3.88761	3.05705	3.73318	8.96811	10.9978	10.4151
ENSGALG00000053332	ENSGALG00000053332	protein_coding	NA	1.85859	1.52187e-08	3.283e-07	2.51783	2.89793	3.52123	13.9086	11.2778	9.77788
ENSGALG00000011468	IGFBP5	protein_coding	insulin like growth factor binding protein 5	1.70797	1.53653e-08	3.31043e-07	18.7882	20.5127	25.7488	86.7967	82.0049	60.9541
ENSGALG00000027961	PCASP2	protein_coding	paracaspase 2	2.59211	1.57679e-08	3.38435e-07	2.8447	1.4943	3.49305	16.844	20.852	13.3516
ENSGALG00000028204	GPX1	protein_coding	glutathione peroxidase 1	1.41162	1.62167e-08	3.4763e-07	364.328	381.202	306.033	995.589	869.53	1131.02
ENSGALG00000002160	B2M	protein_coding	beta-2-microglobulin	1.3413	1.67609e-08	3.57497e-07	574.291	525.536	588.232	1804.2	1335.04	1455.9
ENSGALG00000054130	PPOX	protein_coding	protoporphyrinogen oxidase	1.9864	1.79258e-08	3.80438e-07	1.47992	1.13515	1.61491	5.88672	4.92035	7.14589
ENSGALG00000000684	KLHDC8A	protein_coding	kelch domain containing 8A	1.48836	1.99215e-08	4.20696e-07	5.85633	4.23033	4.56263	15.5752	13.379	15.0942
ENSGALG00000054600	ENSGALG00000054600	protein_coding	NA	3.18384	2.13943e-08	4.47914e-07	0.815135	0.90828	2.29327	14.0812	15.0458	10.5678
ENSGALG00000037223	ENSGALG00000037223	protein_coding	G protein-coupled receptor 35	2.38212	2.15816e-08	4.50727e-07	2.93453	3.1067	2.41505	10.2644	15.956	20.9573
ENSGALG00000048152	SAE1	protein_coding	SUMO1 activating enzyme subunit 1	1.29753	2.17429e-08	4.53541e-07	12.1127	11.8684	14.4654	37.9806	33.5595	30.3137
ENSGALG00000040730	RXRG	protein_coding	retinoid X receptor gamma	2.23893	2.19845e-08	4.5802e-07	1.02626	0.813011	0.89029	3.83639	6.27814	3.80439
ENSGALG00000030291	IRF9	protein_coding	interferon regulatory factor 9	2.27819	2.20209e-08	4.58218e-07	6.13922	6.05114	8.49685	49.4233	27.6779	30.9638
ENSGALG00000015195	RPS15	protein_coding	ribosomal protein S15	1.64403	2.24277e-08	4.65545e-07	296.684	413.502	352.199	986.206	1406.1	1192.35
ENSGALG00000052326	IRF2BP2	protein_coding	interferon regulatory factor 2 binding protein 2	1.72992	2.26273e-08	4.69117e-07	14.667	16.7597	23.1115	62.6315	65.8843	66.7221
ENSGALG00000040371	ENSGALG00000040371	protein_coding	NA	2.18203	2.49242e-08	5.14858e-07	16.1531	23.3769	17.1477	65.3153	124.27	88.4991
ENSGALG00000029276	PPP1R9B	protein_coding	neurabin-2-like	1.16997	2.50056e-08	5.15914e-07	9.3872	9.16094	11.3288	24.515	24.7405	23.1725
ENSGALG00000035911	CBX4	protein_coding	chromobox 4	1.58396	2.60368e-08	5.34602e-07	5.26163	5.09287	6.77481	16.6336	22.0373	16.8036
ENSGALG00000025842	TPM2	protein_coding	tropomyosin 2	1.92984	2.65537e-08	5.44558e-07	103.068	170.052	100.479	486.92	524.729	521.138
ENSGALG00000039228	ZFP36L1	protein_coding	ZFP36 ring finger protein like 1	1.64714	2.66633e-08	5.46148e-07	70.0367	96.3054	105.834	283.91	318.794	317.498
ENSGALG00000049559	ENSGALG00000049559	protein_coding	NA	2.49462	2.69664e-08	5.51032e-07	2.21821	1.75168	3.74868	18.8459	15.1224	13.0254
ENSGALG00000008677	VIM	protein_coding	vimentin	1.62325	2.73716e-08	5.57322e-07	113.375	118.325	78.9605	303.949	336.452	384.573
ENSGALG00000001571	MYO1F	protein_coding	myosin IF	1.65616	2.88976e-08	5.85581e-07	13.6636	14.5176	16.2218	57.4583	39.2174	53.5665
ENSGALG00000005753	ENSGALG00000005753	protein_coding	nuclear cap binding protein subunit 2, 20kDa	0.810687	2.90798e-08	5.88572e-07	30.981	27.4499	29.0693	53.046	58.4106	53.5964
ENSGALG00000031707	DHH	protein_coding	desert hedgehog	4.9552	3.02875e-08	6.07523e-07	0	0.0294948	0.0876668	1.69118	1.16026	1.04297
ENSGALG00000003324	PRRX1	protein_coding	paired related homeobox 1	3.5736	3.26255e-08	6.50297e-07	0.192027	0.280232	0.11899	2.83798	3.36244	1.41562
ENSGALG00000001149	ADGRG5	protein_coding	adhesion G protein-coupled receptor G5	2.11349	3.33683e-08	6.64325e-07	1.25147	0.851922	1.63535	6.66105	5.34959	5.40637
ENSGALG00000005553	NLGN3	protein_coding	neuroligin 3	1.77339	3.41799e-08	6.76768e-07	0.568196	0.758855	0.641818	2.1418	2.89268	2.22526
ENSGALG00000003947	HNRNPH3	protein_coding	heterogeneous nuclear ribonucleoprotein H3	1.05856	3.44643e-08	6.80579e-07	66.4451	56.466	69.1364	137.215	158.084	135.487
ENSGALG00000041205	ENSGALG00000041205	protein_coding	uncharacterized LOC107056275	1.64658	3.47036e-08	6.84513e-07	1.27717	1.25868	1.03122	3.98705	3.47421	4.49977
ENSGALG00000038393	DMB2	protein_coding	major histocompatibility complex, class II, DM beta 2	2.12688	3.59609e-08	7.07675e-07	10.9814	13.2805	17.0116	84.9243	53.1111	56.4212
ENSGALG00000006246	ENSGALG00000006246	protein_coding	mitochondrial E3 ubiquitin protein ligase 1-like	1.35973	3.66703e-08	7.19972e-07	5.38785	5.34163	6.47933	14.5984	18.6297	14.4502
ENSGALG00000054931	ENSGALG00000054931	protein_coding	zinc finger protein 853	1.8205	3.69297e-08	7.2423e-07	5.21103	5.98741	5.3817	22.0077	26.316	15.0295
ENSGALG00000004252	ENSGALG00000004252	protein_coding	cathepsin L1-like	1.5764	3.76577e-08	7.36811e-07	2.96896	3.30823	3.70059	12.2935	9.75756	9.97321
ENSGALG00000034630	PPIL1	protein_coding	peptidylprolyl isomerase like 1	1.53322	4.01013e-08	7.80144e-07	10.848	9.15966	8.3924	26.5768	37.23	24.7734
ENSGALG00000050204	ENSGALG00000050204	protein_coding	mitochondrial ribosomal protein L4	2.13396	4.08443e-08	7.91887e-07	3.71204	4.53506	7.09013	22.8585	24.108	25.7257
ENSGALG00000009070	HSPE1	protein_coding	heat shock protein family E (Hsp10) member 1	0.881509	4.09092e-08	7.92243e-07	98.2764	87.732	83.8564	166.432	184.13	183.231
ENSGALG00000054251	ENSGALG00000054251	protein_coding	NA	3.04014	4.11988e-08	7.96043e-07	0.370824	0.19327	0.319141	2.68649	3.15073	2.01774
ENSGALG00000002853	CFDP1	protein_coding	craniofacial development protein 1	1.57116	4.31768e-08	8.29559e-07	11.4962	10.5911	15.8138	40.3814	40.5478	40.4407
ENSGALG00000048769	ENSGALG00000048769	protein_coding	ribosomal RNA processing 8, methyltransferase, homolog (yeast)	1.66785	4.34555e-08	8.33974e-07	14.4599	16.5255	20.5111	67.2085	53.2884	55.776
ENSGALG00000046858	MOGS	protein_coding	mannosyl-oligosaccharide glucosidase	2.36274	4.60862e-08	8.79509e-07	5.16432	3.86251	8.55764	35.8917	31.3651	30.3894
ENSGALG00000019358	LLPH	protein_coding	LLP homolog, long-term synaptic facilitation	1.17587	4.61805e-08	8.79993e-07	16.1788	14.161	16.3898	39.9944	41.4718	32.3212
ENSGALG00000012952	BASP1	protein_coding	brain abundant membrane attached signal protein 1	1.4845	4.9667e-08	9.41518e-07	12.8415	15.6554	11.0645	43.1014	34.9619	40.7282
ENSGALG00000033061	CAMK2B	protein_coding	calcium/calmodulin dependent protein kinase II beta	1.97573	5.19714e-08	9.80837e-07	0.53641	0.483584	0.479116	2.4892	2.39396	1.48099
ENSGALG00000005653	NFKB2	protein_coding	nuclear factor kappa B subunit 2	1.79144	5.21144e-08	9.82448e-07	10.8209	10.2443	15.983	51.915	46.7993	39.8312
ENSGALG00000041528	LMF2	protein_coding	lipase maturation factor 2	1.29908	5.34125e-08	1.00138e-06	40.8213	36.1412	46.6946	116.533	98.6906	111.794
ENSGALG00000006714	CCDC61	protein_coding	coiled-coil domain containing 61	1.11791	5.49344e-08	1.02878e-06	8.9268	7.98759	8.81124	22.1485	20.1801	17.7624
ENSGALG00000047024	ZNF469	protein_coding	zinc finger protein 469	1.78948	5.57014e-08	1.042e-06	0.359265	0.471134	0.430875	1.56794	1.28437	1.82466
ENSGALG00000050072	EMID1	protein_coding	EMI domain containing 1	2.719	5.70866e-08	1.06093e-06	0.928653	0.932158	0.568336	7.73692	6.13693	3.36867
ENSGALG00000024378	ZNF414	protein_coding	zinc finger protein 414	1.64315	5.74275e-08	1.0661e-06	2.81768	3.50926	2.19192	8.9473	10.7063	8.97932
ENSGALG00000011419	DUSP4	protein_coding	dual specificity phosphatase 4	2.04556	5.84886e-08	1.08226e-06	5.36839	2.5907	4.26083	17.5014	17.4078	19.1073
ENSGALG00000008660	CST7	protein_coding	cystatin F	2.18113	5.94922e-08	1.09845e-06	2.93975	4.01535	5.39158	23.3538	21.907	15.4265
ENSGALG00000030847	FZD2	protein_coding	frizzled class receptor 2	2.17414	6.15794e-08	1.13208e-06	2.88674	3.05399	2.40283	10.8625	19.5773	10.3002
ENSGALG00000042309	CHURC1	protein_coding	churchill domain containing 1	1.01823	6.2103e-08	1.14047e-06	97.0659	88.6728	76.0191	179.757	207.376	182.583
ENSGALG00000048672	ENSGALG00000048672	protein_coding	uncharacterized LOC112530909	4.60455	6.27493e-08	1.1511e-06	0.0290009	0.105805	0.224631	4.90062	3.0051	1.634
ENSGALG00000044525	NFKBIE	protein_coding	NFKB inhibitor epsilon	1.99477	6.32945e-08	1.15986e-06	6.22089	8.73166	10.5593	41.0968	30.5805	37.8818
ENSGALG00000047031	ENSGALG00000047031	protein_coding	NA	1.97046	6.3483e-08	1.16206e-06	4.41237	2.91884	5.43321	18.6264	16.4567	18.6768
ENSGALG00000013886	LDLRAD4	protein_coding	low density lipoprotein receptor class A domain containing 4	1.72852	6.56516e-08	1.19534e-06	7.11246	9.57473	7.89908	34.4896	31.6086	21.9443
ENSGALG00000035717	HSPG2	protein_coding	heparan sulfate proteoglycan 2	1.74685	6.6678e-08	1.21273e-06	23.3288	32.839	19.4378	85.01	89.796	97.7459
ENSGALG00000004401	WNT11B	protein_coding	wingless-type MMTV integration site family, member 11b	6.91834	6.7136e-08	1.21886e-06	0	0	0	0.825035	1.19567	0.925806
ENSGALG00000051063	ENSGALG00000051063	protein_coding	TP53 target 5	4.22205	6.72004e-08	1.21886e-06	0.246372	0.128407	0	2.54345	2.0478	2.91897
ENSGALG00000026613	S100A4	protein_coding	S100 calcium binding protein A4	3.5896	6.95751e-08	1.25479e-06	1.73227	6.56613	2.11428	34.5686	55.499	45.4422
ENSGALG00000040432	PAPPA2	protein_coding	pappalysin 2	3.87503	6.95798e-08	1.25479e-06	0.251669	0.216041	0.152889	1.06178	4.49538	4.2095
ENSGALG00000023621	SFXN3	protein_coding	sideroflexin 3	1.39722	7.0791e-08	1.27528e-06	7.97005	11.0771	8.5277	24.6566	28.3683	25.2564
ENSGALG00000000576	RRNAD1	protein_coding	ribosomal RNA adenine dimethylase domain containing 1	1.69277	7.36762e-08	1.32446e-06	2.07138	1.59778	2.13922	7.38314	5.73898	7.02427
ENSGALG00000051505	ZNF503	protein_coding	zinc finger protein 503	1.87043	7.3929e-08	1.32621e-06	2.0062	3.49388	2.34985	11.0868	10.4932	9.37882
ENSGALG00000030712	COL2A1	protein_coding	collagen type II alpha 1 chain	2.60394	7.403e-08	1.32662e-06	0.287622	0.193996	0.244623	1.06637	1.59378	2.06689
ENSGALG00000027864	NFKBIA	protein_coding	NFKB inhibitor alpha	1.11152	7.54278e-08	1.35025e-06	46.5801	52.0695	54.4617	129.592	121.651	105.525
ENSGALG00000026239	MPV17	protein_coding	MPV17, mitochondrial inner membrane protein	1.58892	7.62376e-08	1.36189e-06	5.42879	3.557	4.80565	13.4002	15.9865	15.1916
ENSGALG00000029017	ZNRF1	protein_coding	zinc and ring finger 1	0.96328	7.79415e-08	1.38941e-06	27.8117	27.5075	28.1349	56.0397	65.9798	53.3355
ENSGALG00000024136	ENSGALG00000024136	protein_coding	beta-keratin	6.2318	7.91963e-08	1.40883e-06	0.518887	0	0.625196	40.5049	45.8127	7.37723
ENSGALG00000000802	DHODH	protein_coding	dihydroorotate dehydrogenase (quinone)	1.44298	7.97985e-08	1.41807e-06	15.3187	9.8136	12.4833	35.9812	35.7221	37.895
ENSGALG00000054044	ENSGALG00000054044	protein_coding	tubulin folding cofactor B	1.68969	8.02691e-08	1.42494e-06	15.2293	11.9977	19.2578	61.0641	51.9144	48.592
ENSGALG00000023640	ENSGALG00000023640	protein_coding	R-spondin 4	6.42569	8.31002e-08	1.47367e-06	0.0965103	0	0	1.99267	1.96088	4.91255
ENSGALG00000014381	HNRNPAB	protein_coding	heterogeneous nuclear ribonucleoprotein A/B	0.689092	8.73367e-08	1.54718e-06	89.2403	79.7851	81.2836	140.134	153.276	140.488
ENSGALG00000003301	FAM167B	protein_coding	family with sequence similarity 167 member B	2.3257	8.88971e-08	1.57156e-06	8.74247	4.55649	6.2073	39.7829	40.8746	24.7439
ENSGALG00000011673	STX11	protein_coding	syntaxin 11	2.23066	9.00654e-08	1.58892e-06	0.998275	0.953868	1.11688	6.32812	4.8863	4.29291
ENSGALG00000032501	ENSGALG00000032501	protein_coding	RNA polymerase III subunit D	2.07296	9.05613e-08	1.59436e-06	1.50843	2.05766	2.86565	11.0899	9.74133	8.45287
ENSGALG00000004734	ENSGALG00000004734	protein_coding	protein eva-1 homolog C-like	2.00701	9.15179e-08	1.60935e-06	1.10792	1.27036	0.915362	5.53825	5.32065	3.42259
ENSGALG00000003921	ENSGALG00000003921	protein_coding	dysbindin domain containing 2	1.02156	9.51117e-08	1.66587e-06	40.109	38.0529	43.3138	80.1115	95.775	89.5821
ENSGALG00000038299	NUDCD3	protein_coding	NudC domain containing 3	1.47985	9.95673e-08	1.73677e-06	4.74459	3.70925	5.18976	13.8323	15.9017	11.3366
ENSGALG00000035086	MYL6	protein_coding	myosin, light chain 6, alkali, smooth muscle and non-muscle	1.47105	1.01551e-07	1.76775e-06	262.54	350.913	352.41	1094.56	905.337	888.374
ENSGALG00000036086	TAGLN2	protein_coding	immunoglobulin superfamily member 9	1.45375	1.02903e-07	1.78635e-06	446.894	281.687	331.299	1114.71	1049.7	948.608
ENSGALG00000047833	MED11	protein_coding	mediator complex subunit 11	3.05369	1.02933e-07	1.78635e-06	6.92729	10.8313	19.9896	153.657	96.19	90.1198
ENSGALG00000027805	ENSGALG00000027805	protein_coding	chromosome 15 open reading frame 39	2.49163	1.04864e-07	1.81246e-06	4.13343	2.49775	6.00108	30.8566	25.5598	20.3144
ENSGALG00000028230	SUN2	protein_coding	Sad1 and UNC84 domain containing 2	1.32859	1.0564e-07	1.82233e-06	11.2621	14.5286	12.4971	30.249	37.1779	36.1285
ENSGALG00000032619	SYPL2	protein_coding	synaptophysin like 2	2.04196	1.06831e-07	1.839e-06	0.803874	0.67501	1.29143	4.2465	4.18223	3.88021
ENSGALG00000052702	ENSGALG00000052702	protein_coding	NA	1.81679	1.12726e-07	1.93073e-06	19.7844	14.8798	24.0533	62.0495	88.5364	72.5295
ENSGALG00000012545	CYTIP	protein_coding	cytohesin 1 interacting protein	1.95315	1.16005e-07	1.98291e-06	7.30448	7.6673	11.8167	30.2523	41.6646	40.0771
ENSGALG00000009068	ITPKB	protein_coding	inositol-trisphosphate 3-kinase C	1.86024	1.23266e-07	2.09233e-06	6.66218	7.51486	9.1406	23.2582	30.4607	37.3181
ENSGALG00000001956	OLFML3	protein_coding	olfactomedin like 3	1.92945	1.2457e-07	2.11237e-06	5.08144	7.62091	5.03367	19.7214	30.9157	22.3342
ENSGALG00000008997	STEAP4	protein_coding	STEAP4 metalloreductase	5.46425	1.27211e-07	2.15287e-06	0.0242357	0	0.0500589	1.36951	1.55782	0.638089
ENSGALG00000033816	KCTD12	protein_coding	potassium channel tetramerization domain containing 12	2.77548	1.28123e-07	2.16615e-06	1.8437	3.84367	4.87444	28.9311	19.7788	29.2804
ENSGALG00000005995	SLC13A5	protein_coding	solute carrier family 13 member 5	4.53677	1.30911e-07	2.2089e-06	0.118627	0	0.0306281	1.28912	1.57762	0.905751
ENSGALG00000030086	ENSGALG00000030086	protein_coding	ATP synthase, H+ transporting, mitochondrial Fo complex subunit C2 (subunit 9)	0.747178	1.31182e-07	2.20909e-06	54.4094	53.5919	54.0198	101.915	95.954	94.5601
ENSGALG00000006561	MRPL23	protein_coding	mitochondrial ribosomal protein L23	0.829633	1.31706e-07	2.21573e-06	46.0611	42.9358	45.4516	88.3149	90.8238	78.1181
ENSGALG00000033162	PSMD3	protein_coding	proteasome 26S subunit, non-ATPase 3	1.06322	1.34747e-07	2.2602e-06	55.3788	42.7783	53.7491	117.363	114.356	109.436
ENSGALG00000002728	SLC16A3	protein_coding	solute carrier family 16 member 3	2.19053	1.39817e-07	2.33834e-06	8.59263	5.2458	6.94491	39.9056	22.6256	38.6502
ENSGALG00000039322	DDR2	protein_coding	discoidin domain receptor tyrosine kinase 2	1.76277	1.4138e-07	2.35984e-06	4.29149	4.70548	2.94773	12.0328	17.9248	13.6652
ENSGALG00000026315	RAB34	protein_coding	RAB34, member RAS oncogene family	1.59962	1.42038e-07	2.36536e-06	7.63923	8.10647	6.96544	18.9963	30.4323	24.7154
ENSGALG00000000638	UTP4	protein_coding	UTP4, small subunit processome component	1.31612	1.42127e-07	2.36536e-06	3.77961	3.72243	4.79176	10.8206	12.1618	10.0472
ENSGALG00000015895	HTR1B	protein_coding	5-hydroxytryptamine receptor 1B	3.19022	1.43226e-07	2.38133e-06	0.722156	2.82286	1.74022	17.4937	15.2729	19.3302
ENSGALG00000032993	FTSJ3	protein_coding	FtsJ homolog 3	1.05608	1.45241e-07	2.41247e-06	12.5074	10.6626	13.2112	27.5188	29.2744	24.6945
ENSGALG00000036359	RUVBL2	protein_coding	ruvB-like 2	1.35621	1.45639e-07	2.41674e-06	21.0684	21.2086	28.207	65.223	70.753	58.8698
ENSGALG00000026301	ENSGALG00000026301	protein_coding	serine/threonine kinase 35-like	1.66596	1.46892e-07	2.43515e-06	1.27731	1.1983	1.62694	5.32084	3.98719	4.68573
ENSGALG00000039779	NUDT16L1	protein_coding	nudix hydrolase 16 like 1	1.44692	1.59077e-07	2.62693e-06	64.2	56.3981	80.1576	188.079	184.939	215.378
ENSGALG00000033635	PTGS2	protein_coding	prostaglandin-endoperoxide synthase 2	2.4027	1.60388e-07	2.64547e-06	7.83326	5.9397	6.43972	39.1047	55.6127	21.0556
ENSGALG00000028284	PTX3	protein_coding	pentraxin 3	2.3116	1.6053e-07	2.64547e-06	2.78266	2.23379	3.96386	21.7582	12.69	13.5748
ENSGALG00000049119	ZNF638	protein_coding	zinc finger protein 638	1.07415	1.60666e-07	2.64547e-06	3.5656	3.99932	4.15753	8.94579	9.76963	7.91681
ENSGALG00000054034	TNKS1BP1	protein_coding	tankyrase 1 binding protein 1	1.13574	1.66802e-07	2.73594e-06	7.66924	9.84207	8.70865	21.1497	21.7601	19.2132
ENSGALG00000047515	ENSGALG00000047515	protein_coding	NA	1.89467	1.7085e-07	2.79695e-06	10.501	13.5385	19.3116	58.3583	57.9843	57.8174
ENSGALG00000048592	ENSGALG00000048592	protein_coding	NA	4.06219	1.72996e-07	2.82394e-06	2.71035	0.313913	2.17709	43.1981	28.0348	22.0421
ENSGALG00000008666	CTLA4	protein_coding	cytotoxic T-lymphocyte associated protein 4	2.11359	1.73526e-07	2.82989e-06	1.83445	1.72564	2.95732	8.65468	9.61967	12.0628
ENSGALG00000002086	RASL10B	protein_coding	RAS like family 10 member B	4.80272	1.7786e-07	2.88566e-06	0.0960391	0.600656	0.495923	10.0191	21.8191	4.65256
ENSGALG00000040157	CHTF18	protein_coding	chromosome transmission fidelity factor 18	1.32609	1.77962e-07	2.88566e-06	7.90259	7.74484	9.00099	25.7015	19.2341	21.5032
ENSGALG00000051589	ENSGALG00000051589	protein_coding	NA	2.93063	1.79144e-07	2.90206e-06	1.08459	0.28264	1.26013	7.07173	6.91146	7.56726
ENSGALG00000000394	SLC6A17	protein_coding	solute carrier family 6 member 17	3.26675	1.84924e-07	2.98153e-06	0.153598	0.343089	0.113306	1.4307	2.99109	1.91802
ENSGALG00000041298	ENSGALG00000041298	protein_coding	integrin, alpha D	1.90552	1.86068e-07	2.99713e-06	3.61827	5.64849	6.05677	24.3185	18.3583	19.3056
ENSGALG00000039872	PDLIM4	protein_coding	PDZ and LIM domain 4	1.92612	1.86827e-07	3.00653e-06	12.3551	14.5168	7.3872	42.1041	53.2083	44.5705
ENSGALG00000054286	APLN	protein_coding	apelin	4.44272	1.8702e-07	3.00678e-06	1.45158	0.567412	1.12434	13.9011	9.95386	48.1546
ENSGALG00000033090	VDR	protein_coding	vitamin D (1,25- dihydroxyvitamin D3) receptor	1.25461	1.88064e-07	3.01856e-06	6.44437	5.53521	7.42746	17.9559	16.455	15.4468
ENSGALG00000028924	S100A16	protein_coding	S100 calcium binding protein A16	2.56194	1.92154e-07	3.07771e-06	8.3535	20.176	15.9917	118.675	78.1262	87.1158
ENSGALG00000017077	HSPH1	protein_coding	heat shock protein family H (Hsp110) member 1	1.59261	1.9784e-07	3.15101e-06	21.1358	13.7199	12.6269	49.7259	57.0273	46.7349
ENSGALG00000002667	OLFML2B	protein_coding	olfactomedin like 2B	2.07825	2.00582e-07	3.1917e-06	9.2144	15.2867	8.712	45.9763	64.507	41.2422
ENSGALG00000047412	ENSGALG00000047412	protein_coding	poly [ADP-ribose] polymerase 10-like	3.12885	2.06414e-07	3.28144e-06	1.12148	1.97271	2.17165	26.8878	10.7198	12.1061
ENSGALG00000049157	DOK4	protein_coding	docking protein 4	1.37862	2.08156e-07	3.30605e-06	5.44342	5.4377	5.15323	12.7344	17.5952	14.5706
ENSGALG00000015791	AKIRIN2	protein_coding	akirin 2	0.876257	2.11996e-07	3.35454e-06	30.1231	30.1517	31.8256	61.874	66.2089	54.1563
ENSGALG00000004055	C7orf50	protein_coding	chromosome 14 C7orf50 homolog	1.20494	2.14101e-07	3.37843e-06	8.93278	6.79038	6.76794	17.4645	20.7937	17.4593
ENSGALG00000045228	ENSGALG00000045228	protein_coding	pre T-cell antigen receptor alpha	2.05351	2.17108e-07	3.42052e-06	1.30207	0.969467	1.82497	6.87263	6.49355	4.99531
ENSGALG00000039822	RASSF10	protein_coding	Ras association domain family member 10	3.0504	2.18639e-07	3.44048e-06	0.990876	0.543616	1.77736	12.3546	7.16676	9.99594
ENSGALG00000039473	NOP53	protein_coding	glioma tumor suppressor candidate region gene 2	2.06536	2.19299e-07	3.44768e-06	6.21221	11.9548	9.77156	43.5858	49.3223	33.8859
ENSGALG00000051870	ENSGALG00000051870	protein_coding	NA	3.00212	2.23895e-07	3.50701e-06	7.46124	9.93787	4.2809	95.045	45.4789	45.8368
ENSGALG00000003099	PCTP	protein_coding	phosphatidylcholine transfer protein	1.97252	2.25184e-07	3.52072e-06	1.88071	1.56834	1.06827	6.84661	6.14866	6.041
ENSGALG00000041232	TMEM223	protein_coding	transmembrane protein 223	1.72368	2.27876e-07	3.55628e-06	15.6914	14.4434	22.0809	72.1958	62.746	51.3152
ENSGALG00000047859	ENSGALG00000047859	protein_coding	NA	4.68752	2.31372e-07	3.60468e-06	0.0700927	0	0.217165	3.42762	2.01968	2.50979
ENSGALG00000001407	ADAMTS15	protein_coding	ADAM metallopeptidase with thrombospondin type 1 motif, 15	2.13179	2.32572e-07	3.61633e-06	3.65127	3.43077	3.34597	11.9593	13.6498	23.1801
ENSGALG00000026019	ASCC1	protein_coding	activating signal cointegrator 1 complex subunit 1	1.21819	2.3524e-07	3.65114e-06	8.56865	7.1233	7.20376	16.199	21.4645	19.5768
ENSGALG00000042941	MRPL9	protein_coding	mitochondrial ribosomal protein L9	1.42637	2.35974e-07	3.65921e-06	32.647	42.6419	45.4473	120.848	129.23	100.803
ENSGALG00000052689	ENSGALG00000052689	protein_coding	ataxin-2-like protein	3.04196	2.43703e-07	3.77562e-06	0.077057	0.107097	0.238742	1.36771	1.4233	0.973822
ENSGALG00000037186	ENSGALG00000037186	protein_coding	Uncharacterized protein	1.40489	2.472e-07	3.82632e-06	41.2145	42.8877	58.3073	139.118	142.267	125.755
ENSGALG00000036497	SOX4	protein_coding	SRY-box 4	1.52243	2.48432e-07	3.84191e-06	9.8427	10.5579	12.5693	37.6358	38.6537	26.1509
ENSGALG00000004113	ENSGALG00000004113	protein_coding	putative P2Y purinoceptor 10-like	1.64403	2.558e-07	3.93387e-06	1.82266	2.34096	2.15127	8.66547	6.637	5.96422
ENSGALG00000049153	PDF	protein_coding	peptide deformylase, mitochondrial	2.0572	2.57621e-07	3.95173e-06	2.43119	2.85913	4.76412	14.5647	15.8207	14.8371
ENSGALG00000029012	ENSGALG00000029012	protein_coding	eva-1 homolog A, regulator of programmed cell death	1.94985	2.69561e-07	4.11023e-06	1.10422	1.9358	1.65874	7.4724	6.50808	5.60304
ENSGALG00000027372	PIP5K1A	protein_coding	phosphatidylinositol-4-phosphate 5-kinase type 1 alpha	0.975897	2.79035e-07	4.24582e-06	6.49567	6.06947	7.07103	13.7361	14.203	13.6201
ENSGALG00000011902	TAGLN	protein_coding	transgelin	2.4411	2.80287e-07	4.26106e-06	370.249	570.808	245.041	1772.98	2282.1	2845.17
ENSGALG00000029921	CSRP2	protein_coding	cysteine and glycine rich protein 2	1.81516	2.80939e-07	4.26716e-06	32.5378	32.0796	21.0721	83.2401	137.102	103.943
ENSGALG00000023541	SPHK1	protein_coding	sphingosine kinase 1	1.36225	2.84093e-07	4.31123e-06	10.4674	11.2966	12.682	27.7741	30.9482	36.4599
ENSGALG00000000299	PKP1	protein_coding	plakophilin 1	7.39252	2.94016e-07	4.44205e-06	0.069318	0	0	3.69105	7.951	1.16803
ENSGALG00000016089	PRADC1	protein_coding	protease associated domain containing 1	1.00876	2.95286e-07	4.45728e-06	11.8079	11.8642	10.3088	24.3403	23.7437	25.3194
ENSGALG00000036142	LOXL3	protein_coding	lysyl oxidase like 3	1.56281	2.95587e-07	4.45787e-06	7.34781	9.19747	7.1122	21.382	32.0957	22.0169
ENSGALG00000001926	HSPB1	protein_coding	heat shock protein family B (small) member 1	3.31699	2.96009e-07	4.46028e-06	9.96469	33.6341	10.2094	172.914	226.738	180.567
ENSGALG00000048261	HES6	protein_coding	translation initiation factor IF-2-like	1.6951	3.11937e-07	4.67961e-06	7.51558	12.3829	10.7663	34.5128	40.9067	31.979
ENSGALG00000003039	SRM	protein_coding	spermidine synthase	1.19296	3.174e-07	4.74902e-06	9.60011	7.81525	9.17166	19.3315	21.8304	24.0665
ENSGALG00000019755	ENSGALG00000019755	protein_coding	NA	2.52566	3.24584e-07	4.84375e-06	3.26552	3.77391	2.12612	11.1087	25.2543	20.41
ENSGALG00000037402	NOV	protein_coding	nephroblastoma overexpressed	2.03142	3.43519e-07	5.10842e-06	14.7585	24.4435	16.1451	71.874	68.5742	102.237
ENSGALG00000004431	SAR1A	protein_coding	secretion associated Ras related GTPase 1A	0.806715	3.45976e-07	5.13599e-06	57.2251	48.195	51.9419	99.0354	97.5978	98.9489
ENSGALG00000033405	DBN1	protein_coding	drebrin 1	2.04267	3.55231e-07	5.25508e-06	1.65395	2.56917	1.97606	8.31713	12.4715	6.89908
ENSGALG00000001289	ENSGALG00000001289	protein_coding	SHC (Src homology 2 domain containing) transforming protein 2	1.72081	3.63746e-07	5.36707e-06	0.60625	0.938341	0.834807	3.03452	3.07433	2.36039
ENSGALG00000033522	ENSGALG00000033522	protein_coding	amine oxidase, copper containing 3	1.8043	3.66049e-07	5.39637e-06	4.85042	6.43303	3.48206	16.1556	21.3488	17.9824
ENSGALG00000047687	ENSGALG00000047687	protein_coding	SET domain containing 9	1.47346	3.69948e-07	5.44443e-06	2.55668	2.85206	2.36248	8.43249	8.64942	6.18813
ENSGALG00000032145	B4GALT7	protein_coding	beta-1,4-galactosyltransferase 7	1.27903	3.80473e-07	5.58593e-06	17.5806	14.0967	20.1737	45.5574	45.5449	44.3089
ENSGALG00000014443	IFFO1	protein_coding	intermediate filament family orphan 1	1.35452	3.82209e-07	5.59587e-06	3.5169	4.23688	4.79317	12.3112	10.8941	11.3543
ENSGALG00000049138	TAF6	protein_coding	TAF6 RNA polymerase II, TATA box binding protein (TBP)-associated factor, 80kDa	1.48413	3.82519e-07	5.59587e-06	6.82627	5.79659	8.87248	20.3002	24.024	20.5501
ENSGALG00000037437	EGR3	protein_coding	early growth response 3	2.40492	3.82537e-07	5.59587e-06	1.09006	1.38875	2.31406	8.09449	7.98654	11.2247
ENSGALG00000010282	TMEM63B	protein_coding	transmembrane protein 63B	0.843281	3.86966e-07	5.6558e-06	5.28012	5.41879	5.31251	10.4997	11.1001	9.34428
ENSGALG00000048338	ENSGALG00000048338	protein_coding	NA	3.29638	3.88484e-07	5.67313e-06	0.35486	0.647325	0.0916207	4.14547	4.32599	3.08317
ENSGALG00000029199	WDR55	protein_coding	WD repeat domain 55	1.57559	4.0705e-07	5.91386e-06	6.85662	6.49251	9.56771	21.3294	26.9149	25.4112
ENSGALG00000051206	RBMX2	protein_coding	RNA binding motif protein, X-linked 2	2.11313	4.14627e-07	6.0188e-06	0.596899	0.518498	0.770561	3.45946	2.64604	2.67163
ENSGALG00000041331	RRP12	protein_coding	ribosomal RNA processing 12 homolog	1.20478	4.20843e-07	6.09865e-06	4.98023	4.68004	6.20838	13.2157	14.1049	12.1321
ENSGALG00000053041	ENSGALG00000053041	protein_coding	RING finger protein 145-like	1.7319	4.29125e-07	6.20811e-06	9.41426	10.6838	15.8384	46.257	41.2845	41.3639
ENSGALG00000032854	ACP5	protein_coding	acid phosphatase 5, tartrate resistant	2.04756	4.29646e-07	6.21036e-06	15.3061	10.7403	10.6411	75.4574	41.3729	45.5277
ENSGALG00000028770	INHBB	protein_coding	inhibin beta B subunit	4.11201	4.32003e-07	6.23915e-06	0.0696863	0.10896	0.395828	2.83979	5.59914	2.42185
ENSGALG00000051049	ENSGALG00000051049	protein_coding	chromodomain-helicase-DNA-binding protein 8-like	1.7391	4.38953e-07	6.32344e-06	4.10926	6.06145	7.1665	20.2002	22.8992	19.5356
ENSGALG00000051397	ENSGALG00000051397	protein_coding	ribulose-5-phosphate-3-epimerase like 1	0.809083	4.40138e-07	6.33516e-06	10.0268	10.4037	10.0217	17.8315	20.2984	19.273
ENSGALG00000001889	CARD9	protein_coding	caspase recruitment domain family member 9	1.7888	4.45039e-07	6.3949e-06	6.31671	7.78159	8.93535	35.5698	29.4868	21.0457
ENSGALG00000031275	TUBB6	protein_coding	tubulin beta 6 class V	1.37204	4.58167e-07	6.57562e-06	31.958	32.1281	37.5087	94.7868	79.4451	107.955
ENSGALG00000009733	SHFM1	protein_coding	split hand/foot malformation (ectrodactyly) type 1	1.43196	4.59545e-07	6.57562e-06	19.5274	25.1701	28.0819	66.9125	81.1542	64.2935
ENSGALG00000012374	FRMD6	protein_coding	FERM domain containing 6	1.59453	4.66556e-07	6.67033e-06	4.39646	5.78558	3.40911	14.8249	16.3815	12.9981
ENSGALG00000000529	LIMD2	protein_coding	LIM domain containing 2	1.75052	4.68258e-07	6.68339e-06	21.7214	17.5358	20.9684	50.0809	89.7187	78.2661
ENSGALG00000003161	GDF3	protein_coding	growth differentiation factor 3	1.94192	4.68578e-07	6.68339e-06	3.27196	4.99237	4.8483	17.8297	14.3469	21.9235
ENSGALG00000051336	ENSGALG00000051336	protein_coding	ankyrin repeat and LEM domain containing 1	2.81538	4.68645e-07	6.68339e-06	0.488787	0.203801	0.747097	4.01559	3.35851	3.54156
ENSGALG00000035825	ENSGALG00000035825	protein_coding	interleukin 12 receptor subunit beta 1	3.34921	4.74629e-07	6.75742e-06	0.69492	0.609997	1.35981	16.4547	5.83686	7.01034
ENSGALG00000017524	DOHH	protein_coding	deoxyhypusine hydroxylase/monooxygenase	1.34461	4.76761e-07	6.7821e-06	17.3723	12.9733	18.6554	46.5386	48.7545	38.821
ENSGALG00000002605	MRPL17	protein_coding	mitochondrial ribosomal protein L17	1.20082	4.81961e-07	6.83895e-06	69.5875	79.961	55.9714	160.76	175.743	171.057
ENSGALG00000048539	BHLHE41	protein_coding	basic helix-loop-helix family member e41	3.25638	4.8625e-07	6.88834e-06	0.582831	0.455649	1.55496	8.65592	12.111	6.24033
ENSGALG00000013784	CDT1	protein_coding	chromatin licensing and DNA replication factor 1	1.89842	4.8782e-07	6.90484e-06	6.93696	4.0117	8.04741	24.9902	27.1971	24.0684
ENSGALG00000045574	CAMK2N2	protein_coding	calcium/calmodulin dependent protein kinase II inhibitor 2	1.9316	4.92483e-07	6.95929e-06	2.80603	4.76659	2.89793	12.536	14.6274	15.7608
ENSGALG00000046169	PYM1	protein_coding	PYM homolog 1, exon junction complex associated factor	1.87238	4.93846e-07	6.97276e-06	2.26098	2.12113	3.73605	11.2408	10.6493	10.1793
ENSGALG00000052684	ENSGALG00000052684	protein_coding	NA	1.59266	5.07748e-07	7.14538e-06	4.22663	4.40576	6.33637	17.9277	16.6589	14.1793
ENSGALG00000021637	WDR18	protein_coding	WD repeat domain 18	0.850531	5.16295e-07	7.2477e-06	5.88217	5.90226	5.87612	11.5596	11.667	11.029
ENSGALG00000052016	ADRA2B	protein_coding	adrenoceptor alpha 2B	2.39683	5.18501e-07	7.26669e-06	0.85382	1.63949	0.928194	4.54155	7.61974	7.24087
ENSGALG00000016992	HTR2A	protein_coding	5-hydroxytryptamine receptor 2A	3.61336	5.29116e-07	7.37301e-06	0.138614	0.216733	0.0477179	1.33057	2.81633	1.19217
ENSGALG00000020747	MBD4	protein_coding	methyl-CpG binding domain 4, DNA glycosylase	1.22009	5.33775e-07	7.43186e-06	9.08634	6.44058	7.96592	20.2748	18.6181	19.8189
ENSGALG00000040847	EDQM3	protein_coding	epidermal differentiation protein containing a glutamine (Q) motif 3	7.27831	5.52508e-07	7.67387e-06	0	0	0	4.55859	1.79961	6.27047
ENSGALG00000027305	SKAP1	protein_coding	src kinase associated phosphoprotein 1	2.1752	5.53148e-07	7.6765e-06	2.24265	1.75328	3.4328	9.09554	13.4478	13.6227
ENSGALG00000004245	NUDT1	protein_coding	nudix hydrolase 1	1.63505	5.60484e-07	7.76566e-06	17.9454	14.0474	19.1012	42.8877	69.3409	58.7245
ENSGALG00000031000	APRT	protein_coding	adenine phosphoribosyltransferase	1.42085	5.66223e-07	7.83881e-06	9.63667	7.54941	11.4359	29.7903	27.1306	25.5925
ENSGALG00000007341	MED19	protein_coding	mediator complex subunit 19	1.30708	5.69362e-07	7.87586e-06	8.09776	8.12638	10.5966	23.0653	26.8114	21.7704
ENSGALG00000006900	ENSGALG00000006900	protein_coding	ST6 (alpha-N-acetyl-neuraminyl-2,3-beta-galactosyl-1,3)-N-acetylgalactosaminide alpha-2,6-sialyltransferase 2-like	1.78317	5.73448e-07	7.91311e-06	2.18446	1.31828	1.89979	7.24646	5.52138	7.14378
ENSGALG00000002643	ENSGALG00000002643	protein_coding	NA	2.38974	5.77602e-07	7.9624e-06	4.47289	4.39048	2.57916	23.0477	13.3841	27.3606
ENSGALG00000052748	U2AF2	protein_coding	U2 small nuclear RNA auxiliary factor 2	1.45653	5.83777e-07	8.01921e-06	22.9653	22.0684	32.8232	79.2975	78.1146	73.1509
ENSGALG00000003046	PSMA4	protein_coding	proteasome subunit alpha 4	0.879787	5.83959e-07	8.01921e-06	78.9596	65.7049	67.9967	144.025	133.356	142.405
ENSGALG00000006160	HNRNPA0	protein_coding	RNA binding motif protein, X-linked like 3	1.13846	5.92549e-07	8.13062e-06	26.2274	27.5831	33.4549	66.5028	70.9358	69.5461
ENSGALG00000038559	CD8A	protein_coding	CD8a molecule	2.04536	6.04317e-07	8.28542e-06	3.01045	4.35839	5.69992	23.8997	18.2571	16.2044
ENSGALG00000028942	ZBTB25	protein_coding	zinc finger and BTB domain containing 25	1.73106	6.19644e-07	8.46152e-06	1.51657	1.06615	0.837758	4.25428	4.29955	3.64005
ENSGALG00000040249	BHLHE22	protein_coding	basic helix-loop-helix family member e22	6.53869	6.27365e-07	8.5601e-06	0	0	0.0725293	3.09087	3.30782	0.924515
ENSGALG00000030099	ENSGALG00000030099	protein_coding	NA	2.02304	6.664e-07	9.0443e-06	3.22148	2.1143	4.55921	15.6886	14.0163	13.6335
ENSGALG00000046607	ENSGALG00000046607	protein_coding	sodium channel modifier 1	1.28319	6.67098e-07	9.0443e-06	16.9209	16.2049	19.8779	53.4398	45.1232	40.4293
ENSGALG00000033694	IFI30	protein_coding	IFI30, lysosomal thiol reductase	1.09724	6.69831e-07	9.07413e-06	138.753	159.84	174.891	372.075	348.807	369.988
ENSGALG00000037805	RPS19	protein_coding	ribosomal protein S19	1.60235	6.8044e-07	9.19592e-06	365.111	477.582	583.422	1645.54	1726.76	1316.87
ENSGALG00000047993	ENSGALG00000047993	protein_coding	NA	2.14014	6.87413e-07	9.27545e-06	2.93391	2.8034	2.525	14.0815	15.4446	9.78444
ENSGALG00000039917	EXOSC1	protein_coding	exosome component 1	1.18153	7.25951e-07	9.73379e-06	15.2993	14.9985	18.5278	36.1213	42.994	40.1849
ENSGALG00000027874	CHAC1	protein_coding	ChaC glutathione specific gamma-glutamylcyclotransferase 1	1.28093	7.28717e-07	9.75553e-06	4.26448	5.7208	4.28926	11.928	13.3563	12.0674
ENSGALG00000010843	GPR137B	protein_coding	G protein-coupled receptor 137B	0.765515	7.30519e-07	9.77198e-06	12.0907	10.9391	11.4056	21.8128	20.9112	20.2022
ENSGALG00000032658	FMNL1	protein_coding	formin like 1	1.35587	7.50238e-07	1.002e-05	10.3666	11.4947	14.1332	29.695	33.1316	36.3863
ENSGALG00000037896	ENSGALG00000037896	protein_coding	NA	1.79123	7.51034e-07	1.00203e-05	2.64498	2.66814	2.11479	6.70666	12.324	8.68606
ENSGALG00000038952	MTFP1	protein_coding	mitochondrial fission process 1	1.98629	7.51434e-07	1.00203e-05	2.56235	4.5505	3.03831	13.7162	17.9848	11.7935
ENSGALG00000045478	ENSGALG00000045478	protein_coding	exocyst complex component 3 like	1.89311	7.57823e-07	1.00897e-05	1.52392	1.50147	1.05641	7.00981	5.4368	3.86936
ENSGALG00000007406	ENSGALG00000007406	protein_coding	transmembrane protease, serine 4	7.52553	7.63597e-07	1.01507e-05	0	0	0.0611557	6.75675	1.11564	4.92668
ENSGALG00000051765	ENSGALG00000051765	protein_coding	NA	1.17172	7.76535e-07	1.03147e-05	49.0974	54.3485	65.1143	143.326	140.016	126.394
ENSGALG00000039032	FJX1	protein_coding	four jointed box 1	1.59992	7.78786e-07	1.03365e-05	3.37209	3.51501	3.67601	12.7577	13.4259	8.41787
ENSGALG00000045581	ENSGALG00000045581	protein_coding	GTPase IMAP family member 8-like	2.55047	7.81314e-07	1.03543e-05	10.2112	9.05461	19.8506	108.253	60.7815	78.1478
ENSGALG00000021355	ENSGALG00000021355	protein_coding	receptor-type tyrosine-protein phosphatase S-like	1.75779	7.90938e-07	1.04733e-05	4.96142	6.02447	5.04215	26.2408	17.0511	15.0916
ENSGALG00000041471	TUBB	protein_coding	tubulin beta class I	1.66304	7.96571e-07	1.05397e-05	130.584	117.563	180.591	484.862	416.134	557.938
ENSGALG00000003067	MRPL44	protein_coding	mitochondrial ribosomal protein L44	1.01636	8.27008e-07	1.09255e-05	26.7966	29.107	32.9763	63.6824	66.1941	63.8259
ENSGALG00000040969	PTP4A3	protein_coding	protein tyrosine phosphatase type IVA, member 3	1.43196	8.28803e-07	1.09407e-05	10.3628	15.1228	12.5573	39.039	34.6068	36.815
ENSGALG00000005169	FUT11	protein_coding	fucosyltransferase 11	0.994385	8.60401e-07	1.13403e-05	10.3588	9.26682	8.34293	21.6317	20.2187	18.0329
ENSGALG00000054150	GPR27	protein_coding	G protein-coupled receptor 173	1.82383	8.93301e-07	1.17015e-05	1.70375	3.15726	2.67191	8.98299	10.1402	9.63598
ENSGALG00000010671	HNRNPU	protein_coding	heterogeneous nuclear ribonucleoprotein U	0.738045	8.96667e-07	1.17366e-05	71.9084	72.9709	78.6203	135.066	136.436	129.83
ENSGALG00000020316	IL13RA2	protein_coding	interleukin 13 receptor subunit alpha 2	3.297	9.29398e-07	1.21184e-05	2.09118	1.11128	2.79487	36.5379	15.6321	11.4434
ENSGALG00000052763	BTG2	protein_coding	BTG anti-proliferation factor 2	0.603703	9.3137e-07	1.21299e-05	59.4718	58.3589	55.4034	92.5181	100.782	89.9379
ENSGALG00000016918	GATD3AL1	protein_coding	putative glutamine amidotransferase like class 1 domain containing 3A-like1	1.44681	9.32707e-07	1.21299e-05	11.6863	13.8995	9.00535	29.86	39.7172	31.9359
ENSGALG00000002234	UNC13D	protein_coding	unc-13 homolog D	1.90292	9.32768e-07	1.21299e-05	2.80098	3.163	5.24306	16.1386	14.9065	14.2575
ENSGALG00000030148	AUP1	protein_coding	ancient ubiquitous protein 1	0.807371	9.33125e-07	1.21299e-05	51.5687	46.3654	47.8892	99.1765	91.9126	83.3611
ENSGALG00000051983	LETMD1	protein_coding	LETM1 domain-containing protein 1-like	1.9444	9.70331e-07	1.2556e-05	1.54279	1.40715	2.05804	7.96357	5.34308	7.37918
ENSGALG00000014981	COX17	protein_coding	COX17, cytochrome c oxidase copper chaperone	1.75819	9.86452e-07	1.27367e-05	19.3193	34.6375	23.1444	85.6563	105.34	90.6072
ENSGALG00000048144	ENSGALG00000048144	protein_coding	mucin-5B-like	1.17561	9.9195e-07	1.27873e-05	3.41476	3.60759	3.38363	7.7225	8.5916	8.94197
ENSGALG00000002009	FANCG	protein_coding	Fanconi anemia complementation group G	1.73439	9.95163e-07	1.2811e-05	3.06533	1.56629	2.23463	8.19707	8.99241	7.34262
ENSGALG00000050470	OPN1LW	protein_coding	opsin 1 (cone pigments), long-wave-sensitive (color blindness, protan)	2.57385	1.01802e-06	1.30739e-05	0.273824	0.627945	0.339351	2.321	3.33811	2.30701
ENSGALG00000049270	FKBP2	protein_coding	uncharacterized LOC107050883	3.50913	1.02825e-06	1.31954e-05	0.192334	0.902186	0.993168	12.0703	7.46037	6.27921
ENSGALG00000050763	PBXIP1	protein_coding	PBX homeobox interacting protein 1	1.75187	1.03133e-06	1.32149e-05	4.07119	6.3656	6.85182	18.2155	24.5646	20.2467
ENSGALG00000006901	AATK	protein_coding	apoptosis associated tyrosine kinase	1.40331	1.04207e-06	1.33325e-05	0.812269	1.03123	0.94642	3.0102	2.79291	2.16052
ENSGALG00000026328	MIEN1	protein_coding	migration and invasion enhancer 1	1.33212	1.05366e-06	1.34505e-05	12.4399	12.4296	16.5084	41.7457	36.7161	33.8723
ENSGALG00000029810	RPS19BP1	protein_coding	ribosomal protein S19 binding protein 1	1.22132	1.09084e-06	1.38939e-05	10.3737	9.39777	7.16826	20.7014	23.035	23.5979
ENSGALG00000030964	LRRC20	protein_coding	leucine rich repeat containing 20	1.43094	1.1036e-06	1.40459e-05	3.27405	3.11168	2.78458	8.37152	9.92487	8.31584
ENSGALG00000029621	SEMA3F	protein_coding	semaphorin 3F	1.30327	1.13058e-06	1.43679e-05	7.92494	7.9752	6.81315	23.9807	20.6021	15.7821
ENSGALG00000033447	H2AZ2	protein_coding	H2A histone family, member V	1.10113	1.14017e-06	1.44574e-05	152.356	143.092	183.623	342.501	406.03	359.478
ENSGALG00000003595	ENSGALG00000003595	protein_coding	NA	6.83078	1.14413e-06	1.44969e-05	0	0	0	0.5742	1.52252	1.55812
ENSGALG00000027247	EOMES	protein_coding	eomesodermin	1.42933	1.15077e-06	1.45702e-05	1.98328	2.41189	2.84478	7.47145	6.39851	7.1247
ENSGALG00000002764	ATP1B3	protein_coding	ATPase Na+/K+ transporting subunit beta 3	1.10556	1.16194e-06	1.46898e-05	39.9696	37.1594	29.7132	74.2696	84.4021	87.8278
ENSGALG00000038902	PIM1	protein_coding	Pim-1 proto-oncogene, serine/threonine kinase	1.83426	1.18456e-06	1.49094e-05	9.28861	7.15332	13.7092	42.3341	39.755	34.0187
ENSGALG00000017627	C10orf2	protein_coding	chromosome 10 open reading frame 2	1.63773	1.21728e-06	1.52986e-05	11.1803	6.57187	11.0256	28.5317	34.9045	32.7854
ENSGALG00000043641	JUND	protein_coding	JunD proto-oncogene, AP-1 transcription factor subunit	1.38122	1.24861e-06	1.56692e-05	113.456	79.5136	123.456	313.836	288.563	283.905
ENSGALG00000010689	MAGOH	protein_coding	mago homolog, exon junction complex core component	0.802858	1.33451e-06	1.66613e-05	41.1944	37.7376	42.0354	71.503	79.6988	75.8101
ENSGALG00000007582	DPYSL3	protein_coding	dihydropyrimidinase like 3	1.73677	1.35066e-06	1.68176e-05	14.6295	22.2575	11.998	63.9418	58.5039	52.9328
ENSGALG00000054364	ENSGALG00000054364	protein_coding	SKI/DACH domain-containing protein 1-like	2.51351	1.35097e-06	1.68176e-05	0.167655	0.174761	0.207776	1.2389	0.966177	1.16533
ENSGALG00000041323	ENSGALG00000041323	protein_coding	SPC24, NDC80 kinetochore complex component	1.85146	1.46211e-06	1.80822e-05	25.3591	13.0453	25.5094	86.6098	79.9325	81.1608
ENSGALG00000002563	ENSGALG00000002563	protein_coding	tropomyosin 4	1.92969	1.46924e-06	1.8144e-05	1.31286	1.3685	0.720301	5.43922	4.63772	3.84543
ENSGALG00000050608	ENSGALG00000050608	protein_coding	ribonucleoprotein PTB-binding 1-like	1.87996	1.52976e-06	1.88124e-05	1.82774	3.02878	3.267	12.4774	11.2186	8.68657
ENSGALG00000043088	ENSGALG00000043088	protein_coding	roundabout guidance receptor 4	1.92836	1.52999e-06	1.88124e-05	0.591434	0.755212	0.809316	3.82412	2.17938	2.81845
ENSGALG00000034671	WDR74	protein_coding	WD repeat domain 74	2.09051	1.53131e-06	1.88151e-05	4.39225	6.14469	9.19158	35.9862	30.2949	24.7716
ENSGALG00000051412	PEA15	protein_coding	astrocytic phosphoprotein PEA-15-like	1.59663	1.54738e-06	1.89989e-05	3.0818	4.3618	4.35071	15.4852	12.4082	10.63
ENSGALG00000042008	GSTM3	protein_coding	glutathione S-transferase 2-like	1.44613	1.55689e-06	1.90882e-05	86.4367	119.936	73.7045	277.362	268.367	274.587
ENSGALG00000001595	PHF19	protein_coding	PHD finger protein 19	2.07854	1.5747e-06	1.92511e-05	3.80487	2.30994	4.96584	15.2667	15.0598	19.9032
ENSGALG00000053549	ADAM8	protein_coding	ADAM metallopeptidase domain 8	2.14311	1.59119e-06	1.94248e-05	1.15401	1.70413	0.794534	6.40961	4.51175	6.34672
ENSGALG00000006936	WDR6	protein_coding	WD repeat domain 6	1.59769	1.60222e-06	1.95315e-05	1.44797	1.87955	2.08791	5.49242	7.26659	4.97756
ENSGALG00000029669	C1QC	protein_coding	complement C1q C chain	2.18658	1.60978e-06	1.96076e-05	23.6762	34.8339	49.5029	222.376	178.812	132.417
ENSGALG00000032219	FUS	protein_coding	FUS RNA binding protein	1.5678	1.61108e-06	1.96076e-05	30.204	33.4235	49.4267	122.816	124.198	115.146
ENSGALG00000027789	RAB37	protein_coding	RAB37, member RAS oncogene family	1.39366	1.61877e-06	1.96769e-05	2.57153	2.5784	1.66933	6.57367	6.29689	6.34489
ENSGALG00000047517	ZNF653	protein_coding	zinc finger protein 653	2.02808	1.64712e-06	1.99931e-05	0.692011	1.3496	1.33713	5.79772	4.7252	4.37271
ENSGALG00000050416	SYDE1	protein_coding	synapse defective Rho GTPase homolog 1	1.07153	1.64922e-06	2.00043e-05	4.22553	4.58687	3.55133	9.21539	9.20435	9.48326
ENSGALG00000024172	THOC3	protein_coding	THO complex 3	1.01462	1.7262e-06	2.08785e-05	16.0632	12.5225	13.8636	27.8404	32.8808	31.3896
ENSGALG00000049966	ENSGALG00000049966	protein_coding	ubiquitin-fold modifier conjugating enzyme 1	0.945613	1.80866e-06	2.18295e-05	11.5332	11.8187	13.7996	25.8876	26.7252	24.4977
ENSGALG00000034124	NLRP3	protein_coding	NLR family pyrin domain containing 3	1.16503	1.81068e-06	2.18384e-05	3.82226	2.89978	3.90073	8.28269	8.54719	8.76532
ENSGALG00000023131	PDXP	protein_coding	pyridoxal phosphatase	1.19206	1.83868e-06	2.21604e-05	5.00871	3.58507	4.10371	9.68843	11.6938	9.81126
ENSGALG00000002362	MANF	protein_coding	mesencephalic astrocyte derived neurotrophic factor	1.55428	1.88182e-06	2.26643e-05	38.2599	34.2054	50.8094	134.8	155.313	101.713
ENSGALG00000041630	NFIX	protein_coding	nuclear factor I X	1.27499	1.89467e-06	2.27869e-05	4.58738	6.13619	5.25795	14.2349	15.7808	11.7568
ENSGALG00000014754	ENSGALG00000014754	protein_coding	NA	1.51645	1.89627e-06	2.279e-05	10.2329	12.2149	15.3975	33.8085	38.9603	43.8889
ENSGALG00000053274	PPP1R14B	protein_coding	protein phosphatase 1 regulatory subunit 14C-like	1.48058	1.94945e-06	2.33469e-05	5.22939	6.45736	6.27308	14.1195	18.9466	20.8429
ENSGALG00000033631	MYC	protein_coding	v-myc avian myelocytomatosis viral oncogene homolog	1.21766	1.95111e-06	2.33503e-05	14.4709	19.9303	19.1713	44.1879	46.7331	43.513
ENSGALG00000048646	ENSGALG00000048646	protein_coding	NA	1.81933	1.97034e-06	2.35474e-05	6.84523	5.39501	8.44882	19.9574	28.1244	30.4184
ENSGALG00000026374	PFDN2	protein_coding	prefoldin subunit 2	1.2924	1.97576e-06	2.35618e-05	33.8565	33.5224	46.8834	97.7424	106.827	97.4051
ENSGALG00000030831	FBXW5	protein_coding	F-box and WD repeat domain containing 5	0.819322	2.06252e-06	2.45114e-05	18.5774	16.7596	17.4177	35.3718	31.0788	33.492
ENSGALG00000030530	HAND2	protein_coding	heart and neural crest derivatives expressed 2	2.21646	2.15783e-06	2.55728e-05	10.765	14.5876	5.8923	41.4118	63.1109	51.5835
ENSGALG00000037941	ZC3H10	protein_coding	zinc finger CCCH-type containing 10	1.50963	2.1682e-06	2.56779e-05	3.65514	2.83539	4.34548	12.4241	11.7285	9.13109
ENSGALG00000037519	C1orf35	protein_coding	chromosome 2 C1orf35 homolog	1.84774	2.21439e-06	2.60979e-05	3.96143	3.91574	6.06622	17.3679	23.1623	13.8825
ENSGALG00000035111	PDRG1	protein_coding	p53 and DNA damage regulated 1	1.49411	2.21844e-06	2.61186e-05	9.01567	8.60359	7.73727	32.1517	21.9533	22.6002
ENSGALG00000007015	CD40	protein_coding	CD40 molecule	2.39844	2.26175e-06	2.6601e-05	5.30429	3.30397	7.08133	42.8093	23.1553	23.1281
ENSGALG00000040258	FARSA	protein_coding	phenylalanyl-tRNA synthetase alpha subunit	1.28087	2.28906e-06	2.68665e-05	13.4667	11.827	16.6666	34.4757	42.4842	33.1211
ENSGALG00000023781	TREM2	protein_coding	triggering receptor expressed on myeloid cells 2	2.09291	2.30304e-06	2.69934e-05	0.687262	0.503409	0.537124	3.53237	1.77033	2.58215
ENSGALG00000009110	LSM8	protein_coding	LSM8 homolog, U6 small nuclear RNA associated	1.07078	2.35607e-06	2.75771e-05	14.9886	13.5093	12.8026	27.9223	31.8481	33.3504
ENSGALG00000043370	TAF6L	protein_coding	TATA-box binding protein associated factor 6 like	1.30493	2.35992e-06	2.76031e-05	4.17254	3.68662	4.9248	12.0914	10.0852	11.7599
ENSGALG00000004063	SLC25A14	protein_coding	solute carrier family 25 member 14	1.28475	2.41208e-06	2.81568e-05	6.90374	5.06408	7.51579	16.2015	18.9859	15.9498
ENSGALG00000011967	MAD2L1	protein_coding	MAD2 mitotic arrest deficient-like 1 (yeast)	1.4935	2.44714e-06	2.85254e-05	13.2345	7.97806	8.8924	26.6844	31.5136	32.5215
ENSGALG00000034111	FOXF1	protein_coding	forkhead box F1	1.85509	2.45426e-06	2.85889e-05	9.84063	18.2427	10.7715	49.8829	59.2311	42.8816
ENSGALG00000043930	ENSGALG00000043930	protein_coding	tigger transposable element-derived protein 3-like	1.8873	2.52214e-06	2.93394e-05	1.16203	1.01858	0.84552	5.4529	3.21955	3.3376
ENSGALG00000021592	TLCD2	protein_coding	TLC domain containing 2	2.25257	2.60598e-06	3.02872e-05	1.51843	0.791391	0.737958	4.70755	6.97863	3.95076
ENSGALG00000014435	MRPL51	protein_coding	mitochondrial ribosomal protein L51	1.53447	2.61072e-06	3.02872e-05	30.546	21.1916	17.1976	80.5987	69.9693	63.2088
ENSGALG00000051280	DNAJB1	protein_coding	dnaJ homolog subfamily B member 1-like	1.37357	2.63249e-06	3.04982e-05	18.1554	11.5324	16.919	40.0755	48.2582	41.5268
ENSGALG00000033781	FEN1	protein_coding	flap structure-specific endonuclease 1	1.5093	2.63789e-06	3.054e-05	9.66258	6.26778	10.8132	27.2747	28.6113	26.0545
ENSGALG00000041923	ESPL1	protein_coding	extra spindle pole bodies like 1, separase	1.66323	2.68334e-06	3.10241e-05	2.75494	1.93699	3.54809	8.86394	9.07562	10.1262
ENSGALG00000014182	ADORA2B	protein_coding	adenosine A2b receptor	1.68438	2.73472e-06	3.15753e-05	1.57867	2.00554	1.73227	5.89714	5.02995	7.3776
ENSGALG00000040759	CPXM1	protein_coding	carboxypeptidase X, M14 family member 1	1.66371	2.76152e-06	3.18201e-05	1.54528	1.86645	1.0386	4.41136	6.07547	4.68846
ENSGALG00000029788	CCK	protein_coding	cholecystokinin	6.24437	2.79261e-06	3.21565e-05	0.0657478	0	0	2.64357	2.18594	1.10787
ENSGALG00000042626	SYT4	protein_coding	synaptotagmin 4	2.52462	2.83642e-06	3.2551e-05	0.35688	0.409205	0.184284	1.31859	2.33351	2.21748
ENSGALG00000030095	AP5S1	protein_coding	adaptor related protein complex 5 sigma 1 subunit	2.36579	2.85442e-06	3.27356e-05	2.71851	2.12529	5.35188	18.9253	22.8782	15.2095
ENSGALG00000048565	PRKCSH	protein_coding	uncharacterized LOC107050604	1.2429	2.887e-06	3.30425e-05	6.32741	6.78084	8.07653	20.4734	18.2399	15.3863
ENSGALG00000000650	NIP7	protein_coding	NIP7, nucleolar pre-rRNA processing protein	1.27586	2.89159e-06	3.30728e-05	30.6899	20.4502	26.903	60.7742	69.5575	72.3574
ENSGALG00000025868	TAF1C	protein_coding	TATA-box binding protein associated factor, RNA polymerase I subunit C-Z	1.15886	2.89632e-06	3.31047e-05	1.56375	1.49605	1.65921	3.56159	4.34442	3.45162
ENSGALG00000000619	ANGPTL4	protein_coding	angiopoietin like 4	1.92382	2.93407e-06	3.34465e-05	3.23854	5.31415	5.13559	16.3932	25.4247	14.6107
ENSGALG00000014988	POPDC2	protein_coding	popeye domain containing 2	2.28524	2.98164e-06	3.3898e-05	3.6404	5.33627	1.87981	17.0603	21.6852	18.1309
ENSGALG00000041808	ANO1	protein_coding	anoctamin 1	2.35992	2.98369e-06	3.38987e-05	2.07555	3.88848	1.36143	14.1883	14.0344	12.2585
ENSGALG00000001181	KCNJ5	protein_coding	Potassium inwardly rectifying channel subfamily J member 5	1.82249	3.0001e-06	3.40625e-05	2.23224	1.94952	2.3365	11.506	7.12072	6.19483
ENSGALG00000006106	TNFRSF6B	protein_coding	TNF receptor superfamily member 6b	1.97133	3.01107e-06	3.41415e-05	3.37065	4.98031	3.58243	22.7596	12.0407	15.4742
ENSGALG00000038110	DGKA	protein_coding	diacylglycerol kinase alpha	0.956147	3.02959e-06	3.43286e-05	9.95296	8.13159	8.09119	19.5854	18.6323	16.3602
ENSGALG00000043329	ENSGALG00000043329	protein_coding	prothymosin, alpha	1.64927	3.05843e-06	3.46324e-05	216.514	216.651	353.816	948.767	946.682	775.237
ENSGALG00000001729	CD276	protein_coding	CD276 molecule	1.01382	3.06621e-06	3.46974e-05	11.5507	10.8332	11.5611	20.8772	27.2146	25.6425
ENSGALG00000028985	ENSGALG00000028985	protein_coding	t-SNARE domain-containing protein 1-like	1.70893	3.08014e-06	3.48319e-05	2.68942	1.78398	3.40875	8.59062	9.48352	9.6557
ENSGALG00000031797	JAGN1	protein_coding	tubulin tyrosine ligase like 8	0.808101	3.12483e-06	3.52554e-05	35.3372	29.717	32.2633	58.7142	65.8379	58.699
ENSGALG00000003457	CNP	protein_coding	2',3'-cyclic nucleotide 3' phosphodiesterase	0.9007	3.12586e-06	3.52554e-05	25.9111	20.4113	23.281	50.0398	45.2069	44.304
ENSGALG00000004908	ENSGALG00000004908	protein_coding	phosphoribosyl pyrophosphate synthetase 1-like 1	0.909181	3.14188e-06	3.53893e-05	50.9657	53.7145	51.3336	92.7792	109.402	112.793
ENSGALG00000035187	FHL3	protein_coding	four and a half LIM domains 3	0.801191	3.21531e-06	3.61924e-05	73.9285	59.6673	61.52	116.463	130.145	118.598
ENSGALG00000011184	HNRNPD	protein_coding	heterogeneous nuclear ribonucleoprotein D	0.851298	3.22878e-06	3.63201e-05	16.0909	16.804	18.6527	33.9012	34.5073	31.7855
ENSGALG00000043929	ENSGALG00000043929	protein_coding	heterogeneous nuclear ribonucleoprotein L-like	1.31554	3.27672e-06	3.67864e-05	32.2757	32.0735	45.777	99.0485	105.925	91.0501
ENSGALG00000002701	DNAJC9	protein_coding	DnaJ heat shock protein family (Hsp40) member C9	1.35017	3.3533e-06	3.75473e-05	12.3317	9.18795	14.1798	30.2093	36.9136	30.9724
ENSGALG00000037241	KCNAB2	protein_coding	potassium voltage-gated channel subfamily A regulatory beta subunit 2	1.45556	3.36137e-06	3.76129e-05	3.28305	4.48334	4.94131	11.3391	12.4665	13.7497
ENSGALG00000017715	TINAGL1	protein_coding	tubulointerstitial nephritis antigen like 1	1.45413	3.376e-06	3.7746e-05	19.825	24.4047	28.6153	81.456	60.7341	72.7269
ENSGALG00000039682	HCLS1	protein_coding	hematopoietic cell-specific Lyn substrate 1	1.41373	3.37769e-06	3.7746e-05	15.699	16.4525	21.4236	55.1926	42.9805	55.299
ENSGALG00000054536	ENSGALG00000054536	protein_coding	NA	2.04908	3.44873e-06	3.8439e-05	1.30114	0.806439	1.77957	5.27363	5.22231	6.77735
ENSGALG00000012610	CTSV	protein_coding	cathepsin V	1.39444	3.53121e-06	3.93069e-05	56.0757	68.1829	47.7302	177.615	185.493	124.769
ENSGALG00000000544	ENSGALG00000000544	protein_coding	RAB44, member RAS oncogene family	1.89566	3.55112e-06	3.9477e-05	2.20448	1.08513	2.17128	6.38827	7.5216	7.88924
ENSGALG00000003333	GHDC	protein_coding	GH3 domain containing	1.65651	3.56713e-06	3.96291e-05	4.5545	4.04707	5.62898	21.0415	14.8943	12.45
ENSGALG00000035406	DSN1	protein_coding	DSN1 homolog, MIS12 kinetochore complex component	0.978939	3.57135e-06	3.96501e-05	14.2761	14.6223	16.4744	34.6025	32.881	28.8929
ENSGALG00000035760	LENG8	protein_coding	leukocyte receptor cluster member 8	2.09017	3.59433e-06	3.98641e-05	6.83482	6.74952	11.3929	48.7991	41.2619	25.2878
ENSGALG00000031572	ENSGALG00000031572	protein_coding	NA	4.41189	3.65909e-06	4.04661e-05	0.124515	0.0324481	0	0.845688	1.86291	0.917923
ENSGALG00000030305	XKR8	protein_coding	XK related 8	1.57192	3.693e-06	4.07881e-05	2.8975	2.04451	3.45276	8.42882	10.4732	8.02771
ENSGALG00000026970	ENSGALG00000026970	protein_coding	interferon-induced transmembrane protein 1-like	1.51427	3.7465e-06	4.12721e-05	453.169	439.756	675.906	1434.45	1639.15	1756.78
ENSGALG00000032231	C4	protein_coding	complement 4	1.5981	3.75312e-06	4.12916e-05	3.1849	4.53913	2.76527	13.5225	11.1981	9.48364
ENSGALG00000001480	INKA2	protein_coding	family with sequence similarity 212, member B	1.4907	3.77597e-06	4.15162e-05	1.28193	1.44175	0.940676	3.40935	4.22469	3.44618
ENSGALG00000006471	SLCO2A1	protein_coding	solute carrier organic anion transporter family member 2A1	1.55935	3.88544e-06	4.26098e-05	17.3316	13.3212	18.5124	66.5801	42.802	46.3014
ENSGALG00000052010	ENSGALG00000052010	protein_coding	NA	3.14035	3.91385e-06	4.28663e-05	0.217901	0.151424	0.450076	3.39403	2.73686	1.68286
ENSGALG00000007936	PGK2	protein_coding	phosphoglycerate kinase 2	1.02218	3.99711e-06	4.375e-05	180.933	132.371	166.019	353.115	335.451	355.888
ENSGALG00000013072	AKR1B10	protein_coding	aldo-keto reductase family 1 member B10	1.49058	4.05077e-06	4.42211e-05	14.0124	17.7576	21.5087	61.1695	56.6388	44.1699
ENSGALG00000026070	ENSGALG00000026070	protein_coding	death-associated protein kinase 2-like	1.6916	4.0715e-06	4.43365e-05	2.31353	2.15773	3.43724	7.49821	9.80602	10.2161
ENSGALG00000004893	TMEM119	protein_coding	transmembrane protein 119	1.44799	4.13004e-06	4.48879e-05	33.1308	49.4083	33.3075	111.726	132.029	97.5722
ENSGALG00000054657	ENSGALG00000054657	protein_coding	NA	1.62589	4.14994e-06	4.50754e-05	5.91191	8.05862	6.5752	25.2036	27.1146	16.2836
ENSGALG00000003369	KAT2A	protein_coding	lysine acetyltransferase 2A	0.925662	4.16445e-06	4.51754e-05	7.50587	8.20618	8.93227	16.8054	18.0948	15.5823
ENSGALG00000035557	BARX1	protein_coding	BARX homeobox 1	4.46837	4.19056e-06	4.54206e-05	0.0983304	0	0.101551	1.28226	2.56089	0.98378
ENSGALG00000023348	HPDL	protein_coding	4-hydroxyphenylpyruvate dioxygenase-like	1.3377	4.24809e-06	4.59365e-05	3.4475	2.69521	2.764	8.1336	6.98781	8.98121
ENSGALG00000033927	MFSD5	protein_coding	major facilitator superfamily domain containing 5	1.50736	4.27182e-06	4.61638e-05	11.3251	12.8555	18.1883	41.5097	41.9606	46.3936
ENSGALG00000008534	POLR2H	protein_coding	RNA polymerase II subunit H	1.15648	4.33546e-06	4.6733e-05	7.95995	6.15481	7.83471	19.8586	17.4361	15.3491
ENSGALG00000016538	RAI2	protein_coding	retinoic acid induced 2	1.4001	4.38342e-06	4.71605e-05	15.371	20.0394	23.9247	57.9153	61.5874	49.9009
ENSGALG00000009045	EBNA1BP2	protein_coding	EBNA1 binding protein 2	1.09316	4.42214e-06	4.75171e-05	13.4615	9.45316	11.7951	27.4709	28.3611	23.7873
ENSGALG00000040864	WDR77	protein_coding	WD repeat domain 77	1.33459	4.47331e-06	4.79762e-05	17.6511	10.9728	11.9461	34.5787	36.9499	37.9791
ENSGALG00000000349	PSMC5	protein_coding	proteasome 26S subunit, ATPase 5	0.993782	4.50597e-06	4.82961e-05	61.7945	47.0943	52.2151	118.162	127.734	99.272
ENSGALG00000028409	SNRPGP15	protein_coding	small nuclear ribonucleoprotein polypeptide G pseudogene 15	0.998228	4.58655e-06	4.90364e-05	28.6991	34.8751	31.979	70.007	75.5802	60.3688
ENSGALG00000050637	ENSGALG00000050637	protein_coding	complement C5a receptor 1	3.90948	4.59444e-06	4.909e-05	0.738714	0.070002	0.832264	11.9684	5.06091	9.33564
ENSGALG00000003693	MACF1	protein_coding	microtubule-actin crosslinking factor 1	0.95393	4.60344e-06	4.91104e-05	9.82031	11.2532	11.5395	20.8433	25.5565	21.7596
ENSGALG00000041555	COL1A1	protein_coding	collagen type I alpha 1 chain	1.81588	4.64624e-06	4.94574e-05	111.512	155.311	73.6338	450.289	387.422	447.303
ENSGALG00000014872	FGF10	protein_coding	fibroblast growth factor 10	1.74644	4.69668e-06	4.9963e-05	2.41789	3.77197	2.05542	9.29458	12.0856	8.48791
ENSGALG00000030587	ENSGALG00000030587	protein_coding	spectrin beta chain, brain 4-like	1.74898	4.70087e-06	4.99717e-05	6.02451	11.0389	6.19107	28.2149	28.1584	27.8454
ENSGALG00000050440	ENSGALG00000050440	protein_coding	apolipoprotein F	4.46873	4.71214e-06	5.00338e-05	0.0861713	0.0449117	0.0444968	1.26417	2.29197	0.680628
ENSGALG00000012695	NOL7	protein_coding	nucleolar protein 7	1.14695	4.83588e-06	5.12201e-05	18.8789	16.0758	19.2913	47.5327	36.9826	44.3848
ENSGALG00000030845	ENHO	protein_coding	energy homeostasis associated	1.55473	4.91262e-06	5.19683e-05	2.26356	1.66237	2.81586	6.48494	7.86782	6.98902
ENSGALG00000000318	CSRP1	protein_coding	cysteine and glycine rich protein 1	1.73876	4.93009e-06	5.21183e-05	309.569	548.536	331.716	1210.95	1514.38	1552.32
ENSGALG00000032469	ARHGAP45	protein_coding	Rho GTPase activating protein 45	1.31897	5.02257e-06	5.29997e-05	14.7204	14.2494	18.4097	34.8881	44.0658	48.2233
ENSGALG00000026781	ALOX5AP	protein_coding	arachidonate 5-lipoxygenase activating protein	1.72613	5.02613e-06	5.30045e-05	11.5043	14.1822	9.76531	55.0304	31.4374	39.3345
ENSGALG00000033391	ISL2	protein_coding	ISL LIM homeobox 2	3.87459	5.11859e-06	5.39129e-05	0.0661094	0.206734	0.819295	5.38806	5.4949	6.47489
ENSGALG00000010226	ENSGALG00000010226	protein_coding	mutY DNA glycosylase	1.68528	5.13206e-06	5.40213e-05	2.68745	1.66567	2.21287	8.05095	9.21679	5.50754
ENSGALG00000009064	FZD1	protein_coding	frizzled class receptor 1	0.917129	5.15059e-06	5.41496e-05	12.3913	13.9694	11.0584	24.4795	25.7486	25.7095
ENSGALG00000016102	CYP26B1	protein_coding	cytochrome P450 family 26 subfamily B member 1	2.46702	5.17549e-06	5.43442e-05	0.328696	0.734201	0.727418	4.79659	3.33052	2.5715
ENSGALG00000035419	CDON	protein_coding	cell adhesion associated, oncogene regulated	2.25902	5.24997e-06	5.50923e-05	1.73553	2.86088	1.58396	11.4914	6.62004	13.5027
ENSGALG00000032335	MARCKSL1	protein_coding	MARCKS like 1	1.60171	5.40025e-06	5.65302e-05	51.8742	39.4584	65.2102	204.72	172.525	135.511
ENSGALG00000034661	ID1	protein_coding	inhibitor of DNA binding 1, HLH protein	2.79315	5.46205e-06	5.71069e-05	9.49717	3.73834	5.34994	73.615	37.3166	26.9281
ENSGALG00000036856	CBX5	protein_coding	chromobox 5	1.70239	5.67925e-06	5.916e-05	22.2703	15.4321	30.5791	83.466	78.1095	77.8238
ENSGALG00000029151	ISLR2	protein_coding	immunoglobulin superfamily containing leucine rich repeat 2	1.63679	5.75375e-06	5.98629e-05	0.902935	1.39754	0.791219	3.27072	3.54784	3.51551
ENSGALG00000054978	ENSGALG00000054978	protein_coding	Fc receptor-like protein 3-like	3.33424	5.84698e-06	6.07587e-05	0.254725	0.0929322	0.223607	1.301	3.83925	1.1267
ENSGALG00000032440	QPCT	protein_coding	glutaminyl-peptide cyclotransferase	1.11462	5.95708e-06	6.16396e-05	3.48191	3.29246	2.74834	7.1081	8.65476	6.44335
ENSGALG00000007538	ENSGALG00000007538	protein_coding	NA	6.18517	6.04161e-06	6.24007e-05	0.0514813	0	0.159502	12.5316	1.25519	2.76507
ENSGALG00000014688	ZYX	protein_coding	zyxin	0.733458	6.06544e-06	6.2571e-05	79.3041	73.7208	82.0262	130.438	148.106	141.887
ENSGALG00000001654	C1QBP	protein_coding	complement C1q binding protein	0.794815	6.07551e-06	6.26369e-05	150.437	138.936	157.71	289.004	263.751	280.822
ENSGALG00000005649	ENSGALG00000005649	protein_coding	transmembrane protein 150B	1.43594	6.13962e-06	6.32597e-05	4.41134	6.2077	4.47989	13.6623	18.048	12.4274
ENSGALG00000032249	MAX	protein_coding	MYC associated factor X	2.10162	6.23371e-06	6.40355e-05	6.88985	13.6364	15.7622	67.0054	53.2561	48.4956
ENSGALG00000036642	RAD9A	protein_coding	RAD9 checkpoint clamp component A	1.67791	6.2697e-06	6.43664e-05	2.92174	3.6982	5.08654	12.9723	16.2363	11.3849
ENSGALG00000050552	ENSGALG00000050552	protein_coding	chromosome 9 open reading frame 142	1.48186	6.40191e-06	6.56156e-05	3.38525	2.65383	2.10923	6.71901	9.8908	7.83742
ENSGALG00000047323	ENSGALG00000047323	protein_coding	chromosome 20 open reading frame 27	1.21996	6.40293e-06	6.56156e-05	4.46451	5.20292	6.2431	13.4397	12.7228	13.7548
ENSGALG00000007356	MAP3K8	protein_coding	mitogen-activated protein kinase kinase kinase 8	1.28262	6.44267e-06	6.59832e-05	1.79259	1.6927	1.61172	4.99605	4.95488	3.42034
ENSGALG00000041380	BF2	protein_coding	Major histocompatibility complex class I antigen BF2	2.06783	6.45627e-06	6.60827e-05	231.978	181.084	397.927	1466.98	1036.09	1164.5
ENSGALG00000035031	HEY1	protein_coding	hes related family bHLH transcription factor with YRPW motif 1	1.51022	6.49496e-06	6.64389e-05	6.96931	5.50946	4.29922	20.9416	15.4474	14.8271
ENSGALG00000034344	MTHFD2	protein_coding	methylenetetrahydrofolate dehydrogenase (NADP+ dependent) 2, methenyltetrahydrofolate cyclohydrolase	1.99355	6.73053e-06	6.87248e-05	6.42661	4.13886	7.22893	22.9085	19.0078	33.7975
ENSGALG00000027462	P3H4	protein_coding	prolyl 3-hydroxylase family member 4 (non-enzymatic)	1.68928	6.75929e-06	6.89358e-05	5.96899	5.07387	3.30241	19.4981	13.2696	16.6509
ENSGALG00000036042	ENSGALG00000036042	protein_coding	NA	2.61819	6.82336e-06	6.95061e-05	0.250435	0.174033	0.258637	1.45145	2.08158	1.01102
ENSGALG00000023844	ENSGALG00000023844	protein_coding	WNT1 inducible signaling pathway protein 2	1.87508	7.01077e-06	7.12448e-05	3.14609	2.15366	3.83107	9.49113	11.2405	15.1817
ENSGALG00000011961	TNIP3	protein_coding	TNFAIP3 interacting protein 3	2.24201	7.10849e-06	7.21948e-05	2.31875	1.55834	1.44942	13.5935	5.9848	7.35804
ENSGALG00000054212	ENSGALG00000054212	protein_coding	polyamine oxidase	0.886393	7.14631e-06	7.24925e-05	5.32865	4.76801	5.11356	9.73644	9.7466	10.7022
ENSGALG00000044464	TEPSIN	protein_coding	ENTH domain containing 2	1.26279	7.15779e-06	7.25657e-05	5.78862	6.87078	5.89093	16.2542	19.2456	12.5929
ENSGALG00000048306	ENSGALG00000048306	protein_coding	NA	4.00123	7.20839e-06	7.29627e-05	0.100593	0	0.0779159	0.737871	0.752503	1.5626
ENSGALG00000039048	ZNF282	protein_coding	zinc finger protein 282-like	1.57787	7.24485e-06	7.32738e-05	1.47777	1.5404	2.24909	6.67709	5.1143	5.16035
ENSGALG00000034282	ENSGALG00000034282	protein_coding	leucine rich repeat and fibronectin type III domain containing 3	1.16019	7.28511e-06	7.35502e-05	1.3218	1.24784	1.4166	2.95409	3.42726	3.20432
ENSGALG00000016843	COL4A2	protein_coding	collagen type IV alpha 2 chain	1.40722	7.31838e-06	7.38406e-05	40.8122	52.368	31.8894	123.95	106.05	125.736
ENSGALG00000000836	RFX5	protein_coding	regulatory factor X5	1.21192	7.32254e-06	7.38406e-05	10.6652	10.9287	13.068	32.3139	30.5507	23.7964
ENSGALG00000004123	PABPC1L	protein_coding	poly(A) binding protein cytoplasmic 1 like	1.81811	7.33177e-06	7.389e-05	0.967079	0.55281	0.515485	2.67815	2.90412	2.1355
ENSGALG00000036263	ENSGALG00000036263	protein_coding	NA	1.1048	7.34776e-06	7.40074e-05	6.9314	7.07359	7.80918	16.8029	19.7145	14.1401
ENSGALG00000047262	CHIR-IG1-5	protein_coding	immunoglobulin-like receptor CHIR-AB1-like	3.06251	7.39254e-06	7.43266e-05	0.292954	1.4047	0.847138	7.44944	5.51931	9.87271
ENSGALG00000038595	POLR2I	protein_coding	RNA polymerase II subunit I	0.780086	7.58963e-06	7.60838e-05	22.4653	18.9356	19.5932	35.6849	38.9537	37.8659
ENSGALG00000027608	PIGC	protein_coding	phosphatidylinositol glycan anchor biosynthesis class C	1.17197	7.71381e-06	7.71925e-05	12.4243	14.6328	12.6646	32.5261	27.8959	35.6001
ENSGALG00000029968	GADD45B	protein_coding	growth arrest and DNA damage inducible beta	1.87181	7.7951e-06	7.79247e-05	41.1699	18.8304	21.6507	102.129	121.604	95.9224
ENSGALG00000042360	TRIM29	protein_coding	tripartite motif containing 29	7.08724	7.82376e-06	7.81093e-05	0.0178087	0	0	1.50951	1.22366	0.168796
ENSGALG00000034118	SOX18	protein_coding	SRY-box 18	1.72036	7.94754e-06	7.91133e-05	3.91343	4.45875	3.75963	19.6811	10.7922	12.46
ENSGALG00000049851	ENSGALG00000049851	protein_coding	NA	0.934343	7.95218e-06	7.91133e-05	23.5565	19.6347	17.8588	40.0281	41.1151	43.9024
ENSGALG00000041334	SNRPD1	protein_coding	small nuclear ribonucleoprotein D1 polypeptide	1.18961	7.95729e-06	7.9118e-05	60.3716	47.496	66.3688	126.898	166.04	135.439
ENSGALG00000049299	TMEM170B	protein_coding	transmembrane protein 170B	1.77114	8.02192e-06	7.95748e-05	1.30813	1.76644	1.19745	4.16769	4.74455	6.70035
ENSGALG00000037838	ND6	protein_coding	NADH dehydrogenase subunit 6	2.55189	8.13336e-06	8.04461e-05	18.9295	29.8136	39.0989	293.393	152.056	113.21
ENSGALG00000037665	LMBR1L	protein_coding	limb development membrane protein 1 like	2.74813	8.16835e-06	8.06985e-05	0.195373	0.101827	0.403545	1.52157	1.47956	2.05756
ENSGALG00000050508	NOS3	protein_coding	nitric oxide synthase, endothelial-like	2.08173	8.37149e-06	8.24238e-05	0.67838	1.54155	0.966825	6.01549	4.22518	4.31515
ENSGALG00000002426	EXOSC3	protein_coding	exosome component 3	0.959789	8.41941e-06	8.26399e-05	10.8692	8.47862	9.21803	20.2595	20.9005	18.5726
ENSGALG00000030038	C3	protein_coding	complement component 3	1.1941	8.46974e-06	8.30025e-05	23.8623	18.2881	22.7439	51.433	46.4756	61.0916
ENSGALG00000026098	IL8	protein_coding	interleukin 8-like 2	2.71773	8.49e-06	8.31533e-05	4.76574	4.78597	10.3838	68.0205	49.7244	24.9725
ENSGALG00000000693	NOB1	protein_coding	NIN1/PSMD8 binding protein 1 homolog	1.16537	8.50507e-06	8.32052e-05	16.8189	14.9808	20.908	40.132	48.0286	39.4083
ENSGALG00000031222	SPRYD3	protein_coding	SPRY domain containing 3	1.04456	8.59261e-06	8.3869e-05	26.2312	25.3191	32.2097	67.1109	59.0109	59.9051
ENSGALG00000047498	HNRNPUL1	protein_coding	heterogeneous nuclear ribonucleoprotein U like 1	1.38344	9.00771e-06	8.75696e-05	5.56886	4.90985	7.80346	18.0483	16.5575	16.7935
ENSGALG00000029999	CCDC102A	protein_coding	coiled-coil domain containing 102A	1.74735	9.08006e-06	8.81221e-05	3.04841	6.16455	4.91127	17.3254	18.6149	15.3778
ENSGALG00000050785	ENSGALG00000050785	protein_coding	NA	3.81835	9.18268e-06	8.90673e-05	0.0432536	0.0225434	0.134011	1.55112	0.982679	0.523849
ENSGALG00000052798	ENSGALG00000052798	protein_coding	NA	6.22685	9.292e-06	9.00663e-05	0	0	0	1.43026	0.680691	1.84813
ENSGALG00000021273	TMPRSS13	protein_coding	transmembrane serine protease 13	1.68526	9.30064e-06	9.00663e-05	3.20897	3.07949	3.36667	11.6793	7.79004	13.7325
ENSGALG00000010692	LRP8	protein_coding	LDL receptor related protein 8	1.81483	9.51818e-06	9.20595e-05	2.10028	0.995131	1.77469	5.96526	5.42229	6.93728
ENSGALG00000041973	ENSGALG00000041973	protein_coding	primase (DNA) subunit 1	0.971895	9.55821e-06	9.23418e-05	15.4583	11.7035	14.4522	29.1322	28.3573	30.1176
ENSGALG00000003250	ITPA	protein_coding	inosine triphosphatase	1.3583	9.66929e-06	9.33092e-05	12.1294	7.38245	9.16382	23.1773	29.4108	26.3196
ENSGALG00000014903	ITGA2	protein_coding	integrin subunit alpha 2	1.59422	9.70692e-06	9.36193e-05	2.91683	2.12619	2.73851	10.7726	6.37471	8.03403
ENSGALG00000031553	KIF18B	protein_coding	kinesin family member 18B	1.34795	9.76451e-06	9.40151e-05	1.95555	2.18232	2.8512	7.0253	5.88977	6.2511
ENSGALG00000044125	MLLT11	protein_coding	myeloid/lymphoid or mixed-lineage leukemia; translocated to, 11	2.58725	9.94e-06	9.55557e-05	2.57591	8.05523	2.95586	30.4805	33.3052	24.4151
ENSGALG00000037272	HOXD8	protein_coding	homeobox D8	1.83964	9.9435e-06	9.55557e-05	5.00938	8.11136	5.47481	23.2017	32.1239	16.8511
ENSGALG00000032403	MHM2	protein_coding	male hypermethylated region 2	7.80251	9.94806e-06	9.55557e-05	0	0	0	17.4636	1.27214	7.05182
ENSGALG00000037953	TUBA1A	protein_coding	tubulin alpha 1a	1.58983	1.01188e-05	9.70421e-05	41.3298	47.754	32.3134	132.644	170.149	92.1506
ENSGALG00000046085	FAM110D	protein_coding	family with sequence similarity 110 member D	2.23725	1.0131e-05	9.71052e-05	3.19631	4.8528	2.0093	22.8792	15.7093	12.4402
ENSGALG00000000949	HBEGF	protein_coding	heparin binding EGF like growth factor	1.55352	1.01681e-05	9.74061e-05	4.51898	3.96674	5.21966	16.6061	10.807	15.7176
ENSGALG00000007381	ENSGALG00000007381	protein_coding	NA	2.01822	1.02238e-05	9.78841e-05	12.9858	16.0715	26.5315	102.429	65.9867	74.9208
ENSGALG00000012998	WNT5B	protein_coding	Wnt family member 5B	2.72037	1.06667e-05	0.000101498	1.18997	1.68832	1.26308	7.65105	17.4005	4.73433
ENSGALG00000039072	ENSGALG00000039072	protein_coding	dnaJ homolog subfamily A member 1-like	1.25098	1.07571e-05	0.000102163	5.42551	5.79684	7.03902	14.5554	18.9779	13.4632
ENSGALG00000045164	ENSGALG00000045164	protein_coding	NA	5.18035	1.07751e-05	0.000102243	0	0.076327	0.0756219	2.86459	1.37955	1.61941
ENSGALG00000005036	SH2D3C	protein_coding	SH2 domain containing 3C	1.39865	1.08122e-05	0.000102503	3.80101	4.13331	5.54901	12.2641	15.3936	10.8229
ENSGALG00000039409	RELA	protein_coding	RELA proto-oncogene, NF-kB subunit	1.64268	1.08145e-05	0.000102503	3.93128	5.35566	7.11511	20.007	20.188	15.29
ENSGALG00000025941	RGS20	protein_coding	regulator of G-protein signaling 20	1.78975	1.0959e-05	0.000103642	1.49131	1.27188	2.24023	5.59845	5.55922	7.42448
ENSGALG00000049065	ZFPM1	protein_coding	zinc finger protein, FOG family member 1	1.98385	1.12693e-05	0.000106399	0.771019	0.767165	1.52015	3.94177	4.11703	4.98268
ENSGALG00000034352	MRPL43	protein_coding	mitochondrial ribosomal protein L43	1.46633	1.14346e-05	0.000107721	19.658	27.1291	29.4519	82.2897	86.3762	59.4835
ENSGALG00000048700	DDX28	protein_coding	DEAD-box helicase 28	1.08384	1.16747e-05	0.000109802	6.91613	5.19237	5.35698	12.2578	15.1927	12.3562
ENSGALG00000027407	ENSGALG00000027407	protein_coding	G protein-coupled receptor 132	1.12053	1.18411e-05	0.000111243	3.11575	2.37001	2.43509	5.60499	6.08943	6.76218
ENSGALG00000042030	P4HA3	protein_coding	prolyl 4-hydroxylase subunit alpha 3	1.47804	1.19637e-05	0.000112174	3.81334	4.87252	3.7265	9.71374	15.9502	11.6593
ENSGALG00000000740	APBA3	protein_coding	amyloid beta (A4) precursor protein-binding, family A, member 3	1.3571	1.2123e-05	0.000113392	3.57173	2.70452	4.50649	10.1246	9.91455	9.70547
ENSGALG00000047976	ASB16	protein_coding	ankyrin repeat and SOCS box containing 16	3.19794	1.21563e-05	0.000113641	0.13686	0.0951071	0.282685	2.57791	1.41563	1.10502
ENSGALG00000039008	ENSGALG00000039008	protein_coding	uncharacterized LOC776594	1.14425	1.21841e-05	0.000113838	19.5541	21.393	14.6545	45.0186	40.8868	45.8519
ENSGALG00000009615	RRP15	protein_coding	ribosomal RNA processing 15 homolog	1.22541	1.22326e-05	0.000114229	8.23114	5.89874	8.87263	18.169	20.9239	18.7999
ENSGALG00000001442	OPCML	protein_coding	opioid binding protein/cell adhesion molecule like	2.01008	1.22445e-05	0.000114278	0.266473	0.462944	0.458667	1.59266	1.7719	1.77735
ENSGALG00000007267	MVD	protein_coding	mevalonate diphosphate decarboxylase	2.1531	1.23149e-05	0.000114872	4.85749	2.19994	5.63933	23.954	21.199	15.7349
ENSGALG00000037935	RARA	protein_coding	retinoic acid receptor alpha	1.43307	1.23509e-05	0.000115145	12.0209	19.2775	17.5546	48.8239	53.4391	40.5282
ENSGALG00000044851	ENSGALG00000044851	protein_coding	inter-alpha-trypsin inhibitor heavy chain family member 6	1.79008	1.24113e-05	0.000115645	0.874701	0.39076	0.593629	2.41707	2.43731	2.05292
ENSGALG00000020754	ATP6V0E2	protein_coding	ATPase H+ transporting V0 subunit e2	1.31569	1.24222e-05	0.000115683	5.12366	3.28665	3.93468	11.2785	12.2301	9.54665
ENSGALG00000030313	RAD51	protein_coding	RAD51 recombinase	1.32964	1.25108e-05	0.00011638	8.13275	5.16272	7.44004	19.0518	16.7475	20.0342
ENSGALG00000036069	TCIRG1	protein_coding	T-cell immune regulator 1, ATPase H+ transporting V0 subunit a3	1.79389	1.25431e-05	0.000116618	12.3808	14.8564	17.2764	78.7225	46.1088	41.7846
ENSGALG00000045036	ENSGALG00000045036	protein_coding	NA	2.87678	1.27227e-05	0.000117966	0.746639	0.311313	1.6964	7.14006	6.28869	8.33495
ENSGALG00000006596	SNRPD3	protein_coding	small nuclear ribonucleoprotein D3 polypeptide	0.674863	1.27678e-05	0.000118319	60.1894	55.7889	54.7909	92.5954	97.915	102.217
ENSGALG00000043606	ENSGALG00000043606	protein_coding	NA	1.73541	1.28445e-05	0.000118965	3.39285	3.8789	4.55893	19.4657	12.8167	10.2584
ENSGALG00000050752	ENSGALG00000050752	protein_coding	NA	2.2602	1.28635e-05	0.000119012	25.7103	16.3646	41.8258	190.63	119.521	123.402
ENSGALG00000010463	AHSA1	protein_coding	activator of Hsp90 ATPase activity 1	1.36526	1.30268e-05	0.000120262	39.8207	25.2554	39.341	95.6774	111.181	82.9394
ENSGALG00000053583	KMT5C	protein_coding	lysine methyltransferase 5C	1.5166	1.34048e-05	0.000123351	4.88985	5.18811	6.94376	19.3574	20.467	12.9202
ENSGALG00000034975	FUT7	protein_coding	fucosyltransferase 7	2.3187	1.34324e-05	0.000123538	2.37554	0.790282	1.40937	6.5361	7.72999	10.0603
ENSGALG00000037807	ENSGALG00000037807	protein_coding	NOP2 nucleolar protein	1.00035	1.35409e-05	0.000124468	17.4369	12.2935	14.2427	32.0404	33.8352	28.6471
ENSGALG00000035641	ENSGALG00000035641	protein_coding	seryl-tRNA synthetase 2, mitochondrial	1.27904	1.39221e-05	0.00012756	4.54714	5.84918	5.54535	15.9806	14.5819	11.2078
ENSGALG00000029424	JPH3	protein_coding	junctophilin 3	1.75254	1.40868e-05	0.00012893	1.71048	2.31126	2.06092	6.29918	10.4611	5.47085
ENSGALG00000000731	THEMIS2	protein_coding	thymocyte selection associated family member 2	2.82321	1.41268e-05	0.000129226	3.0591	3.09013	5.08092	49.2478	13.4211	22.8505
ENSGALG00000041285	MAP2K3	protein_coding	mitogen-activated protein kinase kinase 3	1.18182	1.42172e-05	0.000129811	9.98507	10.6551	14.3065	28.6494	29.5018	27.4114
ENSGALG00000048771	ENSGALG00000048771	protein_coding	sperm associated antigen 5	1.8	1.42196e-05	0.000129811	6.26228	4.07762	8.98151	25.2139	23.0346	24.2231
ENSGALG00000044591	OR51E2	protein_coding	olfactory receptor family 51 subfamily E member 2	2.2083	1.42211e-05	0.000129811	4.77849	2.72399	2.31328	15.2538	23.2516	10.3794
ENSGALG00000002615	DEF6	protein_coding	DEF6, guanine nucleotide exchange factor	1.57375	1.42342e-05	0.00012986	9.15066	10.6641	12.0624	23.7791	38.2026	40.2237
ENSGALG00000007186	TMEM268	protein_coding	transmembrane protein 268	1.73156	1.43331e-05	0.000130553	3.84637	4.25238	5.41684	22.2671	13.124	13.0116
ENSGALG00000004002	LYPLA2	protein_coding	lysophospholipase II	1.02748	1.44426e-05	0.000131481	13.434	11.2564	13.9923	26.8939	26.4431	31.2822
ENSGALG00000000059	TUBB3	protein_coding	tubulin, beta 3 class III	1.6304	1.45416e-05	0.00013224	6.4129	5.44679	4.49706	22.5413	20.0489	11.9649
ENSGALG00000003499	MAST3	protein_coding	microtubule associated serine/threonine kinase 3	1.58768	1.52358e-05	0.00013789	3.17362	3.84822	4.1605	15.4279	12.633	8.30792
ENSGALG00000034688	TIMELESS	protein_coding	timeless circadian clock	1.53427	1.52924e-05	0.000138183	1.6716	1.11402	2.00935	5.50912	5.22355	4.24234
ENSGALG00000031482	Pou5f3	protein_coding	POU domain class 5 transcription factor 3	0.834706	1.54495e-05	0.000139455	7.67221	8.37655	6.8989	14.3748	15.0263	14.5926
ENSGALG00000013356	IKBKE	protein_coding	inhibitor of kappa light polypeptide gene enhancer in B-cells, kinase epsilon	2.06854	1.5586e-05	0.000140463	4.67973	2.37485	5.32054	24.602	16.4005	14.8501
ENSGALG00000048077	ENSGALG00000048077	protein_coding	NA	2.31396	1.58767e-05	0.000142631	1.71727	1.40647	2.40691	6.39823	9.2439	13.8223
ENSGALG00000008206	TESC	protein_coding	tescalcin	1.85077	1.5939e-05	0.000143115	1.6911	3.08485	2.61973	12.037	8.05885	8.63768
ENSGALG00000048331	LRFN1	protein_coding	leucine rich repeat and fibronectin type III domain containing 1	1.63324	1.60188e-05	0.000143644	4.14645	7.29616	5.30371	16.7422	17.1585	21.9541
ENSGALG00000007418	CD3D	protein_coding	CD3d molecule	1.77066	1.6123e-05	0.000144352	28.757	41.4442	46.2917	99.6967	157.155	171.902
ENSGALG00000054723	AMOTL2	protein_coding	angiomotin like 2	1.32276	1.62564e-05	0.000145428	5.89893	3.87155	3.49733	11.2775	12.6209	11.6483
ENSGALG00000047863	SP6	protein_coding	Sp6 transcription factor	4.23015	1.64182e-05	0.000146799	0.134312	0.070002	0	1.60552	1.04195	1.48522
ENSGALG00000054964	ENSGALG00000054964	protein_coding	putative Ensembl gene ENSGALG00000007530	3.74652	1.66564e-05	0.000148617	1.23015	0.87735	0.300892	23.0421	5.1662	6.20484
ENSGALG00000032723	ANKRD13B	protein_coding	ankyrin repeat domain 13B	2.30195	1.68322e-05	0.000149872	0.396475	1.10207	1.16014	4.63161	5.529	4.07105
ENSGALG00000002167	PATL2	protein_coding	PAT1 homolog 2	1.33874	1.69843e-05	0.000151147	1.79208	1.50413	2.28342	5.43767	4.59116	5.14721
ENSGALG00000002113	LCP2	protein_coding	lymphocyte cytosolic protein 2	1.25	1.708e-05	0.000151603	11.6927	15.8447	16.9377	40.8611	35.158	38.0115
ENSGALG00000026034	RGS17	protein_coding	regulator of G-protein signaling 17	3.60653	1.71598e-05	0.000152232	0.244908	0.127644	0.126465	2.21784	3.66414	0.73078
ENSGALG00000030027	MCAM	protein_coding	melanoma cell adhesion molecule	1.77185	1.73806e-05	0.00015403	7.42197	15.6837	10.3213	37.0331	43.8143	42.429
ENSGALG00000047475	HS3ST2	protein_coding	heparan sulfate-glucosamine 3-sulfotransferase 2	2.00225	1.74352e-05	0.000154354	1.86038	2.75966	1.47793	11.5857	8.6435	6.10378
ENSGALG00000048365	GPATCH4	protein_coding	G-patch domain containing 4	1.49097	1.75371e-05	0.000154933	6.58469	7.55546	8.90899	29.6207	22.6278	17.7397
ENSGALG00000038667	MRPS12	protein_coding	mitochondrial ribosomal protein S12	1.70506	1.77145e-05	0.000156258	14.5337	13.5923	24.6889	68.6364	66.3846	51.354
ENSGALG00000029558	ENSGALG00000029558	protein_coding	NA	2.83267	1.79577e-05	0.000158096	0.187826	0.326311	0.193978	1.90503	2.42851	1.12091
ENSGALG00000001314	PTGS1	protein_coding	prostaglandin-endoperoxide synthase 1 (prostaglandin G/H synthase and cyclooxygenase)	1.30195	1.79751e-05	0.000158148	2.86428	2.87194	2.19744	6.0177	8.82765	6.23408
ENSGALG00000022750	GPR18	protein_coding	G protein-coupled receptor 18	0.887619	1.81381e-05	0.0001595	6.17544	5.15956	5.50137	10.809	11.6503	11.0214
ENSGALG00000038241	CARTPT	protein_coding	CART prepropeptide	5.86681	1.82014e-05	0.000159891	0.119611	0	0.370585	1.29981	12.3279	17.1315
ENSGALG00000049875	ENSGALG00000049875	protein_coding	NA	3.50758	1.83592e-05	0.000161028	1.26536	0.439662	1.3068	7.792	20.1	9.32819
ENSGALG00000008022	TAPBP	protein_coding	TAP binding protein	1.8469	1.83912e-05	0.000161226	60.1394	75.8914	109.353	411.856	247.454	293.359
ENSGALG00000054270	ENSGALG00000054270	protein_coding	H1 histone family member O, oocyte specific	5.78756	1.84903e-05	0.000161928	0	0	0	0.917779	0.655185	1.24522
ENSGALG00000006546	CD81	protein_coding	CD81 molecule	1.35084	1.85091e-05	0.000162009	95.4579	120.826	75.3865	281.957	304.537	215.626
ENSGALG00000032545	NKX6-1	protein_coding	NK6 homeobox 1	3.34704	1.85576e-05	0.000162267	1.05678	0.550785	0.181899	3.1581	7.61262	8.62528
ENSGALG00000053468	ANKRD66	protein_coding	ankyrin repeat domain 66	3.21898	1.86325e-05	0.000162839	0.659281	0.549778	0.27235	3.72548	8.32935	2.91613
ENSGALG00000001805	ENSGALG00000001805	protein_coding	matrix remodeling associated 7	2.13755	1.87632e-05	0.000163787	4.8519	7.24589	5.49262	21.445	19.3886	41.8114
ENSGALG00000005095	SLC25A25	protein_coding	solute carrier family 25 member 25	1.18162	1.87699e-05	0.000163787	8.38741	5.88368	8.25275	16.0582	19.2759	19.5364
ENSGALG00000029429	TGFBI	protein_coding	transforming growth factor beta induced	1.1332	1.89318e-05	0.000165031	96.3097	109.579	91.4657	203.794	219.025	276.612
ENSGALG00000048919	ENSGALG00000048919	protein_coding	uncharacterized LOC107055217	5.69096	1.92076e-05	0.00016735	0	0	0	1.25497	0.814451	1.21621
ENSGALG00000033150	MIDN	protein_coding	midnolin	1.76873	1.93368e-05	0.000168303	8.12647	6.62939	13.7201	37.4998	35.7112	31.6782
ENSGALG00000045021	ENSGALG00000045021	protein_coding	GTPase IMAP family member 5-like	1.7564	1.96385e-05	0.000170755	1.02538	1.04609	1.37439	3.03461	3.98937	5.46825
ENSGALG00000010949	GPNMB	protein_coding	glycoprotein nmb	4.23348	1.97431e-05	0.000171417	0.0586544	0	0.0605754	0.509916	0.49836	1.37956
ENSGALG00000008272	TMED3	protein_coding	transmembrane p24 trafficking protein 3	1.15368	1.97485e-05	0.000171417	10.8743	11.5087	12.9494	23.0312	31.0507	30.5585
ENSGALG00000029292	PCNA	protein_coding	proliferating cell nuclear antigen	1.37185	1.97549e-05	0.000171417	69.1466	40.4161	52.2977	137.388	142.223	168.219
ENSGALG00000026891	NINJ1	protein_coding	ninjurin 1	1.50475	1.98728e-05	0.000172265	4.8819	5.77383	3.9995	19.0781	14.6703	11.0489
ENSGALG00000011475	RPL37A	protein_coding	ribosomal protein L37a	1.33566	2.00221e-05	0.000173382	45.8659	67.4047	49.7868	140.743	180.399	123.934
ENSGALG00000042967	CTPS1	protein_coding	CTP synthase 1	0.864824	2.00399e-05	0.000173448	12.0957	10.8934	12.1443	20.2752	23.9093	24.5712
ENSGALG00000033926	CBX1	protein_coding	chromobox 1	1.18783	2.0136e-05	0.000174103	12.8684	18.3899	16.9875	40.2605	43.5316	34.9735
ENSGALG00000041790	SAMD4A	protein_coding	sterile alpha motif domain containing 4A	0.888822	2.01469e-05	0.000174109	15.275	18.9751	16.7241	32.6056	34.4614	34.5319
ENSGALG00000031958	NABP2	protein_coding	nucleic acid binding protein 2	1.6419	2.03788e-05	0.000176024	5.84083	7.19535	10.8761	28.2739	29.6192	22.9272
ENSGALG00000035718	DOK1	protein_coding	docking protein 1	1.36886	2.0442e-05	0.000176481	6.2315	5.13503	8.52281	18.5308	20.0648	16.85
ENSGALG00000006479	CCM2L	protein_coding	CCM2 like scaffolding protein	1.63737	2.10947e-05	0.00018138	0.685684	0.714744	0.708141	2.84081	2.18473	2.03097
ENSGALG00000006354	GAL3ST2	protein_coding	galactose-3-O-sulfotransferase 2	4.91406	2.2169e-05	0.000189281	0.027666	0.144193	0.0285721	0.390839	2.54484	3.52548
ENSGALG00000014568	EMG1	protein_coding	EMG1, N1-specific pseudouridine methyltransferase	1.68015	2.22818e-05	0.000190149	10.1868	5.50302	5.14502	23.6751	27.4408	20.4382
ENSGALG00000009621	ACTB	protein_coding	actin, beta	0.779103	2.24945e-05	0.000191484	2847.08	2556.97	2874.3	5424.45	4694.01	5139.35
ENSGALG00000024047	MYCL	protein_coding	v-myc avian myelocytomatosis viral oncogene lung carcinoma derived homolog	2.45689	2.25463e-05	0.000191829	0.252565	0.376099	0.484412	1.41152	3.31886	1.8999
ENSGALG00000031193	IGSF9	protein_coding	immunoglobulin superfamily member 9	1.1748	2.28979e-05	0.000194239	3.12805	3.31184	4.07618	8.93413	9.72839	7.0025
ENSGALG00000003578	FN1	protein_coding	fibronectin 1	2.14436	2.30008e-05	0.000195015	57.5943	99.7772	41.8695	288.868	245.252	407.702
ENSGALG00000051279	PPP1R1A	protein_coding	protein phosphatase 1 regulatory inhibitor subunit 1A	5.78796	2.3348e-05	0.000197762	0	0	0	3.7323	1.75676	3.33882
ENSGALG00000011036	HNRNPA2B1	protein_coding	heterogeneous nuclear ribonucleoprotein A2/B1	0.919473	2.35966e-05	0.00019957	91.4194	77.1035	99.5805	175.772	204.036	166.79
ENSGALG00000047648	ENSGALG00000047648	protein_coding	NA	3.09891	2.39226e-05	0.000201826	0.184858	0.224808	0.0954561	1.0379	0.990194	2.5633
ENSGALG00000029166	UBTD1	protein_coding	ubiquitin domain containing 1	2.07223	2.40567e-05	0.000202757	5.2349	1.81892	4.20494	16.1532	16.3303	18.1728
ENSGALG00000052002	RNASEH2A	protein_coding	ribonuclease H2 subunit A-like	1.40065	2.43153e-05	0.000204734	5.14941	5.71847	8.06399	18.7991	16.0387	18.9984
ENSGALG00000054834	ENSGALG00000054834	protein_coding	NA	2.5048	2.4544e-05	0.000206376	0.604825	0.945687	0.624634	3.12199	4.69206	5.41421
ENSGALG00000041429	MPV17L2	protein_coding	MPV17 mitochondrial inner membrane protein like 2	0.896154	2.47101e-05	0.000207545	17.0772	20.5655	18.505	37.6778	41.2208	33.7895
ENSGALG00000011446	TNFAIP2	protein_coding	TNF alpha induced protein 2	0.934443	2.48236e-05	0.000208293	22.2933	22.7568	22.5275	48.9137	53.1382	37.3469
ENSGALG00000031002	ENSGALG00000031002	protein_coding	glucosylceramidase-like	1.53412	2.50576e-05	0.000209843	7.74645	9.97281	8.22328	34.6448	28.0465	18.4939
ENSGALG00000022850	TMEM214	protein_coding	transmembrane protein 214	1.25306	2.52103e-05	0.000211019	17.3422	16.1131	24.1085	53.314	50.9294	43.8771
ENSGALG00000003321	RILPL2	protein_coding	Rab interacting lysosomal protein like 2	1.43423	2.55077e-05	0.000213299	18.51	27.6943	29.2512	61.9917	83.381	75.0339
ENSGALG00000035645	GNAI2	protein_coding	G protein subunit alpha i2	0.873955	2.55897e-05	0.000213879	69.7919	81.6579	72.3907	160.709	135.751	144.672
ENSGALG00000041091	ATP6	protein_coding	ATP synthase F0 subunit 6	1.31988	2.57049e-05	0.000214737	2360.52	3843.74	3307.62	9008.7	8755.3	7891.1
ENSGALG00000007253	IL1RAP	protein_coding	interleukin 1 receptor accessory protein	1.56511	2.57409e-05	0.000214932	2.55422	3.36998	2.01069	10.2486	6.75012	8.18271
ENSGALG00000025872	ENSGALG00000025872	protein_coding	protein-glutamine gamma-glutamyltransferase 6-like	6.46509	2.58985e-05	0.000216037	0	0	0.0368933	1.24225	2.25664	0.300973
ENSGALG00000000721	SLC41A1	protein_coding	solute carrier family 41 member 1	0.894069	2.59167e-05	0.000216083	7.23135	6.02466	6.46873	12.3863	12.6915	14.2404
ENSGALG00000007793	UPRT	protein_coding	uracil phosphoribosyltransferase homolog	1.07435	2.63143e-05	0.000219076	13.4363	11.3986	14.0565	26.0418	35.4539	26.8304
ENSGALG00000011214	SERPINH1	protein_coding	serpin family H member 1	1.34566	2.64444e-05	0.000219944	93.7892	117.244	69.6513	220.177	284.735	261.844
ENSGALG00000050158	ENSGALG00000050158	protein_coding	NA	1.66076	2.67591e-05	0.000222345	0.914242	0.935662	1.64803	4.17271	4.31072	3.48368
ENSGALG00000013624	ENSGALG00000013624	protein_coding	family with sequence similarity 65, member B	1.03733	2.69956e-05	0.000224201	4.27973	4.36198	3.09393	8.07425	8.93263	8.83904
ENSGALG00000001529	THYN1	protein_coding	thymocyte nuclear protein 1	1.27273	2.72154e-05	0.000225696	36.1833	33.3165	46.0876	80.8686	115.555	104.728
ENSGALG00000030824	SF3B5	protein_coding	splicing factor 3b subunit 5	0.919503	2.74058e-05	0.000227054	44.8691	48.9307	51.7709	88.6844	114.202	94.1713
ENSGALG00000049516	ENSGALG00000049516	protein_coding	NA	3.31756	2.75401e-05	0.000228056	0.0530139	0.248673	0.0547502	1.81471	1.14567	0.865381
ENSGALG00000041978	K123	protein_coding	K123 protein	1.50768	2.75678e-05	0.000228174	3.34135	3.2093	3.37684	13.6423	7.64411	9.02349
ENSGALG00000006882	ST8SIA2	protein_coding	ST8 alpha-N-acetyl-neuraminide alpha-2,8-sialyltransferase 2	2.41954	2.77086e-05	0.000229117	1.34187	0.582807	1.79001	4.79991	9.35644	7.3014
ENSGALG00000015013	MSX1	protein_coding	msh homeobox 1	4.92917	2.7733e-05	0.000229207	0.0542296	0	0.0560057	1.06076	1.80299	0.799559
ENSGALG00000031679	POLE4	protein_coding	DNA polymerase epsilon 4, accessory subunit	1.37516	2.82158e-05	0.000232859	36.7986	22.1625	29.3897	67.3592	94.9765	83.709
ENSGALG00000037553	SEC11A	protein_coding	SEC11 homolog A, signal peptidase complex subunit	0.685784	2.82834e-05	0.000233191	36.944	37.1869	36.9161	59.5308	69.7749	62.9643
ENSGALG00000032656	TCF7L1	protein_coding	transcription factor 7 like 1	1.7134	2.85066e-05	0.000234918	1.03831	2.08732	1.34039	5.52074	4.76718	5.46742
ENSGALG00000010122	SH2D4A	protein_coding	SH2 domain containing 4A	1.84574	2.8725e-05	0.00023626	0.903905	1.10466	1.73826	6.09685	4.52513	3.93906
ENSGALG00000023193	SOCS1L	protein_coding	suppressor of cytokine signalling 1-like protein	1.63891	2.89709e-05	0.000238168	2.74101	2.17487	1.90127	6.09066	10.6546	6.1611
ENSGALG00000023411	CD180	protein_coding	CD180 molecule	1.61174	2.97049e-05	0.00024338	1.90343	2.13672	1.90529	8.87842	4.868	5.76702
ENSGALG00000025899	ENSGALG00000025899	protein_coding	threonylcarbamoyl-AMP synthase-like	7.06171	3.05465e-05	0.000249436	0	0.0524649	0	5.96179	1.61762	0.424051
ENSGALG00000012200	GCH1	protein_coding	GTP cyclohydrolase 1	2.25983	3.08857e-05	0.000251724	7.24297	4.69492	3.77152	41.2726	16.4587	22.499
ENSGALG00000007082	CREM	protein_coding	cAMP responsive element modulator	0.897312	3.13118e-05	0.000255074	20.6234	16.3182	16.0503	33.1364	40.4566	32.5194
ENSGALG00000046729	ENSGALG00000046729	protein_coding	macrophage mannose receptor 1-like	1.74136	3.17239e-05	0.000257938	0.366491	0.420225	0.416343	1.27444	1.5028	1.54386
ENSGALG00000014528	ENO2	protein_coding	enolase 2	1.48316	3.17976e-05	0.000258414	1.60147	1.3602	1.1945	3.64176	5.55452	3.34191
ENSGALG00000044151	ENSGALG00000044151	protein_coding	MORN repeat containing 5	1.63733	3.18775e-05	0.000258879	1.08786	0.793778	0.898794	3.19188	3.73742	2.40591
ENSGALG00000031281	ENSGALG00000031281	protein_coding	NA	0.943796	3.18852e-05	0.000258879	4.55493	3.7841	3.99672	8.07602	9.7164	7.75451
ENSGALG00000034988	RDH5	protein_coding	retinol dehydrogenase 5	1.17739	3.2389e-05	0.00026247	2.21795	1.69738	1.97165	4.75945	5.63168	3.962
ENSGALG00000052092	ENSGALG00000052092	protein_coding	NA	2.88933	3.24175e-05	0.000262576	1.54342	1.4232	0.429147	14.45	6.6446	5.81408
ENSGALG00000020742	PPRC1	protein_coding	peroxisome proliferator-activated receptor gamma, coactivator-related 1	1.5398	3.2522e-05	0.000263102	2.52825	2.48899	4.32275	9.69235	9.80672	9.82205
ENSGALG00000037863	SEC61G	protein_coding	Sec61 translocon gamma subunit	1.05924	3.25288e-05	0.000263102	94.192	75.6081	63.5149	192.504	171.187	157.726
ENSGALG00000026077	ALDOC	protein_coding	aldolase, fructose-bisphosphate C	1.67586	3.27726e-05	0.000264823	219.45	186.402	344.352	1031.2	725.683	826.425
ENSGALG00000034982	CYP11A1	protein_coding	cytochrome P450 family 11 subfamily A member 1	2.26448	3.29958e-05	0.0002665	0.369453	0.727431	0.763106	2.09663	3.32104	4.19348
ENSGALG00000011207	DUSP6	protein_coding	dual specificity phosphatase 6	1.37134	3.31203e-05	0.000267225	10.5051	11.9403	8.41181	35.6237	28.8025	21.5508
ENSGALG00000054999	ENSGALG00000054999	protein_coding	NA	1.57846	3.37756e-05	0.000271511	3.91201	5.18634	3.05952	13.7028	15.9949	9.51977
ENSGALG00000035386	NCKAP1L	protein_coding	NCK associated protein 1 like	1.3153	3.38116e-05	0.000271642	6.97727	8.46555	11.2164	25.8985	23.5012	22.2648
ENSGALG00000049996	OVOL1	protein_coding	ovo like transcriptional repressor 1	2.43701	3.38944e-05	0.000271953	0.492323	0.153957	0.305069	1.33751	2.29158	1.9184
ENSGALG00000028505	PSMD4	protein_coding	proteasome 26S subunit, non-ATPase 4	1.02778	3.40486e-05	0.000273062	54.6142	45.9647	60.0437	117.63	136.295	99.5125
ENSGALG00000048705	PFDN6	protein_coding	prefoldin subunit 6	1.23902	3.45876e-05	0.000277123	8.59425	13.3657	12.0721	29.8198	29.4005	27.5021
ENSGALG00000052844	ENSGALG00000052844	protein_coding	NA	1.43323	3.49293e-05	0.000279599	2.88314	3.10307	3.67959	8.48228	12.5731	7.23293
ENSGALG00000021301	ENSGALG00000021301	protein_coding	tripartite motif containing 69	1.40732	3.59288e-05	0.000286925	1.72962	1.74283	2.14353	5.95199	5.94223	4.18954
ENSGALG00000011355	WNT10A	protein_coding	Wnt family member 10A	5.90687	3.59667e-05	0.000287093	0.101371	0	0	3.74542	2.30305	0.587168
ENSGALG00000013883	ENSGALG00000013883	protein_coding	small nuclear ribonucleoprotein U4/U6.U5 subunit 27	1.24792	3.69207e-05	0.000294047	17.323	18.0572	24.1604	42.9278	58.2225	51.4913
ENSGALG00000032041	ENSGALG00000032041	protein_coding	NA	3.35802	3.69241e-05	0.000294047	0.74203	0.618783	0.306533	10.1602	6.41434	1.87551
ENSGALG00000008218	DDB2	protein_coding	damage specific DNA binding protein 2	0.779856	3.70276e-05	0.000294509	4.25498	4.12023	3.69797	7.75698	7.55004	6.97875
ENSGALG00000049741	SMIM18	protein_coding	small integral membrane protein 18	1.50355	3.71188e-05	0.000294997	1.63098	0.890528	1.20314	4.30434	3.32813	3.68067
ENSGALG00000001449	STRA6	protein_coding	stimulated by retinoic acid 6	4.68197	3.713e-05	0.000294997	0	0	0.0809061	0.567548	0.549862	1.10005
ENSGALG00000053285	ENSGALG00000053285	protein_coding	mothers against decapentaplegic homolog 6-like	2.42349	3.72394e-05	0.0002957	1.21099	0.74254	0.809248	8.16683	5.24989	2.55069
ENSGALG00000004613	P2RX5	protein_coding	purinergic receptor P2X 5	1.896	3.74111e-05	0.000296678	3.78847	1.97451	3.29914	8.56527	11.4215	16.0268
ENSGALG00000021074	MYOC	protein_coding	myocilin	2.86593	3.77219e-05	0.000298864	0.410971	0.856777	0.636646	4.52183	8.48287	2.16405
ENSGALG00000046741	ENSGALG00000046741	protein_coding	NA	1.5063	3.78076e-05	0.000299404	1.50919	1.71949	2.60978	6.14059	5.60111	6.13579
ENSGALG00000032820	ENSGALG00000032820	protein_coding	NA	3.21495	3.78874e-05	0.000299896	0.444875	0.231865	0.172292	4.29056	1.17095	2.92822
ENSGALG00000046793	HELT	protein_coding	helt bHLH transcription factor	5.58823	3.80419e-05	0.00030084	0	0	0	0.975664	0.663341	1.26072
ENSGALG00000052526	ENSGALG00000052526	protein_coding	uncharacterized LOC107054877	1.49758	3.82584e-05	0.000302271	4.72357	4.65323	2.46594	12.2122	12.2243	11.3978
ENSGALG00000052797	ENSGALG00000052797	protein_coding	NA	2.13874	3.83005e-05	0.000302464	25.6446	38.8441	59.1763	274.324	163.418	152.338
ENSGALG00000051458	ENSGALG00000051458	protein_coding	NA	2.11151	3.83676e-05	0.000302714	6.69036	8.33467	16.8524	55.6805	54.4337	39.5257
ENSGALG00000029381	ENSGALG00000029381	protein_coding	NA	1.81834	3.87942e-05	0.000305919	49.4936	55.7068	74.6332	328.76	171.117	184.141
ENSGALG00000043628	UBE2M	protein_coding	ubiquitin conjugating enzyme E2 M	1.24069	3.88707e-05	0.000305975	54.486	61.2898	82.1792	182.173	175.504	147.926
ENSGALG00000037441	RPS27	protein_coding	ribosomal protein S27	1.19275	3.94314e-05	0.000310101	553.127	771.87	585.969	1320.9	1818.79	1571.55
ENSGALG00000048019	ENSGALG00000048019	protein_coding	NA	2.50692	3.95671e-05	0.000310882	0.884974	2.76744	2.2849	15.868	8.17306	12.2714
ENSGALG00000050314	SRSF4	protein_coding	serine and arginine rich splicing factor 4	0.963885	4.01582e-05	0.000314656	5.30778	6.19806	4.78774	11.0248	12.7698	10.4367
ENSGALG00000045362	ENSGALG00000045362	protein_coding	NA	3.07344	4.05691e-05	0.000317481	1.60789	1.4366	0.474443	6.48993	18.0739	7.49905
ENSGALG00000034281	TMCC2	protein_coding	transmembrane and coiled-coil domain family 2	1.40281	4.06433e-05	0.000317726	3.68375	4.50192	2.59749	8.72404	11.9941	9.95295
ENSGALG00000033894	MEA1	protein_coding	male-enhanced antigen 1	1.27978	4.09086e-05	0.000319586	27.6128	34.6027	41.685	101.744	95.4843	75.6403
ENSGALG00000034507	CHST2	protein_coding	carbohydrate sulfotransferase 2	1.98434	4.13427e-05	0.00032275	6.17896	5.44544	11.0223	23.2571	32.9317	40.3454
ENSGALG00000050787	PORCN	protein_coding	porcupine O-acyltransferase	2.38222	4.14341e-05	0.000323308	0.334378	0.13942	0.517994	2.21654	1.96404	1.40859
ENSGALG00000041754	N4BP3	protein_coding	NEDD4 binding protein 3	1.09202	4.14522e-05	0.000323308	3.32257	4.5024	4.40802	9.02656	9.46048	9.60916
ENSGALG00000002766	MLKL	protein_coding	mixed lineage kinase domain like pseudokinase	1.53742	4.20848e-05	0.000327643	1.95495	1.30073	2.53447	6.41853	6.22312	5.47564
ENSGALG00000005638	IL2RG	protein_coding	interleukin 2 receptor subunit gamma	1.40974	4.25295e-05	0.000330953	25.7041	39.318	41.8237	101.401	92.655	111.946
ENSGALG00000023472	ENSGALG00000023472	protein_coding	sulfotransferase family cytosolic 2B member 1-like	1.7814	4.28685e-05	0.000333439	3.13879	3.96795	4.55202	11.3213	21.0933	11.1124
ENSGALG00000040136	PSTPIP2	protein_coding	proline-serine-threonine phosphatase interacting protein 2	3.07314	4.32045e-05	0.000335593	1.61868	2.00119	2.68249	38.1256	8.84431	10.2678
ENSGALG00000005849	PPDPF	protein_coding	pancreatic progenitor cell differentiation and proliferation factor	1.52154	4.35478e-05	0.000337951	62.5569	48.3613	66.7648	170.825	251.738	129.815
ENSGALG00000002329	CCL1	protein_coding	C-C motif chemokine ligand 1	1.65751	4.37617e-05	0.000339353	3.47372	3.33508	5.75886	16.5896	12.0557	14.0556
ENSGALG00000008120	TLE3	protein_coding	transducin like enhancer of split 3	0.942321	4.37682e-05	0.000339353	8.13276	9.03486	10.3091	18.1115	21.1869	17.6931
ENSGALG00000016314	ELOVL5	protein_coding	ELOVL fatty acid elongase 5	0.963783	4.41956e-05	0.000342018	13.1849	14.7289	10.5697	26.3015	26.261	27.9897
ENSGALG00000026948	ADD2	protein_coding	adducin 2	2.65754	4.42123e-05	0.000342018	0.159864	0.361052	0.220133	1.24502	2.77564	1.06628
ENSGALG00000012860	HSD11B1L	protein_coding	hydroxysteroid 11-beta dehydrogenase 1 like	0.923092	4.48611e-05	0.000346565	6.03608	5.57053	7.06759	12.5756	13.4215	12.1468
ENSGALG00000037854	TKFC	protein_coding	triokinase and FMN cyclase	1.08431	4.52921e-05	0.000349578	10.2475	7.25768	10.1406	19.129	21.8825	21.9602
ENSGALG00000046915	PPP1R12C	protein_coding	protein phosphatase 1 regulatory subunit 12C	1.43025	4.5413e-05	0.000350132	5.67451	7.54766	8.88335	24.8891	23.1062	16.522
ENSGALG00000050948	TMEM115	protein_coding	transmembrane protein 115	0.788785	4.54458e-05	0.000350132	35.6808	43.6003	37.6006	71.3033	76.1032	70.0975
ENSGALG00000047187	ENSGALG00000047187	protein_coding	translation initiation factor IF-2-like	0.794204	4.58529e-05	0.00035231	32.8549	37.9626	32.6594	59.9281	70.6681	62.6501
ENSGALG00000054420	ENSGALG00000054420	protein_coding	tubulin, beta 2A class IIa	1.93682	4.62939e-05	0.000355379	8.9896	4.71791	6.78531	30.0322	17.7294	35.6726
ENSGALG00000010337	GPR149	protein_coding	G protein-coupled receptor 149	2.5801	4.6482e-05	0.000356501	0.326008	0.161821	0.0801631	1.33274	1.53121	0.784759
ENSGALG00000037018	USP36	protein_coding	ubiquitin specific peptidase 36	1.20809	4.69644e-05	0.000359715	7.89052	5.18378	6.89922	19.2568	16.4421	13.8963
ENSGALG00000026081	RBM38	protein_coding	RNA binding motif protein 38	1.20844	4.73778e-05	0.000362068	5.27338	8.02718	7.5208	17.7981	17.5635	16.5727
ENSGALG00000033204	PQLC2	protein_coding	PQ loop repeat containing 2	1.2173	4.753e-05	0.000362965	8.63191	8.30204	9.42008	27.4155	21.5981	17.0566
ENSGALG00000007490	DDX54	protein_coding	DEAD-box helicase 54	0.842213	4.85698e-05	0.000370017	12.3171	11.545	14.1785	25.0504	26.2755	22.2004
ENSGALG00000035476	ENSGALG00000035476	protein_coding	MRN complex interacting protein	1.72469	4.85954e-05	0.000370046	4.30221	2.05762	4.12949	12.8155	10.6577	13.6458
ENSGALG00000031294	MPLKIP	protein_coding	M-phase specific PLK1 interacting protein	1.91837	4.86267e-05	0.000370119	2.93844	7.51821	5.93142	20.9009	22.6476	23.3501
ENSGALG00000008597	ENSGALG00000008597	protein_coding	mitochondrial ribosomal protein L2	0.713613	4.90814e-05	0.00037308	60.6916	54.0513	61.5305	105.713	112.81	92.8811
ENSGALG00000035923	MTMR11	protein_coding	myotubularin related protein 11	1.08402	4.91862e-05	0.00037371	5.68653	4.29559	5.22231	13.6888	10.9488	10.0065
ENSGALG00000035063	ENSGALG00000035063	protein_coding	NA	1.59767	4.97905e-05	0.000377628	2.1507	2.64218	1.74518	5.8429	9.36377	6.14784
ENSGALG00000023066	DNAJA1	protein_coding	DnaJ heat shock protein family (Hsp40) member A1	1.33383	5.00633e-05	0.000379528	42.5163	26.4726	34.5901	100.035	109.932	71.1754
ENSGALG00000039436	DLX2	protein_coding	distal-less homeobox 2	3.22671	5.02885e-05	0.000380911	0.283958	0.197328	0.0977527	1.2343	2.62246	1.99365
ENSGALG00000032307	DDX23	protein_coding	DEAD-box helicase 23	1.02702	5.02905e-05	0.000380911	20.6513	24.4181	27.6941	57.4998	55.9072	46.7435
ENSGALG00000054176	ENSGALG00000054176	protein_coding	NA	1.99314	5.14639e-05	0.000388762	0.640048	0.458682	0.950202	3.73851	3.01465	2.06431
ENSGALG00000006221	KIF1A	protein_coding	kinesin family member 1A	1.78138	5.16296e-05	0.000389324	0.806958	1.29558	0.546012	3.12465	3.7417	2.94025
ENSGALG00000017644	COTL1	protein_coding	coactosin like F-actin binding protein 1	1.01096	5.17723e-05	0.000390227	308.179	262.911	312.489	608.643	564.641	735.203
ENSGALG00000030055	RIPOR1	protein_coding	family with sequence similarity 65 member A	0.821061	5.19404e-05	0.000391299	6.90219	8.13162	6.6904	14.6326	13.8891	12.7877
ENSGALG00000034213	TNFRSF1B	protein_coding	TNF receptor superfamily member 1B	0.747947	5.28659e-05	0.000397591	11.0981	11.1785	9.99349	19.0525	18.5459	20.5654
ENSGALG00000040120	ENSGALG00000040120	protein_coding	glycine N-acyltransferase-like protein 3	1.81182	5.29376e-05	0.000397955	2.62641	3.08872	5.63352	16.1733	14.255	12.6952
ENSGALG00000007611	RPL35A	protein_coding	ribosomal protein L35a	1.42634	5.29668e-05	0.000397998	187.617	301.958	181.019	588.084	761.822	595.722
ENSGALG00000020342	ENSGALG00000020342	protein_coding	abhydrolase domain containing 12B	1.28466	5.33998e-05	0.000400595	9.24372	9.25514	13.5032	24.6502	32.0808	27.4756
ENSGALG00000012218	CBY1	protein_coding	chibby family member 1, beta catenin antagonist	1.75747	5.41526e-05	0.00040528	3.33456	4.82762	2.67849	14.8973	15.9454	8.77941
ENSGALG00000029614	FAM174C	protein_coding	chromosome 19 open reading frame 24	0.873635	5.47779e-05	0.000409261	7.06441	7.92797	8.67845	16.1895	15.3425	15.1796
ENSGALG00000008380	DGKZ	protein_coding	diacylglycerol kinase zeta	0.926696	5.48897e-05	0.000409917	8.94756	8.97339	11.4163	20.1176	20.0871	19.8789
ENSGALG00000033432	NHLH2	protein_coding	nescient helix-loop-helix 2	4.63609	5.49153e-05	0.000409928	0.111133	0	0.114773	0.603839	3.6333	1.87262
ENSGALG00000049672	ENSGALG00000049672	protein_coding	NA	2.41865	5.50535e-05	0.000410164	0.238826	0.248947	0.641284	1.661	2.22329	2.61578
ENSGALG00000031859	NKX3-2	protein_coding	NK3 homeobox 2	1.93893	5.50621e-05	0.000410164	2.26207	3.08347	1.61734	8.32002	13.6917	6.87197
ENSGALG00000044866	ENSGALG00000044866	protein_coding	disintegrin and metalloproteinase domain-containing protein 2-like	2.46408	5.50672e-05	0.000410164	0.226453	0.295063	0.0584675	0.922822	1.31757	1.19244
ENSGALG00000036743	MGAT3	protein_coding	mannosyl (beta-1,4-)-glycoprotein beta-1,4-N-acetylglucosaminyltransferase	1.03288	5.56002e-05	0.000413592	19.9758	16.9728	20.2486	41.6518	51.0229	33.6832
ENSGALG00000001486	ZAP70	protein_coding	zeta-chain (TCR) associated protein kinase 70kDa	1.56693	5.58444e-05	0.000415046	6.98952	7.85274	11.4315	21.2496	30.1706	32.5371
ENSGALG00000020067	VASH2	protein_coding	vasohibin 2	1.22576	5.60641e-05	0.000416497	2.64923	3.72804	2.9412	7.77306	7.48679	8.16079
ENSGALG00000009668	HPF1	protein_coding	histone PARylation factor 1	0.694669	5.62824e-05	0.000417937	24.0721	20.8233	21.8528	38.7194	37.3691	39.872
ENSGALG00000029980	QARS	protein_coding	glutaminyl-tRNA synthetase	1.10313	5.66971e-05	0.000420101	16.8497	14.4354	20.9161	36.0304	44.2091	40.6172
ENSGALG00000038536	SH3BGRL3	protein_coding	SH3 domain binding glutamate rich protein like 3	0.9568	5.73818e-05	0.000424285	97.6272	111.96	110.864	255.153	197.371	216.563
ENSGALG00000013726	PAICS	protein_coding	phosphoribosylaminoimidazole carboxylase; phosphoribosylaminoimidazolesuccinocarboxamide synthase	0.983295	5.75308e-05	0.000424969	19.6783	15.869	15.0879	31.0657	36.1077	40.0461
ENSGALG00000044643	ENSGALG00000044643	protein_coding	G protein regulated inducer of neurite outgrowth 1	2.99575	5.78886e-05	0.000427073	0.124247	0.259025	0.128316	1.62022	0.895024	1.83189
ENSGALG00000039447	KRT23	protein_coding	keratin 23	3.16366	5.79598e-05	0.000427413	1.71242	0.509998	0.631608	4.20912	7.13925	15.5867
ENSGALG00000001363	MYBBP1A	protein_coding	MYB binding protein 1a	0.660945	5.83421e-05	0.00042986	9.01567	9.28127	8.50297	14.2708	16.4737	14.8503
ENSGALG00000029449	RFC2	protein_coding	replication factor C subunit 2	0.754991	5.84782e-05	0.00043049	22.9886	18.0573	19.8033	37.1764	37.0684	36.0285
ENSGALG00000000364	STC1	protein_coding	stanniocalcin 1	3.53989	5.88959e-05	0.000433004	1.74497	1.91997	2.40283	10.1133	58.2304	9.29058
ENSGALG00000016088	CCT7	protein_coding	chaperonin containing TCP1 subunit 7	1.04888	5.94043e-05	0.000436366	83.2005	55.0504	72.8637	144.796	173.654	150.872
ENSGALG00000041266	CNN1	protein_coding	calponin 1	2.86546	5.9668e-05	0.000437737	55.148	107.132	22.0442	435.807	338.166	657.464
ENSGALG00000011488	CMTM7	protein_coding	CKLF like MARVEL transmembrane domain containing 7	0.869207	6.04522e-05	0.000442727	9.02917	10.1999	10.1726	16.9949	21.3776	19.4957
ENSGALG00000021569	C1QA	protein_coding	complement C1q A chain	1.39235	6.05439e-05	0.000443078	53.7846	56.1227	81.0532	219.789	172.522	149.309
ENSGALG00000001709	MUSTN1	protein_coding	musculoskeletal, embryonic nuclear protein 1	2.04286	6.07851e-05	0.000444401	6.32026	9.01023	3.26363	25.2508	35.64	21.7303
ENSGALG00000028295	MFAP1	protein_coding	microfibrillar associated protein 1	1.01061	6.19977e-05	0.000452878	10.9742	12.606	14.0306	28.5135	30.3881	22.9839
ENSGALG00000035814	ENSGALG00000035814	protein_coding	DBF4 zinc finger B	1.44419	6.27483e-05	0.000458165	1.59884	0.888853	1.43104	3.74517	4.3707	3.3676
ENSGALG00000036395	ENSGALG00000036395	protein_coding	Ig heavy chain Mem5-like	1.8742	6.2824e-05	0.000458521	32.9461	27.474	60.5097	130.534	164.01	183.8
ENSGALG00000015441	CD247	protein_coding	CD247 molecule	1.59075	6.29575e-05	0.000459299	9.43907	10.7336	14.9255	27.3858	48.2999	38.7163
ENSGALG00000043938	LIG1	protein_coding	DNA ligase 1	1.9315	6.30177e-05	0.000459541	4.06276	1.52268	3.65366	13.1705	11.7116	12.86
ENSGALG00000006318	IL21R	protein_coding	interleukin 21 receptor	1.79577	6.3112e-05	0.000459835	4.66896	4.68769	8.13506	15.8126	22.6655	26.9685
ENSGALG00000052986	ENSGALG00000052986	protein_coding	NA	1.89027	6.42077e-05	0.000466821	1.08098	1.75279	1.98468	5.61244	8.98492	4.80668
ENSGALG00000003575	ENSGALG00000003575	protein_coding	NA	0.941069	6.43487e-05	0.000467646	18.1724	20.1192	23.0807	44.6474	43.2812	39.1083
ENSGALG00000014818	TRIM45	protein_coding	tripartite motif containing 45	1.53177	6.46883e-05	0.000469514	2.193	1.57476	2.31515	5.56063	8.42532	5.02966
ENSGALG00000002773	SNRPC	protein_coding	small nuclear ribonucleoprotein polypeptide C	0.72665	6.48714e-05	0.000470442	40.6793	37.8936	45.2266	72.7021	77.4767	70.4571
ENSGALG00000010186	CAPN11	protein_coding	calpain 11	0.800937	6.54493e-05	0.000473625	54.0522	58.9377	64.1181	117.59	105.572	109.025
ENSGALG00000007241	NUBP1	protein_coding	nucleotide binding protein 1	0.79055	6.55157e-05	0.000473703	22.9993	18.8125	18.706	36.2509	41.5909	34.7198
ENSGALG00000030886	PTGDS	protein_coding	prostaglandin D2 synthase 21kDa (brain)	2.86924	6.56181e-05	0.000474126	38.7032	21.8626	67.9427	279.735	590.464	157.637
ENSGALG00000001445	FABP6	protein_coding	fatty acid binding protein 6	1.92842	6.56299e-05	0.000474126	1.67474	1.97848	1.21071	9.34231	6.4342	4.17417
ENSGALG00000026363	FIGNL1	protein_coding	fidgetin like 1	1.01161	6.58583e-05	0.000475575	2.44291	2.32906	2.98443	5.69789	5.57976	5.55332
ENSGALG00000047290	KIAA1755	protein_coding	KIAA1755 ortholog	1.57069	6.59554e-05	0.000475983	1.3446	1.97099	1.21506	5.50224	5.61134	3.42951
ENSGALG00000033185	TAZ	protein_coding	tafazzin	0.972746	6.59707e-05	0.000475983	39.8501	32.6819	45.5769	81.2415	91.2472	77.3455
ENSGALG00000003750	PLCG1	protein_coding	phospholipase C gamma 1	0.878576	6.60986e-05	0.000476704	6.83947	8.27828	8.27478	15.0184	15.1909	16.0875
ENSGALG00000055025	ENSGALG00000055025	protein_coding	zinc finger protein CKR1-like	3.63816	6.64438e-05	0.000478788	0.114727	0.0797266	0	0.540254	1.31384	0.76522
ENSGALG00000010674	DCTD	protein_coding	dCMP deaminase	1.49809	6.65662e-05	0.000479468	10.2867	6.14489	6.04726	20.1643	20.2572	27.2499
ENSGALG00000034258	C25H1ORF43	protein_coding	chromosome 25 open reading frame, human C1orf43	0.754361	6.7302e-05	0.000484563	31.7946	34.2919	36.6495	66.1838	62.7662	57.7767
ENSGALG00000043476	ARF5	protein_coding	ADP-ribosylation factor 5	1.75005	6.7578e-05	0.000485754	1.82418	2.63284	3.3331	7.31938	10.4192	10.4923
ENSGALG00000013431	RAX2	protein_coding	retina and anterior neural fold homeobox 2	2.3543	6.84594e-05	0.000491029	0.623922	0.260146	0.322178	2.64425	1.52121	2.43119
ENSGALG00000054793	NCAPH2	protein_coding	non-SMC condensin II complex subunit H2	1.42579	6.87515e-05	0.000492917	5.9444	5.26688	8.76525	22.7527	18.446	16.7289
ENSGALG00000035047	ENSGALG00000035047	protein_coding	heme-binding protein 1-like	1.10229	6.91674e-05	0.000495065	12.9308	15.4757	15.2338	29.1447	41.187	30.8675
ENSGALG00000035856	CD48	protein_coding	CD48 molecule	1.36113	6.92858e-05	0.000495704	48.6624	48.7884	69.8999	190.724	134.668	138.137
ENSGALG00000047532	ENSGALG00000047532	protein_coding	DNA-directed RNA polymerase III subunit RPC3-like	1.84363	6.93763e-05	0.000496144	0.536115	0.633348	0.996613	2.21386	3.68371	2.5219
ENSGALG00000010801	TMEM61	protein_coding	transmembrane protein 61	3.8873	6.9692e-05	0.000498193	0.0856596	1.42864	2.30009	16.7555	21.6444	23.0942
ENSGALG00000019690	WDR86	protein_coding	WD repeat domain 86	1.45151	7.03448e-05	0.000502437	1.63049	1.99953	2.14614	4.13432	6.30673	6.56553
ENSGALG00000040275	RCSD1	protein_coding	RCSD domain containing 1	0.898384	7.03822e-05	0.000502494	15.3975	19.0067	18.9413	36.0373	34.2703	36.7438
ENSGALG00000008256	BLM	protein_coding	Bloom syndrome RecQ like helicase	1.06633	7.05438e-05	0.000503437	3.92349	2.6685	2.83064	7.34797	7.72496	6.12471
ENSGALG00000012410	ENSGALG00000012410	protein_coding	nucleolar protein 12	0.892731	7.13435e-05	0.000508718	9.21982	11.3679	9.68502	19.1795	22.2457	19.1421
ENSGALG00000047622	ENSGALG00000047622	protein_coding	NA	2.18262	7.2735e-05	0.000517557	1.66764	1.82523	4.30564	12.8667	15.7093	9.92286
ENSGALG00000027762	PGAP2	protein_coding	post-GPI attachment to proteins 2	0.855442	7.3391e-05	0.000521789	11.65	11.3418	12.8828	25.9171	23.9645	20.0819
ENSGALG00000027330	SYNPO	protein_coding	synaptopodin	1.60985	7.44307e-05	0.00052808	2.17083	3.38548	1.89434	10.2956	7.81422	6.39778
ENSGALG00000040716	PRLH	protein_coding	prolactin releasing hormone	1.85285	7.50886e-05	0.000531641	5.96899	9.33296	5.13708	27.3874	35.2806	17.287
ENSGALG00000043185	MATN1	protein_coding	matrilin 1, cartilage matrix protein	2.54432	7.55523e-05	0.000534435	0.226651	0.131254	0.416132	1.66937	2.28857	0.954781
ENSGALG00000027415	GRIN2C	protein_coding	glutamate ionotropic receptor NMDA type subunit 2C	2.56207	7.55774e-05	0.000534435	0.0735598	0.115016	0.151938	0.759403	1.03941	0.387344
ENSGALG00000015132	CDH2	protein_coding	cadherin 2	1.85125	7.56941e-05	0.000535039	2.46273	3.03385	2.00981	14.6725	7.4054	7.03719
ENSGALG00000044935	ENSGALG00000044935	protein_coding	NA	5.11753	7.67545e-05	0.000541526	0	0	0.0692908	0.729101	1.04098	0.989222
ENSGALG00000044705	TIMM50	protein_coding	translocase of inner mitochondrial membrane 50	1.08039	7.67708e-05	0.000541526	26.6916	25.7344	33.9065	74.3049	67.6132	55.1309
ENSGALG00000036552	PDAP1	protein_coding	PDGFA associated protein 1	0.67516	7.69341e-05	0.000542454	82.6539	75.7975	87.5966	138.151	141.872	142.486
ENSGALG00000008149	EWSR1	protein_coding	EWS RNA binding protein 1	1.38799	7.7148e-05	0.000543512	12.3982	11.1256	19.0116	41.6202	43.939	34.8283
ENSGALG00000001651	TTI2	protein_coding	TELO2 interacting protein 2	1.12323	7.7284e-05	0.000543965	2.45563	2.19403	1.92016	5.03207	6.1038	4.28558
ENSGALG00000042804	SAMD4B	protein_coding	sterile alpha motif domain containing 4B	1.60597	7.81652e-05	0.000549316	4.01311	5.45258	8.2891	20.4518	20.0598	18.0131
ENSGALG00000029819	SCG2	protein_coding	secretogranin II	1.12003	7.86318e-05	0.000552367	30.2621	31.8629	21.7157	73.0702	57.6445	64.5845
ENSGALG00000004958	BTK	protein_coding	Bruton tyrosine kinase	0.999731	7.90167e-05	0.000554385	10.7488	9.35992	12.0828	25.3417	24.9954	19.1077
ENSGALG00000051628	ENSGALG00000051628	protein_coding	NA	2.47119	7.92605e-05	0.000555867	0.653525	1.61016	2.33157	10.0071	6.32086	11.1372
ENSGALG00000027219	ENSGALG00000027219	protein_coding	preprogastrin	1.95308	7.98682e-05	0.000559898	2.79301	2.05509	3.22384	16.0685	9.46809	8.13219
ENSGALG00000029329	POU3F4	protein_coding	POU class 3 homeobox 4	3.43425	8.01036e-05	0.000561071	0.193885	0	0.300353	2.10694	2.47103	1.22513
ENSGALG00000045705	ENSGALG00000045705	protein_coding	H2A histone family, member X	1.21929	8.01238e-05	0.000561071	6.86514	4.3109	6.15035	13.0331	15.2165	15.0697
ENSGALG00000054505	ENSGALG00000054505	protein_coding	NA	1.60153	8.01343e-05	0.000561071	2.94749	3.99151	5.59372	14.3726	16.221	10.692
ENSGALG00000014659	C1R	protein_coding	complement C1r	0.872102	8.02766e-05	0.000561837	17.4106	19.9335	17.3618	41.0346	33.9405	32.7639
ENSGALG00000043359	RRP9	protein_coding	ribosomal RNA processing 9, small subunit (SSU) processome component, homolog (yeast)	1.26854	8.09245e-05	0.000566139	16.7247	15.369	24.3747	45.1976	54.8126	46.9307
ENSGALG00000038527	CARMIL3	protein_coding	capping protein regulator and myosin 1 linker 3	1.65133	8.12384e-05	0.000568102	1.00712	0.511443	1.12011	3.11493	3.20531	2.61081
ENSGALG00000047356	VASN	protein_coding	vasorin	1.24024	8.12861e-05	0.000568203	4.80145	3.42064	4.92303	9.08408	12.0588	12.2231
ENSGALG00000037888	TBXA2R	protein_coding	thromboxane A2 receptor	1.76206	8.13491e-05	0.00056841	1.70803	3.47991	3.48785	9.23835	13.0783	9.60719
ENSGALG00000052975	CCDC113	protein_coding	coiled-coil domain containing 113	1.41559	8.15289e-05	0.000569199	1.3201	1.00076	1.05349	2.86909	3.59098	3.22285
ENSGALG00000003933	QSOX1	protein_coding	quiescin Q6 sulfhydryl oxidase 1	1.85233	8.19718e-05	0.000572057	4.44374	5.9751	10.4006	22.9735	30.3936	28.107
ENSGALG00000013352	SF3B4	protein_coding	splicing factor 3b subunit 4	1.51528	8.2193e-05	0.000573366	15.5884	20.1779	29.795	64.9782	76.8899	61.2566
ENSGALG00000038219	NAA40	protein_coding	N(alpha)-acetyltransferase 40, NatD catalytic subunit	1.37072	8.27184e-05	0.000576323	17.6054	11.3661	18.8272	36.2268	51.9247	44.917
ENSGALG00000051163	ENSGALG00000051163	protein_coding	NA	2.26355	8.41868e-05	0.000585357	0.225251	0.516554	0.511782	2.98631	1.99707	1.51821
ENSGALG00000041797	ENSGALG00000041797	protein_coding	secretory carrier membrane protein 3	1.0189	8.48405e-05	0.000589334	6.45851	8.25777	8.24719	15.6618	16.3603	18.0597
ENSGALG00000053152	FSD1	protein_coding	fibronectin type III and SPRY domain-containing protein 1-like	1.10978	8.49046e-05	0.000589387	1.95949	1.83269	2.39791	4.53585	5.78596	4.1131
ENSGALG00000006854	NEURL2	protein_coding	neuralized E3 ubiquitin protein ligase 2	3.49026	8.50875e-05	0.000590416	0	0.131898	0.13068	0.825035	1.26209	1.06608
ENSGALG00000031350	KCNE4	protein_coding	potassium voltage-gated channel subfamily E regulatory subunit 4	2.04072	8.56621e-05	0.000593919	8.60755	6.18783	3.83167	27.255	38.6505	16.7233
ENSGALG00000007702	XYLT2	protein_coding	xylosyltransferase 2	0.833626	8.62522e-05	0.000597525	10.6441	8.40417	10.0903	19.8967	17.4742	18.383
ENSGALG00000031960	LEF1	protein_coding	lymphoid enhancer binding factor 1	1.5114	8.71019e-05	0.000602921	2.01517	1.61583	1.46368	4.04285	7.33799	4.29116
ENSGALG00000000337	CTXN1	protein_coding	cortexin 1	1.88968	8.78209e-05	0.000607651	6.39085	4.44114	2.20006	18.8505	16.5261	16.3454
ENSGALG00000031518	ENSGALG00000031518	protein_coding	DNA damage inducible transcript 3	2.00274	8.80556e-05	0.000609027	2.84238	1.85178	4.95361	11.4865	13.9784	16.1832
ENSGALG00000032916	ENSGALG00000032916	protein_coding	thyroid adenoma-associated protein homolog	1.1877	8.90548e-05	0.000614691	2.49768	2.68365	3.57159	6.98738	8.44608	6.13762
ENSGALG00000004901	CORO1C	protein_coding	coronin 1C	0.787756	8.94309e-05	0.000617037	76.298	73.5529	83.8615	135.113	141.225	157.262
ENSGALG00000035623	LIMD1	protein_coding	LIM domains containing 1	1.17327	9.02522e-05	0.000621949	9.2712	7.17307	10.0506	17.8346	21.8259	24.5007
ENSGALG00000008066	UQCR10	protein_coding	ubiquinol-cytochrome c reductase, complex III subunit X	1.10659	9.03813e-05	0.000622335	110.891	75.6651	113.087	213.652	236.374	243.001
ENSGALG00000048103	TBCC	protein_coding	tubulin folding cofactor C	0.991143	9.12262e-05	0.000627899	12.5965	15.0364	12.7993	28.7755	25.6685	31.8097
ENSGALG00000004610	SH2B3	protein_coding	SH2B adaptor protein 3	1.20607	9.16356e-05	0.000630462	4.67479	3.43715	5.12964	12.5641	9.89905	10.3739
ENSGALG00000031424	SDC2	protein_coding	syndecan 2	1.36888	9.25522e-05	0.00063523	34.2364	39.0125	22.7084	77.3199	110.939	78.6251
ENSGALG00000014261	UCHL1	protein_coding	ubiquitin C-terminal hydrolase L1	1.29634	9.29484e-05	0.000637692	10.4854	8.0647	7.20169	18.917	29.6715	19.5122
ENSGALG00000039773	AKAP8	protein_coding	A-kinase anchor protein 8-like	1.64755	9.32091e-05	0.000639223	5.28919	6.58739	10.783	28.888	26.1494	21.8832
ENSGALG00000051056	ENSGALG00000051056	protein_coding	NA	2.26645	9.34554e-05	0.000640654	0.446399	0.265896	0.856179	2.5641	3.46304	2.14913
ENSGALG00000043015	FOXS1	protein_coding	forkhead box S1	2.13292	9.37265e-05	0.000642254	1.65094	0.96801	0.959068	4.03665	8.4621	4.45534
ENSGALG00000000734	RPA2	protein_coding	replication protein A2	1.16641	9.43545e-05	0.000645779	28.7688	18.4379	22.362	54.6273	49.7396	62.5758
ENSGALG00000047864	ENSGALG00000047864	protein_coding	NA	1.3755	9.47152e-05	0.000647728	19.3524	21.8103	25.7388	82.2584	55.4779	49.5608
ENSGALG00000042232	PSMG4	protein_coding	proteasome (prosome, macropain) assembly chaperone 4	0.992739	9.51231e-05	0.000650256	18.924	15.3838	17.4542	32.0756	37.0644	41.3633
ENSGALG00000000466	LCK	protein_coding	LCK proto-oncogene, Src family tyrosine kinase	2.05476	9.52112e-05	0.000650597	3.1536	2.08685	5.48914	13.2267	14.4314	20.2816
ENSGALG00000014060	EED	protein_coding	embryonic ectoderm development	1.05899	9.52977e-05	0.000650927	8.31509	7.80553	6.64221	15.0766	21.1796	14.853
ENSGALG00000039092	STAC	protein_coding	SH3 and cysteine rich domain	2.6256	9.66272e-05	0.000658688	0.656227	1.24371	0.431276	3.17662	8.52878	3.89529
ENSGALG00000003272	KHDRBS1	protein_coding	KH RNA binding domain containing, signal transduction associated 1	0.863734	9.76062e-05	0.00066483	23.7872	20.1388	24.2114	38.712	49.4236	45.2773
ENSGALG00000002984	RAB24	protein_coding	RAB24, member RAS oncogene family	1.19804	9.80311e-05	0.000667191	12.2477	17.1717	15.9775	44.5208	34.7671	33.0384
ENSGALG00000026332	EEF1AKMT4	protein_coding	endothelin-converting enzyme 2-like	1.4979	9.84299e-05	0.000669371	1.93107	1.50968	1.99431	4.40681	6.09927	5.99937
ENSGALG00000037148	CRH	protein_coding	corticotropin releasing hormone	4.45775	9.89368e-05	0.000672013	0	0.568127	0.187626	3.25754	11.8791	3.06129
ENSGALG00000029485	ENSGALG00000029485	protein_coding	tyrosine-protein phosphatase non-receptor type substrate 1-like	1.38207	9.90581e-05	0.000672521	5.46275	5.69427	4.45163	18.8757	14.6149	10.3375
ENSGALG00000010406	TMEM63C	protein_coding	transmembrane protein 63C	1.58869	9.90904e-05	0.000672521	2.53749	4.20403	2.13466	11.2856	9.34905	8.1232
ENSGALG00000045721	ISG20L2	protein_coding	interferon stimulated exonuclease gene 20 like 2	1.15219	0.000100964	0.000683876	6.75099	4.9906	7.39896	17.5547	14.5436	13.6754
ENSGALG00000009205	ENSGALG00000009205	protein_coding	ankyrin repeat and fibronectin type-III domain-containing 1-like	1.31322	0.000101701	0.00068859	0.414103	0.372115	0.35393	1.17932	1.04446	0.827103
ENSGALG00000028341	ENSGALG00000028341	protein_coding	mucosal vascular addressin cell adhesion molecule 1	1.9409	0.000102026	0.000689968	7.55729	6.13152	4.58633	19.2189	40.452	16.2255
ENSGALG00000043257	ENSGALG00000043257	protein_coding	lysozyme g-like	2.55396	0.000102076	0.000690037	9.67404	9.91598	8.60326	104.719	23.3484	49.0162
ENSGALG00000052101	ENSGALG00000052101	protein_coding	NA	1.31584	0.000103687	0.000700371	6.33296	6.60136	4.60249	15.0384	13.3871	18.2794
ENSGALG00000038133	SMIM3	protein_coding	small integral membrane protein 3	2.1233	0.000103801	0.000700859	3.58493	6.31708	2.73268	13.7278	29.419	16.4501
ENSGALG00000037726	MARCKS	protein_coding	myristoylated alanine rich protein kinase C substrate	1.232	0.000104151	0.000702948	22.8491	18.452	22.4306	67.8733	53.1492	40.2598
ENSGALG00000053641	ENSGALG00000053641	protein_coding	circadian associated repressor of transcription	2.579	0.00010529	0.000710355	1.14914	0.281845	1.25659	7.49259	6.06798	3.77299
ENSGALG00000050332	ENSGALG00000050332	protein_coding	NA	1.02561	0.000105353	0.000710499	5.61989	5.64659	4.60964	10.5386	10.5902	13.4823
ENSGALG00000043336	COPZ1	protein_coding	coatomer protein complex subunit zeta 1	0.695215	0.000107491	0.000723772	24.4669	19.8713	22.2527	36.8003	41.919	37.2191
ENSGALG00000029694	SNTA1	protein_coding	syntrophin alpha 1	1.62824	0.000107673	0.000724709	3.7445	7.33217	5.24051	16.3906	23.3476	14.9631
ENSGALG00000047383	ENSGALG00000047383	protein_coding	WNT1 inducible signaling pathway protein 2	3.29275	0.000108233	0.000727905	0.342201	1.61889	2.14763	7.6376	12.5442	23.2864
ENSGALG00000003282	STAT5A	protein_coding	signal transducer and activator of transcription 5A	0.909119	0.000109376	0.000734826	46.6679	52.9426	61.0711	116.468	109.696	99.4007
ENSGALG00000037051	ENSGALG00000037051	protein_coding	outer dense fiber protein 3-like	1.47398	0.000109392	0.000734826	0.850576	0.542831	0.609525	1.58454	2.57785	1.82811
ENSGALG00000009086	EHD3	protein_coding	EH domain containing 3	0.694761	0.000109879	0.000737809	78.7471	72.6107	73.3031	146.668	125.187	119.054
ENSGALG00000007520	SSRP1	protein_coding	structure specific recognition protein 1	1.02225	0.000111504	0.00074666	29.6108	27.496	39.1375	67.1899	74.0317	69.5496
ENSGALG00000040316	GPC1	protein_coding	glypican 1	0.982037	0.000111686	0.000747289	25.4828	28.3312	23.8684	48.5851	68.6118	48.4103
ENSGALG00000053371	ENSGALG00000053371	protein_coding	NA	1.31921	0.000111906	0.00074788	33.3105	40.874	25.3176	79.2417	113.641	75.0019
ENSGALG00000049484	ENSGALG00000049484	protein_coding	serine-rich adhesin for platelets-like	1.65455	0.000113073	0.000755088	1.28966	0.979193	1.80875	3.3393	5.04651	5.43277
ENSGALG00000042641	PATL1	protein_coding	PAT1 homolog 1, processing body mRNA decay factor	1.01886	0.000113526	0.000757223	6.40053	7.89993	9.04375	17.3713	17.0805	16.5666
ENSGALG00000046843	ENSGALG00000046843	protein_coding	NA	1.20273	0.000113985	0.000759989	15.6425	23.831	23.684	52.5343	50.9089	53.372
ENSGALG00000027345	SLC46A2	protein_coding	solute carrier family 46 member 2	1.6069	0.00011407	0.000760262	1.71971	1.17723	2.04112	6.75002	4.0393	5.35221
ENSGALG00000017658	GAS1	protein_coding	growth arrest-specific 1	1.69645	0.000114877	0.000764815	9.61671	13.4701	5.58657	32.3311	30.9739	36.2384
ENSGALG00000025764	FKBP10	protein_coding	FK506 binding protein 10	1.00485	0.000115016	0.000765365	5.77928	7.34954	5.55076	12.7176	15.6278	12.0815
ENSGALG00000001773	RFX2	protein_coding	regulatory factor X2	1.07472	0.000115085	0.000765526	1.26093	1.07028	1.17201	2.29028	3.17414	2.48514
ENSGALG00000029001	YRDC	protein_coding	yrdC N6-threonylcarbamoyltransferase domain containing	1.13113	0.000116039	0.00077074	12.2335	10.0323	11.736	30.4315	30.0711	19.8444
ENSGALG00000046448	ZNF385A	protein_coding	zinc finger protein 385A	2.53178	0.000116095	0.00077074	0.149328	0.46697	0.385547	1.5416	1.90316	2.75211
ENSGALG00000004771	C1QB	protein_coding	complement C1q B chain	1.52638	0.000116372	0.000772279	26.0638	31.268	48.8093	120.175	95.9634	113.797
ENSGALG00000051848	KIF5A	protein_coding	kinesin heavy chain isoform 5A-like	1.66382	0.000116817	0.000774932	0.372684	0.708403	0.407531	1.66762	2.01654	1.40834
ENSGALG00000045529	RAB15	protein_coding	RAB15, member RAS oncogene family	2.21946	0.000117717	0.000779988	2.2949	1.70869	4.82476	19.5946	14.1699	10.7895
ENSGALG00000016575	GPM6B	protein_coding	glycoprotein M6B	0.942803	0.000118414	0.000784	3.78414	4.29908	3.24941	7.0847	9.0629	7.31371
ENSGALG00000044449	LAG3	protein_coding	lymphocyte activating 3	2.72797	0.000119028	0.000787454	2.26079	2.09476	6.42078	27.3318	13.8847	35.5155
ENSGALG00000013495	GSDMA	protein_coding	gasdermin A	1.33099	0.000119321	0.000789085	3.0558	3.75256	2.68034	10.8265	7.23707	7.58259
ENSGALG00000048883	ENSGALG00000048883	protein_coding	NA	1.84533	0.000121192	0.000799982	11.0557	9.69502	20.2983	59.3082	40.0635	59.325
ENSGALG00000042503	ENSGALG00000042503	protein_coding	HSPA (Hsp70) binding protein 1	0.921275	0.000121204	0.000799982	33.8381	33.9005	37.4703	82.6684	62.7793	68.7649
ENSGALG00000017195	PGR	protein_coding	progesterone receptor	1.69989	0.000121751	0.00080328	0.298965	0.560944	0.648389	1.86808	1.55723	1.85763
ENSGALG00000002689	NUP35	protein_coding	nucleoporin NUP53-like	0.68151	0.000122493	0.000807438	10.3827	10.4861	10.5798	17.5511	18.3083	18.3699
ENSGALG00000024053	ICMT	protein_coding	isoprenylcysteine carboxyl methyltransferase	0.776003	0.000123953	0.000814974	12.8936	13.4716	14.5662	27.661	25.09	22.7588
ENSGALG00000017326	ARHGEF17	protein_coding	Rho guanine nucleotide exchange factor 17	1.37811	0.000125859	0.000826545	3.90292	6.36329	5.04951	12.8326	18.2363	12.06
ENSGALG00000047167	DNAJC30	protein_coding	DnaJ heat shock protein family (Hsp40) member C30	0.819234	0.000126921	0.000831916	22.9427	25.4903	25.9642	46.1312	45.828	49.1919
ENSGALG00000015252	ST3GAL6	protein_coding	ST3 beta-galactoside alpha-2,3-sialyltransferase 6	1.29747	0.00012828	0.000838888	3.24652	4.57312	2.95413	9.76392	11.3773	7.46644
ENSGALG00000002514	SFPQ	protein_coding	splicing factor proline and glutamine rich	0.844181	0.000128384	0.000839248	41.2845	33.1925	43.9704	80.2658	78.6493	70.0016
ENSGALG00000007158	SOCS1	protein_coding	suppressor of cytokine signaling 1	1.82265	0.000129433	0.000845136	14.5977	13.7172	20.6456	93.7727	46.3019	46.6503
ENSGALG00000007479	SLC25A28	protein_coding	solute carrier family 25 member 28	0.802558	0.000129502	0.000845259	11.6656	11.6149	12.5462	20.3268	25.8566	21.1819
ENSGALG00000006841	POLR2L	protein_coding	RNA polymerase II subunit L	1.0146	0.000129986	0.00084777	62.7622	54.4422	63.0047	106.041	135.545	149.297
ENSGALG00000036490	CYRIB	protein_coding	family with sequence similarity 49 member B	0.744148	0.000130274	0.000849322	22.422	22.9593	26.8112	43.0205	44.6346	42.61
ENSGALG00000052573	UBE2S	protein_coding	ubiquitin conjugating enzyme E2 S	1.42093	0.000130379	0.000849357	19.7177	18.1194	31.9743	67.7117	76.0509	58.5625
ENSGALG00000038372	PRDM8	protein_coding	PR/SET domain 8	3.62849	0.000130541	0.000850088	1.49815	0.371821	0.884126	17.9084	16.6823	2.25395
ENSGALG00000011132	RBMS1	protein_coding	RNA binding motif single stranded interacting protein 1	0.922126	0.000131175	0.000853242	13.8546	16.5656	12.3955	27.6156	28.2453	31.2493
ENSGALG00000051860	ENSGALG00000051860	protein_coding	NA	2.81623	0.000131627	0.000855524	0.19578	0.653048	0.161754	2.21263	3.81871	1.69071
ENSGALG00000052088	SFR1	protein_coding	SWI5 dependent homologous recombination repair protein 1	1.68391	0.000131818	0.000856354	1.53333	0.614735	1.21811	3.86658	4.27004	3.47805
ENSGALG00000016222	NDP	protein_coding	NDP, norrin cystine knot growth factor	1.66364	0.000131905	0.000856354	8.38667	10.8625	4.6071	24.7041	31.9967	24.5802
ENSGALG00000011190	PLAC8	protein_coding	Placenta-specific gene 8-like 2	3.19189	0.000132238	0.000858029	27.7067	16.809	97.5	516.628	271.641	611.216
ENSGALG00000013537	TPM3	protein_coding	tropomyosin 3	0.989234	0.000133087	0.000862385	45.4161	51.1974	61.7676	123.485	105.934	109.461
ENSGALG00000049487	KCNK15	protein_coding	potassium two pore domain channel subfamily K member 15	2.16354	0.000133234	0.000863011	0.699276	0.451232	0.275116	1.91784	3.3951	1.57808
ENSGALG00000051392	ENSGALG00000051392	protein_coding	coiled-coil domain containing 142	2.07992	0.000133337	0.00086335	1.51206	1.57615	1.63966	10.3929	7.95974	3.30426
ENSGALG00000009626	THBS1	protein_coding	thrombospondin 1	1.75002	0.000134122	0.000868102	30.7201	50.0462	23.1888	93.6905	132.781	148.926
ENSGALG00000050750	NRN1L	protein_coding	neuritin 1 like	5.99861	0.000135064	0.000873531	0	0	0	1.58021	1.93385	0.306283
ENSGALG00000039420	TNPO3	protein_coding	transportin 3	1.23861	0.000135951	0.000878604	14.1772	9.44824	15.6816	34.2642	30.2215	35.0827
ENSGALG00000032499	ANAPC15	protein_coding	anaphase promoting complex subunit 15	1.8048	0.000136437	0.000881284	6.01881	9.8291	12.9499	29.1057	48.9156	31.3763
ENSGALG00000001437	NTM	protein_coding	neurotrimin	1.50521	0.000138174	0.000890943	2.04756	2.85468	1.58597	7.2315	7.80037	4.85183
ENSGALG00000040044	ENSGALG00000040044	protein_coding	NA	1.61284	0.000138792	0.000894248	0.739747	0.826177	0.763975	3.04326	2.81081	1.83635
ENSGALG00000016442	RRM2	protein_coding	ribonucleotide reductase regulatory subunit M2	1.80442	0.000140246	0.000903279	32.8631	13.0391	29.347	104.937	82.1362	94.2338
ENSGALG00000049976	AMIGO1	protein_coding	adhesion molecule with Ig like domain 1	1.60681	0.000140887	0.000907064	2.87721	1.77916	3.42472	6.62427	10.2145	9.65526
ENSGALG00000000791	ENSGALG00000000791	protein_coding	family with sequence similarity 72 member A	1.454	0.000140991	0.000907391	7.76511	4.36541	7.17844	14.8224	20.2732	21.6236
ENSGALG00000032199	FGR	protein_coding	FGR proto-oncogene, Src family tyrosine kinase	1.74718	0.000141261	0.000908786	5.38925	5.51266	7.64642	31.4991	14.3733	21.0582
ENSGALG00000041722	STX1A	protein_coding	syntaxin 1A	1.70182	0.000141802	0.00091123	0.612648	0.348334	0.776512	1.72493	2.4381	1.93561
ENSGALG00000003510	UCK2	protein_coding	uridine-cytidine kinase 2	1.21321	0.000142681	0.000915816	19.2557	10.848	14.4837	33.8672	38.6711	38.2135
ENSGALG00000039585	ENSGALG00000039585	protein_coding	lymphocyte antigen 6E-like	4.58833	0.00014273	0.000915816	4.71664	4.50683	5.07409	86.6006	5.0094	269.786
ENSGALG00000006453	TF	protein_coding	transferrin (ovotransferrin)	1.03319	0.000143707	0.00092174	25.1816	33.1415	25.0709	55.7138	73.3321	55.1859
ENSGALG00000031593	TMSB15B	protein_coding	thymosin beta 15B	1.85683	0.000143957	0.000922646	92.1602	145.962	181.857	735.179	567.449	350.137
ENSGALG00000049951	SPOCK2	protein_coding	SPARC/osteonectin, cwcv and kazal like domains proteoglycan 2	1.49351	0.000144871	0.000927458	8.80154	4.74122	7.25964	26.5113	18.7884	17.5432
ENSGALG00000047148	LIPT2	protein_coding	lipoyl(octanoyl) transferase 2 (putative)	1.24701	0.000146258	0.000935631	11.9526	17.7276	16.2942	42.6034	44.735	30.7861
ENSGALG00000053019	ENSGALG00000053019	protein_coding	NA	2.79699	0.000147553	0.000943212	0.183385	0.497009	0.416661	4.94224	1.91041	1.40985
ENSGALG00000051428	ENSGALG00000051428	protein_coding	zinc finger protein 665-like	0.8391	0.000148835	0.000950114	3.18261	3.11643	3.856	6.51281	6.93207	6.13759
ENSGALG00000036346	AMH	protein_coding	anti-Mullerian hormone	2.22331	0.000148856	0.000950114	0.408642	0.159735	0.23739	1.77628	1.47185	0.806921
ENSGALG00000003245	LSM1	protein_coding	LSM1 homolog, mRNA degradation associated	1.5288	0.000150033	0.000956909	7.3461	7.95578	12.8087	29.7547	35.5256	22.7071
ENSGALG00000031375	CHST7	protein_coding	carbohydrate sulfotransferase 7	2.34939	0.000150104	0.000957003	0.827244	2.53302	1.81547	8.93344	6.24562	13.1225
ENSGALG00000008454	NOP58	protein_coding	NOP58 ribonucleoprotein	0.877973	0.000151949	0.000965319	36.5885	30.6928	29.9224	53.7891	68.7605	69.1223
ENSGALG00000026914	DOK3	protein_coding	docking protein 3	1.86366	0.000154602	0.000979817	1.4076	0.939043	1.86074	4.09941	7.86222	4.62509
[truncated: 1,205 more rows]

## Sheet: PC-VS-NC (down-regulated)
ensembl_id	gene_name	gene_biotype	description	log2FoldChange	pvalue	padj	NC-1_FPKM	NC-2_FPKM	NC-3_FPKM	PC-1_FPKM	PC-2_FPKM	PC-3_FPKM
[truncated: 2,465 more rows]
