# Supplementary material for: Transcriptome Analysis Revealed Ameliorative Effects of Bacillus Based Probiotic on Immunity, Gut Barrier System, and Metabolism of Chicken under an Experimentally Induced Eimeria tenella Infection
Source: Genes (Basel). 2021 Apr 7;12(4):536. doi: 10.3390/genes12040536 (PMC8067821; doi:10.3390/genes12040536)
Supplement: Supplementary file 1 [file genes-12-00536-s001.zip › Supplementary Table 3.xlsx]

## Sheet: BS + ET-VS-PC. GO. BP (up)
ONTOLOGY	ID	Description	GeneRatio	BgRatio	pvalue	geneID
BP	GO:0019216	regulation of lipid metabolic process	5/75	20/2000	0.000647127	PSAP/IFNG/DISP3/CISH/APOA1
BP	GO:0044242	cellular lipid catabolic process	4/75	12/2000	0.000718998	PLA2G4A/LPL/BCO1/APOA1
BP	GO:0007166	cell surface receptor signaling pathway	21/75	277/2000	0.000796814	SYK/P2RY6/NEO1/DKK3/RPS6KA5/SKI/JAK2/MSTN/FZD1/INVS/IFNG/SEMA3C/FYN/CISH/PDGFRA/NREP/GLI3/TGFBR2/COL1A2/ITGA1/GHR
BP	GO:0030154	cell differentiation	28/75	439/2000	0.00145474	C1H21ORF91/NEGR1/KIAA0430/SYK/NEO1/SKI/FOXP3/JAK2/MSTN/PSAP/QKI/IFNG/HAS2/SEMA3C/FYN/TTR/ETS1/LPL/DISP3/SGK1/DDX6/PDGFRA/NREP/TGFBR2/NFASC/APOA1/TAL1/NFIB
BP	GO:0007179	transforming growth factor beta receptor signaling pathway	5/75	24/2000	0.00157705	SKI/MSTN/NREP/TGFBR2/COL1A2
BP	GO:0046631	alpha-beta T cell activation	4/75	15/2000	0.00181942	SYK/FOXP3/IFNG/TGFBR2
BP	GO:0007167	enzyme linked receptor protein signaling pathway	12/75	127/2000	0.00212562	NEO1/SKI/JAK2/MSTN/FYN/CISH/PDGFRA/NREP/TGFBR2/COL1A2/ITGA1/GHR
BP	GO:0006935	chemotaxis	8/75	65/2000	0.00240917	SYK/NEO1/FOXP3/MSTN/SEMA3C/PDGFRA/NFASC/NFIB
BP	GO:0042330	taxis	8/75	65/2000	0.00240917	SYK/NEO1/FOXP3/MSTN/SEMA3C/PDGFRA/NFASC/NFIB
BP	GO:0048869	cellular developmental process	28/75	455/2000	0.0025916	C1H21ORF91/NEGR1/KIAA0430/SYK/NEO1/SKI/FOXP3/JAK2/MSTN/PSAP/QKI/IFNG/HAS2/SEMA3C/FYN/TTR/ETS1/LPL/DISP3/SGK1/DDX6/PDGFRA/NREP/TGFBR2/NFASC/APOA1/TAL1/NFIB
BP	GO:0071559	response to transforming growth factor beta	5/75	27/2000	0.0027427	SKI/MSTN/NREP/TGFBR2/COL1A2
BP	GO:0071560	cellular response to transforming growth factor beta stimulus	5/75	27/2000	0.0027427	SKI/MSTN/NREP/TGFBR2/COL1A2
BP	GO:0006066	alcohol metabolic process	6/75	39/2000	0.00276821	P2RY6/IFNG/TTR/DISP3/BCO1/APOA1
BP	GO:0016042	lipid catabolic process	4/75	17/2000	0.00299607	PLA2G4A/LPL/BCO1/APOA1
BP	GO:0051241	negative regulation of multicellular organismal process	10/75	100/2000	0.00338446	THBS2/FOXP3/MSTN/IFNG/SEMA3C/DISP3/DDX6/TGFBR2/APOA1/NFIB
BP	GO:0030323	respiratory tube development	4/75	18/2000	0.0037437	FOXP3/TGFBR2/APOA1/NFIB
BP	GO:0030324	lung development	4/75	18/2000	0.0037437	FOXP3/TGFBR2/APOA1/NFIB
BP	GO:0050793	regulation of developmental process	18/75	250/2000	0.00375285	C1H21ORF91/NEGR1/SYK/THBS2/SKI/FOXP3/MSTN/IFNG/SEMA3C/FYN/ETS1/LPL/DISP3/DDX6/NREP/TGFBR2/APOA1/NFIB
BP	GO:0043062	extracellular structure organization	5/75	30/2000	0.00443378	COL3A1/HAS2/LPL/COL1A2/APOA1
BP	GO:0046634	regulation of alpha-beta T cell activation	3/75	10/2000	0.00502802	SYK/IFNG/TGFBR2
BP	GO:1905952	regulation of lipid localization	3/75	10/2000	0.00502802	SYK/LPL/APOA1
BP	GO:2000026	regulation of multicellular organismal development	15/75	197/2000	0.00504633	C1H21ORF91/NEGR1/SYK/THBS2/FOXP3/MSTN/IFNG/SEMA3C/ETS1/DISP3/DDX6/NREP/TGFBR2/APOA1/NFIB
BP	GO:0051093	negative regulation of developmental process	9/75	90/2000	0.00545684	THBS2/SKI/FOXP3/MSTN/SEMA3C/DISP3/DDX6/APOA1/NFIB
BP	GO:0007178	transmembrane receptor protein serine/threonine kinase signaling pathway	6/75	45/2000	0.00577945	NEO1/SKI/MSTN/NREP/TGFBR2/COL1A2
BP	GO:0060541	respiratory system development	4/75	21/2000	0.00672252	FOXP3/TGFBR2/APOA1/NFIB
BP	GO:0045834	positive regulation of lipid metabolic process	3/75	11/2000	0.00672855	IFNG/DISP3/APOA1
BP	GO:0046632	alpha-beta T cell differentiation	3/75	11/2000	0.00672855	FOXP3/IFNG/TGFBR2
BP	GO:1902107	positive regulation of leukocyte differentiation	3/75	11/2000	0.00672855	SYK/IFNG/TGFBR2
BP	GO:0048731	system development	28/75	487/2000	0.00730676	ASXL2/C1H21ORF91/NEGR1/SYK/THBS2/NEO1/SKI/FOXP3/JAK2/MSTN/PSAP/HAPLN1/IFNG/HAS2/SEMA3C/FYN/ETS1/DISP3/SGK1/DDX6/PDGFRA/NREP/GLI3/TGFBR2/NFASC/COL1A2/APOA1/NFIB
BP	GO:0045595	regulation of cell differentiation	14/75	187/2000	0.00793235	C1H21ORF91/NEGR1/SYK/SKI/FOXP3/MSTN/IFNG/SEMA3C/LPL/DISP3/DDX6/NREP/TGFBR2/APOA1
BP	GO:0019221	cytokine-mediated signaling pathway	4/75	22/2000	0.00798613	RPS6KA5/JAK2/IFNG/GHR
BP	GO:0045619	regulation of lymphocyte differentiation	3/75	12/2000	0.00873173	SYK/IFNG/TGFBR2
BP	GO:0046427	positive regulation of JAK-STAT cascade	3/75	12/2000	0.00873173	JAK2/IFNG/GHR
BP	GO:1904894	positive regulation of STAT cascade	3/75	12/2000	0.00873173	JAK2/IFNG/GHR
BP	GO:0040011	locomotion	12/75	152/2000	0.00937234	SYK/NEO1/FOXP3/MSTN/IFNG/SEMA3C/FYN/ETS1/PDGFRA/TGFBR2/NFASC/NFIB
BP	GO:0033002	muscle cell proliferation	4/75	23/2000	0.00939674	P2RY6/FOXP3/MSTN/IFNG
BP	GO:0071417	cellular response to organonitrogen compound	6/75	50/2000	0.00971814	P2RY6/JAK2/MSTN/CISH/COL1A2/GHR
BP	GO:0007411	axon guidance	5/75	36/2000	0.00984205	NEO1/FOXP3/SEMA3C/NFASC/NFIB
BP	GO:0097485	neuron projection guidance	5/75	36/2000	0.00984205	NEO1/FOXP3/SEMA3C/NFASC/NFIB
BP	GO:0006629	lipid metabolic process	9/75	99/2000	0.010172	PLA2G4A/PSAP/IFNG/TTR/LPL/DISP3/CISH/BCO1/APOA1
BP	GO:2000377	regulation of reactive oxygen species metabolic process	3/75	13/2000	0.0110485	SYK/IFNG/TGFBR2
BP	GO:0030030	cell projection organization	11/75	139/2000	0.0126531	C1H21ORF91/NEGR1/NEO1/FOXP3/MSTN/SEMA3C/SGK1/NREP/NFASC/GSN/NFIB
BP	GO:0120036	plasma membrane bounded cell projection organization	11/75	139/2000	0.0126531	C1H21ORF91/NEGR1/NEO1/FOXP3/MSTN/SEMA3C/SGK1/NREP/NFASC/GSN/NFIB
BP	GO:0048699	generation of neurons	13/75	179/2000	0.013526	C1H21ORF91/NEGR1/NEO1/SKI/FOXP3/SEMA3C/FYN/DISP3/SGK1/DDX6/NREP/NFASC/NFIB
BP	GO:0002274	myeloid leukocyte activation	3/75	14/2000	0.0136873	SYK/IFNG/TGFBR2
BP	GO:0010634	positive regulation of epithelial cell migration	3/75	14/2000	0.0136873	IFNG/ETS1/TGFBR2
BP	GO:0002697	regulation of immune effector process	4/75	26/2000	0.0145715	SYK/FOXP3/IFNG/TGFBR2
BP	GO:0044255	cellular lipid metabolic process	7/75	71/2000	0.0152125	PLA2G4A/PSAP/TTR/LPL/CISH/BCO1/APOA1
BP	GO:0072358	cardiovascular system development	7/75	71/2000	0.0152125	SYK/THBS2/FOXP3/HAS2/ETS1/TGFBR2/COL1A2
BP	GO:0030182	neuron differentiation	12/75	162/2000	0.0152524	C1H21ORF91/NEGR1/NEO1/SKI/FOXP3/SEMA3C/DISP3/SGK1/DDX6/NREP/NFASC/NFIB
BP	GO:0010033	response to organic substance	17/75	266/2000	0.0162174	PTPN1/SYK/P2RY6/NEO1/RPS6KA5/SKI/JAK2/MSTN/IFNG/LPL/DISP3/CISH/BCO1/NREP/TGFBR2/COL1A2/GHR
BP	GO:0045596	negative regulation of cell differentiation	7/75	72/2000	0.0163532	SKI/FOXP3/MSTN/SEMA3C/DISP3/DDX6/APOA1
BP	GO:0022008	neurogenesis	13/75	184/2000	0.0168133	C1H21ORF91/NEGR1/NEO1/SKI/FOXP3/SEMA3C/FYN/DISP3/SGK1/DDX6/NREP/NFASC/NFIB
BP	GO:0010243	response to organonitrogen compound	7/75	73/2000	0.0175537	P2RY6/JAK2/MSTN/LPL/CISH/COL1A2/GHR
BP	GO:1901699	cellular response to nitrogen compound	6/75	57/2000	0.0180335	P2RY6/JAK2/MSTN/CISH/COL1A2/GHR
BP	GO:0030335	positive regulation of cell migration	5/75	42/2000	0.0186482	MSTN/IFNG/SEMA3C/ETS1/TGFBR2
BP	GO:0002684	positive regulation of immune system process	7/75	74/2000	0.0188155	SYK/FOXP3/MSTN/IFNG/FYN/COLEC12/TGFBR2
BP	GO:0071375	cellular response to peptide hormone stimulus	4/75	28/2000	0.0188598	JAK2/MSTN/CISH/GHR
BP	GO:0048468	cell development	16/75	249/2000	0.0188861	C1H21ORF91/NEGR1/KIAA0430/NEO1/SKI/FOXP3/MSTN/SEMA3C/TTR/DISP3/SGK1/DDX6/NREP/TGFBR2/NFASC/NFIB
BP	GO:0048666	neuron development	10/75	129/2000	0.0198554	C1H21ORF91/NEGR1/NEO1/SKI/FOXP3/SEMA3C/SGK1/NREP/NFASC/NFIB
BP	GO:1903708	positive regulation of hemopoiesis	3/75	16/2000	0.0199535	SYK/IFNG/TGFBR2
BP	GO:1901615	organic hydroxy compound metabolic process	6/75	59/2000	0.021105	P2RY6/IFNG/TTR/DISP3/BCO1/APOA1
BP	GO:0018105	peptidyl-serine phosphorylation	4/75	29/2000	0.0212686	RPS6KA5/IFNG/SGK1/TGFBR2
BP	GO:2000147	positive regulation of cell motility	5/75	44/2000	0.0224641	MSTN/IFNG/SEMA3C/ETS1/TGFBR2
BP	GO:0031175	neuron projection development	9/75	113/2000	0.0229275	C1H21ORF91/NEGR1/NEO1/FOXP3/SEMA3C/SGK1/NREP/NFASC/NFIB
BP	GO:0002699	positive regulation of immune effector process	3/75	17/2000	0.0235872	SYK/FOXP3/IFNG
BP	GO:0010632	regulation of epithelial cell migration	3/75	17/2000	0.0235872	IFNG/ETS1/TGFBR2
BP	GO:0046425	regulation of JAK-STAT cascade	3/75	17/2000	0.0235872	JAK2/IFNG/GHR
BP	GO:1904892	regulation of STAT cascade	3/75	17/2000	0.0235872	JAK2/IFNG/GHR
BP	GO:0018209	peptidyl-serine modification	4/75	30/2000	0.0238585	RPS6KA5/IFNG/SGK1/TGFBR2
BP	GO:0046486	glycerolipid metabolic process	4/75	30/2000	0.0238585	PLA2G4A/LPL/CISH/APOA1
BP	GO:0042221	response to chemical	22/75	390/2000	0.0243272	PTPN1/SYK/P2RY6/NEO1/RPS6KA5/SKI/FOXP3/JAK2/MSTN/IFNG/SEMA3C/LPL/DISP3/CISH/BCO1/PDGFRA/NREP/TGFBR2/NFASC/COL1A2/NFIB/GHR
BP	GO:0022411	cellular component disassembly	5/75	45/2000	0.0245497	PBRM1/DICER1/TGFBR2/GSN/RDX
BP	GO:0051272	positive regulation of cellular component movement	5/75	45/2000	0.0245497	MSTN/IFNG/SEMA3C/ETS1/TGFBR2
BP	GO:0045765	regulation of angiogenesis	3/75	18/2000	0.0275559	THBS2/ETS1/TGFBR2
BP	GO:0046165	alcohol biosynthetic process	3/75	18/2000	0.0275559	P2RY6/IFNG/APOA1
BP	GO:0050870	positive regulation of T cell activation	3/75	18/2000	0.0275559	SYK/IFNG/TGFBR2
BP	GO:1903039	positive regulation of leukocyte cell-cell adhesion	3/75	18/2000	0.0275559	SYK/IFNG/TGFBR2
BP	GO:0009719	response to endogenous stimulus	12/75	176/2000	0.027796	P2RY6/NEO1/SKI/JAK2/MSTN/LPL/DISP3/CISH/NREP/TGFBR2/COL1A2/GHR
BP	GO:0007155	cell adhesion	11/75	156/2000	0.0280198	NEGR1/SYK/THBS2/NEO1/HAPLN1/IFNG/ANOS1/LPP/TGFBR2/NFASC/ITGA1
BP	GO:0022610	biological adhesion	11/75	156/2000	0.0280198	NEGR1/SYK/THBS2/NEO1/HAPLN1/IFNG/ANOS1/LPP/TGFBR2/NFASC/ITGA1
BP	GO:0048583	regulation of response to stimulus	21/75	373/2000	0.0286636	PTPN1/SYK/OGN/P2RY6/NEO1/DKK3/SKI/JAK2/MSTN/IFNG/SEMA3C/FYN/TTR/CISH/PDGFRA/NREP/COLEC12/TGFBR2/ARHGEF6/ITGA1/GHR
BP	GO:0040017	positive regulation of locomotion	5/75	47/2000	0.0290875	MSTN/IFNG/SEMA3C/ETS1/TGFBR2
BP	GO:0030098	lymphocyte differentiation	4/75	32/2000	0.0295931	SYK/FOXP3/IFNG/TGFBR2
BP	GO:0090092	regulation of transmembrane receptor protein serine/threonine kinase signaling pathway	4/75	32/2000	0.0295931	NEO1/SKI/MSTN/NREP
BP	GO:1901653	cellular response to peptide	4/75	32/2000	0.0295931	JAK2/MSTN/CISH/GHR
BP	GO:0001568	blood vessel development	6/75	64/2000	0.0302981	SYK/THBS2/HAS2/ETS1/TGFBR2/COL1A2
BP	GO:0032268	regulation of cellular protein metabolic process	16/75	263/2000	0.0303249	CELF2/AGO4/SYK/P2RY6/RPS6KA5/JAK2/MSTN/QKI/IFNG/ANOS1/PDGFRA/PI15/TGFBR2/CRIM1/ITGA1/GHR
BP	GO:0040008	regulation of growth	7/75	82/2000	0.0312913	FOXP3/MSTN/IFNG/SEMA3C/CISH/TGFBR2/CRIM1
BP	GO:1901698	response to nitrogen compound	7/75	82/2000	0.0312913	P2RY6/JAK2/MSTN/LPL/CISH/COL1A2/GHR
BP	GO:0022409	positive regulation of cell-cell adhesion	3/75	19/2000	0.0318585	SYK/IFNG/TGFBR2
BP	GO:1901654	response to ketone	3/75	19/2000	0.0318585	P2RY6/MSTN/TGFBR2
BP	GO:1902105	regulation of leukocyte differentiation	3/75	19/2000	0.0318585	SYK/IFNG/TGFBR2
BP	GO:0007399	nervous system development	15/75	243/2000	0.0320405	C1H21ORF91/NEGR1/NEO1/SKI/FOXP3/HAPLN1/SEMA3C/FYN/DISP3/SGK1/DDX6/NREP/TGFBR2/NFASC/NFIB
BP	GO:0051239	regulation of multicellular organismal process	16/75	265/2000	0.0323131	C1H21ORF91/NEGR1/SYK/THBS2/FOXP3/MSTN/IFNG/SEMA3C/ETS1/LPL/DISP3/DDX6/NREP/TGFBR2/APOA1/NFIB
BP	GO:0018108	peptidyl-tyrosine phosphorylation	6/75	65/2000	0.0324096	SYK/JAK2/IFNG/FYN/PDGFRA/GHR
BP	GO:0043434	response to peptide hormone	4/75	33/2000	0.032742	JAK2/MSTN/CISH/GHR
BP	GO:0042127	regulation of cell proliferation	11/75	160/2000	0.033063	NF1/SYK/P2RY6/PDS5B/FOXP3/MSTN/IFNG/DISP3/TGFBR2/ITGA1/NFIB
BP	GO:0018212	peptidyl-tyrosine modification	6/75	66/2000	0.0346155	SYK/JAK2/IFNG/FYN/PDGFRA/GHR
BP	GO:0007169	transmembrane receptor protein tyrosine kinase signaling pathway	7/75	84/2000	0.0351196	JAK2/MSTN/FYN/CISH/PDGFRA/ITGA1/GHR
BP	GO:0007259	JAK-STAT cascade	3/75	20/2000	0.0364925	JAK2/IFNG/GHR
BP	GO:0097696	STAT cascade	3/75	20/2000	0.0364925	JAK2/IFNG/GHR
BP	GO:1901342	regulation of vasculature development	3/75	20/2000	0.0364925	THBS2/ETS1/TGFBR2
BP	GO:0008285	negative regulation of cell proliferation	6/75	67/2000	0.0369171	NF1/PDS5B/MSTN/IFNG/ITGA1/NFIB
BP	GO:0035295	tube development	8/75	104/2000	0.0378137	SYK/THBS2/FOXP3/HAS2/ETS1/TGFBR2/APOA1/NFIB
BP	GO:0040007	growth	9/75	125/2000	0.040809	FOXP3/MSTN/PSAP/IFNG/SEMA3C/TTR/CISH/TGFBR2/CRIM1
BP	GO:1901700	response to oxygen-containing compound	9/75	125/2000	0.040809	SYK/P2RY6/JAK2/MSTN/CISH/BCO1/TGFBR2/COL1A2/GHR
BP	GO:1901701	cellular response to oxygen-containing compound	7/75	87/2000	0.0414307	SYK/P2RY6/JAK2/MSTN/CISH/COL1A2/GHR
BP	GO:0001944	vasculature development	6/75	69/2000	0.0418118	SYK/THBS2/HAS2/ETS1/TGFBR2/COL1A2
BP	GO:0006928	movement of cell or subcellular component	11/75	167/2000	0.0434085	SYK/NEO1/FOXP3/MSTN/IFNG/SEMA3C/FYN/ETS1/TGFBR2/NFASC/NFIB
BP	GO:0009725	response to hormone	7/75	88/2000	0.0436898	P2RY6/JAK2/MSTN/DISP3/CISH/TGFBR2/GHR
BP	GO:0051246	regulation of protein metabolic process	16/75	275/2000	0.0437503	CELF2/AGO4/SYK/P2RY6/RPS6KA5/JAK2/MSTN/QKI/IFNG/ANOS1/PDGFRA/PI15/TGFBR2/CRIM1/ITGA1/GHR
BP	GO:0002263	cell activation involved in immune response	3/75	22/2000	0.0467386	SYK/FOXP3/IFNG
BP	GO:0002366	leukocyte activation involved in immune response	3/75	22/2000	0.0467386	SYK/FOXP3/IFNG
BP	GO:1901652	response to peptide	4/75	37/2000	0.047244	JAK2/MSTN/CISH/GHR
BP	GO:0010562	positive regulation of phosphorus metabolic process	9/75	129/2000	0.0484543	P2RY6/RPS6KA5/JAK2/MSTN/IFNG/PDGFRA/TGFBR2/ITGA1/GHR
BP	GO:0045937	positive regulation of phosphate metabolic process	9/75	129/2000	0.0484543	P2RY6/RPS6KA5/JAK2/MSTN/IFNG/PDGFRA/TGFBR2/ITGA1/GHR
BP	GO:0009966	regulation of signal transduction	17/75	302/2000	0.049684	PTPN1/SYK/OGN/P2RY6/NEO1/DKK3/SKI/JAK2/MSTN/IFNG/TTR/CISH/PDGFRA/NREP/ARHGEF6/ITGA1/GHR
BP	GO:0006720	isoprenoid metabolic process	2/75	10/2000	0.0513848	TTR/BCO1
BP	GO:0006721	terpenoid metabolic process	2/75	10/2000	0.0513848	TTR/BCO1
BP	GO:0045580	regulation of T cell differentiation	2/75	10/2000	0.0513848	IFNG/TGFBR2
BP	GO:0046890	regulation of lipid biosynthetic process	2/75	10/2000	0.0513848	IFNG/APOA1
BP	GO:0071495	cellular response to endogenous stimulus	10/75	151/2000	0.0517498	P2RY6/NEO1/SKI/JAK2/MSTN/CISH/NREP/TGFBR2/COL1A2/GHR
BP	GO:0045664	regulation of neuron differentiation	6/75	73/2000	0.0527936	C1H21ORF91/NEGR1/SEMA3C/DISP3/DDX6/NREP
BP	GO:0048523	negative regulation of cellular process	25/75	494/2000	0.0546397	CELF2/NF1/AGO4/DKK3/PDS5B/RPS6KA5/SKI/FOXP3/MSTN/IFNG/SEMA3C/RREB1/DISP3/ANOS1/DDX6/CISH/PDGFRA/PI15/GLI3/CRIM1/GSN/APOA1/ITGA1/NFIB/RDX
BP	GO:0061564	axon development	6/75	74/2000	0.0557916	NEO1/FOXP3/SEMA3C/NREP/NFASC/NFIB
BP	GO:0010631	epithelial cell migration	3/75	24/2000	0.0582512	IFNG/ETS1/TGFBR2
BP	GO:0030217	T cell differentiation	3/75	24/2000	0.0582512	FOXP3/IFNG/TGFBR2
BP	GO:0050776	regulation of immune response	5/75	57/2000	0.0595123	SYK/IFNG/FYN/COLEC12/TGFBR2
BP	GO:0071310	cellular response to organic substance	13/75	220/2000	0.0611989	PTPN1/P2RY6/NEO1/RPS6KA5/SKI/JAK2/MSTN/IFNG/CISH/NREP/TGFBR2/COL1A2/GHR
BP	GO:0007229	integrin-mediated signaling pathway	2/75	11/2000	0.0613084	SYK/ITGA1
BP	GO:0014855	striated muscle cell proliferation	2/75	11/2000	0.0613084	FOXP3/MSTN
BP	GO:0016441	posttranscriptional gene silencing	2/75	11/2000	0.0613084	AGO4/DICER1
BP	GO:0035194	posttranscriptional gene silencing by RNA	2/75	11/2000	0.0613084	AGO4/DICER1
BP	GO:0042102	positive regulation of T cell proliferation	2/75	11/2000	0.0613084	SYK/TGFBR2
BP	GO:0048477	oogenesis	2/75	11/2000	0.0613084	KIAA0430/TTR
BP	GO:0048660	regulation of smooth muscle cell proliferation	2/75	11/2000	0.0613084	P2RY6/IFNG
BP	GO:0097529	myeloid leukocyte migration	2/75	11/2000	0.0613084	SYK/MSTN
BP	GO:0031401	positive regulation of protein modification process	9/75	135/2000	0.0616372	P2RY6/RPS6KA5/JAK2/MSTN/IFNG/PDGFRA/TGFBR2/ITGA1/GHR
BP	GO:0018193	peptidyl-amino acid modification	10/75	156/2000	0.0621856	SYK/RPS6KA5/JAK2/IFNG/FYN/ST6GAL1/SGK1/PDGFRA/TGFBR2/GHR
BP	GO:0010466	negative regulation of peptidase activity	3/75	25/2000	0.0644649	ANOS1/PI15/CRIM1
BP	GO:0042445	hormone metabolic process	3/75	25/2000	0.0644649	IFNG/TTR/BCO1
BP	GO:0051251	positive regulation of lymphocyte activation	3/75	25/2000	0.0644649	SYK/IFNG/TGFBR2
BP	GO:0072593	reactive oxygen species metabolic process	3/75	25/2000	0.0644649	SYK/IFNG/TGFBR2
BP	GO:0090132	epithelium migration	3/75	25/2000	0.0644649	IFNG/ETS1/TGFBR2
BP	GO:1903037	regulation of leukocyte cell-cell adhesion	3/75	25/2000	0.0644649	SYK/IFNG/TGFBR2
BP	GO:0006468	protein phosphorylation	12/75	200/2000	0.064784	SYK/P2RY6/RPS6KA5/JAK2/MSTN/IFNG/FYN/CAMK2D/SGK1/PDGFRA/TGFBR2/GHR
BP	GO:0048514	blood vessel morphogenesis	5/75	59/2000	0.06719	SYK/THBS2/HAS2/ETS1/TGFBR2
BP	GO:0001934	positive regulation of protein phosphorylation	8/75	117/2000	0.0677452	P2RY6/RPS6KA5/JAK2/MSTN/IFNG/PDGFRA/TGFBR2/GHR
BP	GO:0051128	regulation of cellular component organization	14/75	246/2000	0.0683188	C1H21ORF91/PTPN1/NEGR1/SYK/RPS6KA5/MSTN/IFNG/SEMA3C/FYN/SPTY2D1/TGFBR2/CRIM1/GSN/RDX
BP	GO:0001667	ameboidal-type cell migration	4/75	42/2000	0.0696553	IFNG/SEMA3C/ETS1/TGFBR2
BP	GO:0002757	immune response-activating signal transduction	3/75	26/2000	0.0709727	SYK/FYN/COLEC12
BP	GO:0007159	leukocyte cell-cell adhesion	3/75	26/2000	0.0709727	SYK/IFNG/TGFBR2
BP	GO:0030198	extracellular matrix organization	3/75	26/2000	0.0709727	COL3A1/HAS2/COL1A2
BP	GO:0007260	tyrosine phosphorylation of STAT protein	2/75	12/2000	0.0718238	JAK2/IFNG
BP	GO:0030258	lipid modification	2/75	12/2000	0.0718238	CISH/APOA1
BP	GO:0030835	negative regulation of actin filament depolymerization	2/75	12/2000	0.0718238	GSN/RDX
BP	GO:0030837	negative regulation of actin filament polymerization	2/75	12/2000	0.0718238	GSN/RDX
BP	GO:0048659	smooth muscle cell proliferation	2/75	12/2000	0.0718238	P2RY6/IFNG
BP	GO:0050663	cytokine secretion	2/75	12/2000	0.0718238	FOXP3/LPL
BP	GO:0051693	actin filament capping	2/75	12/2000	0.0718238	GSN/RDX
BP	GO:0060317	cardiac epithelial to mesenchymal transition	2/75	12/2000	0.0718238	HAS2/TGFBR2
BP	GO:0009306	protein secretion	4/75	43/2000	0.0746971	FOXP3/IFNG/LPL/TGFBR2
BP	GO:0030334	regulation of cell migration	5/75	61/2000	0.0753992	MSTN/IFNG/SEMA3C/ETS1/TGFBR2
BP	GO:0048812	neuron projection morphogenesis	6/75	80/2000	0.0759307	NEO1/FOXP3/SEMA3C/SGK1/NFASC/NFIB
BP	GO:0042327	positive regulation of phosphorylation	8/75	120/2000	0.0762995	P2RY6/RPS6KA5/JAK2/MSTN/IFNG/PDGFRA/TGFBR2/GHR
BP	GO:0002682	regulation of immune system process	7/75	100/2000	0.07713	SYK/FOXP3/MSTN/IFNG/FYN/COLEC12/TGFBR2
BP	GO:0050863	regulation of T cell activation	3/75	27/2000	0.0777658	SYK/IFNG/TGFBR2
BP	GO:0090130	tissue migration	3/75	27/2000	0.0777658	IFNG/ETS1/TGFBR2
BP	GO:0042325	regulation of phosphorylation	10/75	163/2000	0.0789921	SYK/P2RY6/RPS6KA5/JAK2/MSTN/IFNG/CISH/PDGFRA/TGFBR2/GHR
BP	GO:0048858	cell projection morphogenesis	6/75	81/2000	0.0796461	NEO1/FOXP3/SEMA3C/SGK1/NFASC/NFIB
BP	GO:0120039	plasma membrane bounded cell projection morphogenesis	6/75	81/2000	0.0796461	NEO1/FOXP3/SEMA3C/SGK1/NFASC/NFIB
BP	GO:0042110	T cell activation	4/75	44/2000	0.0799205	SYK/FOXP3/IFNG/TGFBR2
BP	GO:0071345	cellular response to cytokine stimulus	4/75	44/2000	0.0799205	RPS6KA5/JAK2/IFNG/GHR
BP	GO:0030100	regulation of endocytosis	2/75	13/2000	0.0828738	PTPN1/SYK
BP	GO:0030595	leukocyte chemotaxis	2/75	13/2000	0.0828738	SYK/MSTN
BP	GO:0050851	antigen receptor-mediated signaling pathway	2/75	13/2000	0.0828738	SYK/FYN
BP	GO:0032870	cellular response to hormone stimulus	5/75	63/2000	0.0841344	P2RY6/JAK2/MSTN/CISH/GHR
BP	GO:0002696	positive regulation of leukocyte activation	3/75	28/2000	0.0848345	SYK/IFNG/TGFBR2
BP	GO:0002764	immune response-regulating signaling pathway	3/75	28/2000	0.0848345	SYK/FYN/COLEC12
BP	GO:0008202	steroid metabolic process	3/75	28/2000	0.0848345	IFNG/DISP3/APOA1
BP	GO:0045665	negative regulation of neuron differentiation	3/75	28/2000	0.0848345	SEMA3C/DISP3/DDX6
BP	GO:0051222	positive regulation of protein transport	3/75	28/2000	0.0848345	IFNG/LPL/TGFBR2
BP	GO:1904951	positive regulation of establishment of protein localization	3/75	28/2000	0.0848345	IFNG/LPL/TGFBR2
BP	GO:0019220	regulation of phosphate metabolic process	11/75	187/2000	0.0848822	SYK/P2RY6/RPS6KA5/JAK2/MSTN/IFNG/CISH/PDGFRA/TGFBR2/ITGA1/GHR
BP	GO:0051174	regulation of phosphorus metabolic process	11/75	187/2000	0.0848822	SYK/P2RY6/RPS6KA5/JAK2/MSTN/IFNG/CISH/PDGFRA/TGFBR2/ITGA1/GHR
BP	GO:0032990	cell part morphogenesis	6/75	83/2000	0.0873827	NEO1/FOXP3/SEMA3C/SGK1/NFASC/NFIB
BP	GO:0010646	regulation of cell communication	17/75	325/2000	0.0881394	PTPN1/SYK/OGN/P2RY6/NEO1/DKK3/SKI/JAK2/MSTN/IFNG/TTR/CISH/PDGFRA/NREP/ARHGEF6/ITGA1/GHR
BP	GO:0002790	peptide secretion	4/75	46/2000	0.0909002	FOXP3/IFNG/LPL/TGFBR2
BP	GO:0007417	central nervous system development	6/75	84/2000	0.0914029	C1H21ORF91/FOXP3/HAPLN1/FYN/TGFBR2/NFIB
BP	GO:0010876	lipid localization	3/75	29/2000	0.092169	SYK/LPL/APOA1
BP	GO:0050708	regulation of protein secretion	3/75	29/2000	0.092169	IFNG/LPL/TGFBR2
BP	GO:1901617	organic hydroxy compound biosynthetic process	3/75	29/2000	0.092169	P2RY6/IFNG/APOA1
BP	GO:2000145	regulation of cell motility	5/75	65/2000	0.0933875	MSTN/IFNG/SEMA3C/ETS1/TGFBR2
BP	GO:0001818	negative regulation of cytokine production	2/75	14/2000	0.0944049	IFNG/TGFBR2
BP	GO:0002700	regulation of production of molecular mediator of immune response	2/75	14/2000	0.0944049	FOXP3/TGFBR2
BP	GO:0007292	female gamete generation	2/75	14/2000	0.0944049	KIAA0430/TTR
BP	GO:0034754	cellular hormone metabolic process	2/75	14/2000	0.0944049	TTR/BCO1
BP	GO:0043242	negative regulation of protein complex disassembly	2/75	14/2000	0.0944049	GSN/RDX
BP	GO:0048640	negative regulation of developmental growth	2/75	14/2000	0.0944049	MSTN/SEMA3C
BP	GO:0050920	regulation of chemotaxis	2/75	14/2000	0.0944049	MSTN/SEMA3C
BP	GO:0097305	response to alcohol	2/75	14/2000	0.0944049	P2RY6/TGFBR2
BP	GO:1901880	negative regulation of protein depolymerization	2/75	14/2000	0.0944049	GSN/RDX
BP	GO:0050790	regulation of catalytic activity	12/75	213/2000	0.0946245	FNIP1/NF1/JAK2/MSTN/IFNG/ANOS1/CISH/PI15/TGFBR2/CRIM1/APOA1/ITGA1
BP	GO:0044087	regulation of cellular component biogenesis	6/75	85/2000	0.0955237	MSTN/IFNG/SPTY2D1/TGFBR2/GSN/RDX
BP	GO:0050767	regulation of neurogenesis	6/75	85/2000	0.0955237	C1H21ORF91/NEGR1/SEMA3C/DISP3/DDX6/NREP
BP	GO:0002521	leukocyte differentiation	4/75	47/2000	0.0966502	SYK/FOXP3/IFNG/TGFBR2
BP	GO:0050778	positive regulation of immune response	4/75	47/2000	0.0966502	SYK/IFNG/FYN/COLEC12
BP	GO:0023051	regulation of signaling	17/75	330/2000	0.0985846	PTPN1/SYK/OGN/P2RY6/NEO1/DKK3/SKI/JAK2/MSTN/IFNG/TTR/CISH/PDGFRA/NREP/ARHGEF6/ITGA1/GHR
BP	GO:0071363	cellular response to growth factor stimulus	6/75	86/2000	0.0997442	NEO1/SKI/MSTN/NREP/TGFBR2/COL1A2
BP	GO:0045785	positive regulation of cell adhesion	3/75	30/2000	0.099759	SYK/IFNG/TGFBR2
BP	GO:0050867	positive regulation of cell activation	3/75	30/2000	0.099759	SYK/IFNG/TGFBR2
BP	GO:1903706	regulation of hemopoiesis	3/75	30/2000	0.099759	SYK/IFNG/TGFBR2
BP	GO:0008283	cell proliferation	11/75	193/2000	0.101021	NF1/SYK/P2RY6/PDS5B/FOXP3/MSTN/IFNG/DISP3/TGFBR2/ITGA1/NFIB
BP	GO:0009605	response to external stimulus	11/75	193/2000	0.101021	SYK/NEO1/FOXP3/MSTN/IFNG/SEMA3C/TTR/LPL/PDGFRA/NFASC/NFIB
BP	GO:0044089	positive regulation of cellular component biogenesis	4/75	48/2000	0.102569	MSTN/IFNG/TGFBR2/GSN
BP	GO:0007409	axonogenesis	5/75	67/2000	0.103147	NEO1/FOXP3/SEMA3C/NFASC/NFIB
BP	GO:0002285	lymphocyte activation involved in immune response	2/75	15/2000	0.106367	FOXP3/IFNG
BP	GO:0002429	immune response-activating cell surface receptor signaling pathway	2/75	15/2000	0.106367	SYK/FYN
BP	GO:0007224	smoothened signaling pathway	2/75	15/2000	0.106367	GLI3/TGFBR2
BP	GO:0030183	B cell differentiation	2/75	15/2000	0.106367	SYK/FOXP3
BP	GO:0030510	regulation of BMP signaling pathway	2/75	15/2000	0.106367	NEO1/SKI
BP	GO:0001101	response to acid chemical	3/75	31/2000	0.107594	P2RY6/BCO1/COL1A2
BP	GO:0035265	organ growth	3/75	31/2000	0.107594	FOXP3/PSAP/TGFBR2
BP	GO:0045861	negative regulation of proteolysis	3/75	31/2000	0.107594	ANOS1/PI15/CRIM1
BP	GO:0090287	regulation of cellular response to growth factor stimulus	3/75	31/2000	0.107594	NEO1/SKI/NREP
BP	GO:0030036	actin cytoskeleton organization	6/75	88/2000	0.108481	PTPN1/FOXP3/EPB41/TGFBR2/GSN/RDX
BP	GO:0001816	cytokine production	4/75	49/2000	0.108653	FOXP3/IFNG/LPL/TGFBR2
BP	GO:0002252	immune effector process	4/75	49/2000	0.108653	SYK/FOXP3/IFNG/TGFBR2
BP	GO:0010608	posttranscriptional regulation of gene expression	4/75	49/2000	0.108653	CELF2/AGO4/QKI/DICER1
BP	GO:0045597	positive regulation of cell differentiation	7/75	109/2000	0.110043	C1H21ORF91/NEGR1/SYK/FOXP3/IFNG/LPL/TGFBR2
BP	GO:0048589	developmental growth	6/75	89/2000	0.112996	FOXP3/MSTN/PSAP/SEMA3C/TTR/TGFBR2
BP	GO:0070848	response to growth factor	6/75	89/2000	0.112996	NEO1/SKI/MSTN/NREP/TGFBR2/COL1A2
BP	GO:0040012	regulation of locomotion	5/75	69/2000	0.113401	MSTN/IFNG/SEMA3C/ETS1/TGFBR2
BP	GO:0051270	regulation of cellular component movement	5/75	69/2000	0.113401	MSTN/IFNG/SEMA3C/ETS1/TGFBR2
BP	GO:0031032	actomyosin structure organization	3/75	32/2000	0.115663	FOXP3/EPB41/TGFBR2
BP	GO:0110053	regulation of actin filament organization	3/75	32/2000	0.115663	TGFBR2/GSN/RDX
BP	GO:0002768	immune response-regulating cell surface receptor signaling pathway	2/75	16/2000	0.118711	SYK/FYN
BP	GO:0006694	steroid biosynthetic process	2/75	16/2000	0.118711	IFNG/APOA1
BP	GO:0008203	cholesterol metabolic process	2/75	16/2000	0.118711	DISP3/APOA1
BP	GO:0030042	actin filament depolymerization	2/75	16/2000	0.118711	GSN/RDX
BP	GO:0030834	regulation of actin filament depolymerization	2/75	16/2000	0.118711	GSN/RDX
BP	GO:0030856	regulation of epithelial cell differentiation	2/75	16/2000	0.118711	FOXP3/APOA1
BP	GO:0031047	gene silencing by RNA	2/75	16/2000	0.118711	AGO4/DICER1
BP	GO:0032272	negative regulation of protein polymerization	2/75	16/2000	0.118711	GSN/RDX
BP	GO:0032869	cellular response to insulin stimulus	2/75	16/2000	0.118711	MSTN/CISH
BP	GO:0032946	positive regulation of mononuclear cell proliferation	2/75	16/2000	0.118711	SYK/TGFBR2
BP	GO:0048704	embryonic skeletal system morphogenesis	2/75	16/2000	0.118711	PDGFRA/TGFBR2
BP	GO:0050671	positive regulation of lymphocyte proliferation	2/75	16/2000	0.118711	SYK/TGFBR2
BP	GO:0060389	pathway-restricted SMAD protein phosphorylation	2/75	16/2000	0.118711	MSTN/TGFBR2
BP	GO:1902652	secondary alcohol metabolic process	2/75	16/2000	0.118711	DISP3/APOA1
BP	GO:0048513	animal organ development	17/75	339/2000	0.119347	ASXL2/C1H21ORF91/SYK/FOXP3/JAK2/MSTN/PSAP/IFNG/HAS2/SEMA3C/FYN/PDGFRA/GLI3/TGFBR2/COL1A2/APOA1/NFIB
BP	GO:0010468	regulation of gene expression	23/75	485/2000	0.119543	CELF2/ASXL2/AGO4/KIAA0430/TSC22D1/NEO1/RPS6KA5/SKI/FOXP3/MSTN/MAFB/QKI/IFNG/TEF/ETS1/RREB1/POU2F1/DICER1/SPTY2D1/GLI3/TGFBR2/TAL1/NFIB
BP	GO:0001932	regulation of protein phosphorylation	9/75	155/2000	0.121219	SYK/P2RY6/RPS6KA5/JAK2/MSTN/IFNG/PDGFRA/TGFBR2/GHR
BP	GO:0032270	positive regulation of cellular protein metabolic process	9/75	155/2000	0.121219	P2RY6/RPS6KA5/JAK2/MSTN/IFNG/PDGFRA/TGFBR2/ITGA1/GHR
BP	GO:0002253	activation of immune response	3/75	33/2000	0.123955	SYK/FYN/COLEC12
BP	GO:0002791	regulation of peptide secretion	3/75	33/2000	0.123955	IFNG/LPL/TGFBR2
BP	GO:0032984	protein-containing complex disassembly	3/75	33/2000	0.123955	PBRM1/GSN/RDX
BP	GO:0050768	negative regulation of neurogenesis	3/75	33/2000	0.123955	SEMA3C/DISP3/DDX6
BP	GO:0030097	hemopoiesis	5/75	71/2000	0.124133	SYK/FOXP3/JAK2/IFNG/TGFBR2
BP	GO:0043086	negative regulation of catalytic activity	5/75	72/2000	0.129673	FNIP1/MSTN/ANOS1/PI15/CRIM1
BP	GO:0072359	circulatory system development	7/75	114/2000	0.131163	SYK/THBS2/FOXP3/HAS2/ETS1/TGFBR2/COL1A2
BP	GO:0016310	phosphorylation	13/75	249/2000	0.131282	SYK/P2RY6/RPS6KA5/JAK2/MSTN/IFNG/FYN/CAMK2D/SGK1/CISH/PDGFRA/TGFBR2/GHR
BP	GO:0017148	negative regulation of translation	2/75	17/2000	0.131394	CELF2/AGO4
BP	GO:0050714	positive regulation of protein secretion	2/75	17/2000	0.131394	LPL/TGFBR2
BP	GO:0050878	regulation of body fluid levels	2/75	17/2000	0.131394	SYK/HAS2
BP	GO:0030029	actin filament-based process	6/75	93/2000	0.132003	PTPN1/FOXP3/EPB41/TGFBR2/GSN/RDX
BP	GO:0051960	regulation of nervous system development	6/75	93/2000	0.132003	C1H21ORF91/NEGR1/SEMA3C/DISP3/DDX6/NREP
BP	GO:0051047	positive regulation of secretion	3/75	34/2000	0.132459	SYK/LPL/TGFBR2
BP	GO:0051961	negative regulation of nervous system development	3/75	34/2000	0.132459	SEMA3C/DISP3/DDX6
BP	GO:1903532	positive regulation of secretion by cell	3/75	34/2000	0.132459	SYK/LPL/TGFBR2
BP	GO:0016477	cell migration	7/75	115/2000	0.13562	SYK/MSTN/IFNG/SEMA3C/FYN/ETS1/TGFBR2
BP	GO:0051130	positive regulation of cellular component organization	7/75	115/2000	0.13562	C1H21ORF91/NEGR1/RPS6KA5/MSTN/IFNG/TGFBR2/GSN
BP	GO:0006820	anion transport	3/75	35/2000	0.141164	SYK/P2RY6/APOA1
BP	GO:0051249	regulation of lymphocyte activation	3/75	35/2000	0.141164	SYK/IFNG/TGFBR2
BP	GO:0034097	response to cytokine	4/75	54/2000	0.141398	RPS6KA5/JAK2/IFNG/GHR
BP	GO:1903530	regulation of secretion by cell	4/75	54/2000	0.141398	SYK/IFNG/LPL/TGFBR2
BP	GO:0070887	cellular response to chemical stimulus	14/75	276/2000	0.141869	PTPN1/SYK/P2RY6/NEO1/RPS6KA5/SKI/JAK2/MSTN/IFNG/CISH/NREP/TGFBR2/COL1A2/GHR
BP	GO:0031099	regeneration	2/75	18/2000	0.144374	MSTN/NREP
BP	GO:0032868	response to insulin	2/75	18/2000	0.144374	MSTN/CISH
BP	GO:0042129	regulation of T cell proliferation	2/75	18/2000	0.144374	SYK/TGFBR2
BP	GO:0051494	negative regulation of cytoskeleton organization	2/75	18/2000	0.144374	GSN/RDX
BP	GO:0070665	positive regulation of leukocyte proliferation	2/75	18/2000	0.144374	SYK/TGFBR2
BP	GO:1902904	negative regulation of supramolecular fiber organization	2/75	18/2000	0.144374	GSN/RDX
BP	GO:0048588	developmental cell growth	3/75	36/2000	0.150058	SEMA3C/TTR/TGFBR2
BP	GO:0052547	regulation of peptidase activity	3/75	36/2000	0.150058	ANOS1/PI15/CRIM1
BP	GO:0009889	regulation of biosynthetic process	22/75	474/2000	0.151385	CELF2/ASXL2/AGO4/TSC22D1/P2RY6/NEO1/RPS6KA5/SKI/FOXP3/MSTN/MAFB/QKI/IFNG/TEF/ETS1/RREB1/POU2F1/SPTY2D1/GLI3/APOA1/TAL1/NFIB
BP	GO:0022603	regulation of anatomical structure morphogenesis	6/75	97/2000	0.152462	THBS2/SEMA3C/FYN/ETS1/TGFBR2/NFIB
BP	GO:0060284	regulation of cell development	6/75	97/2000	0.152462	C1H21ORF91/NEGR1/SEMA3C/DISP3/DDX6/NREP
BP	GO:0032940	secretion by cell	5/75	76/2000	0.152937	SYK/FOXP3/IFNG/LPL/TGFBR2
BP	GO:0048667	cell morphogenesis involved in neuron differentiation	5/75	76/2000	0.152937	NEO1/FOXP3/SEMA3C/NFASC/NFIB
BP	GO:0098609	cell-cell adhesion	5/75	76/2000	0.152937	NEGR1/SYK/IFNG/TGFBR2/NFASC
BP	GO:0051046	regulation of secretion	4/75	56/2000	0.155497	SYK/IFNG/LPL/TGFBR2
BP	GO:0007266	Rho protein signal transduction	2/75	19/2000	0.157611	ARHGEF6/COL1A2
BP	GO:0007281	germ cell development	2/75	19/2000	0.157611	KIAA0430/TTR
BP	GO:0015850	organic hydroxy compound transport	2/75	19/2000	0.157611	SYK/APOA1
BP	GO:0016202	regulation of striated muscle tissue development	2/75	19/2000	0.157611	FOXP3/MSTN
BP	GO:0034249	negative regulation of cellular amide metabolic process	2/75	19/2000	0.157611	CELF2/AGO4
BP	GO:0042098	T cell proliferation	2/75	19/2000	0.157611	SYK/TGFBR2
BP	GO:0045445	myoblast differentiation	2/75	19/2000	0.157611	MSTN/APOA1
BP	GO:0048634	regulation of muscle organ development	2/75	19/2000	0.157611	FOXP3/MSTN
BP	GO:0071229	cellular response to acid chemical	2/75	19/2000	0.157611	P2RY6/COL1A2
BP	GO:1901861	regulation of muscle tissue development	2/75	19/2000	0.157611	FOXP3/MSTN
BP	GO:1901879	regulation of protein depolymerization	2/75	19/2000	0.157611	GSN/RDX
BP	GO:0048534	hematopoietic or lymphoid organ development	5/75	77/2000	0.159016	SYK/FOXP3/JAK2/IFNG/TGFBR2
BP	GO:0000902	cell morphogenesis	7/75	120/2000	0.159022	NEO1/FOXP3/SEMA3C/FYN/SGK1/NFASC/NFIB
BP	GO:0048870	cell motility	7/75	120/2000	0.159022	SYK/MSTN/IFNG/SEMA3C/FYN/ETS1/TGFBR2
BP	GO:0010721	negative regulation of cell development	3/75	37/2000	0.159129	SEMA3C/DISP3/DDX6
BP	GO:0022407	regulation of cell-cell adhesion	3/75	37/2000	0.159129	SYK/IFNG/TGFBR2
BP	GO:0032956	regulation of actin cytoskeleton organization	3/75	37/2000	0.159129	TGFBR2/GSN/RDX
BP	GO:0051346	negative regulation of hydrolase activity	3/75	37/2000	0.159129	ANOS1/PI15/CRIM1
BP	GO:0051247	positive regulation of protein metabolic process	9/75	165/2000	0.159964	P2RY6/RPS6KA5/JAK2/MSTN/IFNG/PDGFRA/TGFBR2/ITGA1/GHR
BP	GO:0046649	lymphocyte activation	4/75	57/2000	0.162741	SYK/FOXP3/IFNG/TGFBR2
BP	GO:0051674	localization of cell	7/75	121/2000	0.163918	SYK/MSTN/IFNG/SEMA3C/FYN/ETS1/TGFBR2
BP	GO:0043933	protein-containing complex subunit organization	12/75	236/2000	0.165541	CELF2/PBRM1/IFNG/TTR/LPL/DDX6/DICER1/SPTY2D1/COL1A2/GSN/APOA1/RDX
BP	GO:0002694	regulation of leukocyte activation	3/75	38/2000	0.168368	SYK/IFNG/TGFBR2
BP	GO:0030900	forebrain development	3/75	38/2000	0.168368	C1H21ORF91/FYN/NFIB
BP	GO:0031346	positive regulation of cell projection organization	3/75	38/2000	0.168368	C1H21ORF91/NEGR1/MSTN
BP	GO:0030162	regulation of proteolysis	4/75	58/2000	0.170108	IFNG/ANOS1/PI15/CRIM1
BP	GO:0009653	anatomical structure morphogenesis	15/75	309/2000	0.170216	ASXL2/SYK/THBS2/NEO1/FOXP3/HAS2/SEMA3C/FYN/ETS1/SGK1/PDGFRA/TGFBR2/NFASC/COL1A2/NFIB
BP	GO:0002573	myeloid leukocyte differentiation	2/75	20/2000	0.171069	IFNG/TGFBR2
BP	GO:0002793	positive regulation of peptide secretion	2/75	20/2000	0.171069	LPL/TGFBR2
BP	GO:0010921	regulation of phosphatase activity	2/75	20/2000	0.171069	IFNG/ITGA1
BP	GO:0016125	sterol metabolic process	2/75	20/2000	0.171069	DISP3/APOA1
BP	GO:0043244	regulation of protein complex disassembly	2/75	20/2000	0.171069	GSN/RDX
BP	GO:0050900	leukocyte migration	2/75	20/2000	0.171069	SYK/MSTN
BP	GO:0062013	positive regulation of small molecule metabolic process	2/75	20/2000	0.171069	P2RY6/IFNG
BP	GO:0090100	positive regulation of transmembrane receptor protein serine/threonine kinase signaling pathway	2/75	20/2000	0.171069	NEO1/MSTN
BP	GO:0035239	tube morphogenesis	5/75	79/2000	0.17147	SYK/THBS2/HAS2/ETS1/TGFBR2
BP	GO:0043549	regulation of kinase activity	5/75	79/2000	0.17147	JAK2/MSTN/IFNG/CISH/TGFBR2
BP	GO:0006955	immune response	6/75	101/2000	0.174274	SYK/FOXP3/IFNG/FYN/COLEC12/TGFBR2
BP	GO:0031399	regulation of protein modification process	10/75	192/2000	0.176408	SYK/P2RY6/RPS6KA5/JAK2/MSTN/IFNG/PDGFRA/TGFBR2/ITGA1/GHR
BP	GO:0030855	epithelial cell differentiation	4/75	59/2000	0.177593	FOXP3/PSAP/APOA1/NFIB
BP	GO:0006417	regulation of translation	3/75	39/2000	0.177762	CELF2/AGO4/QKI
BP	GO:0022618	ribonucleoprotein complex assembly	3/75	39/2000	0.177762	CELF2/DDX6/DICER1
BP	GO:0048762	mesenchymal cell differentiation	3/75	39/2000	0.177762	HAS2/SEMA3C/TGFBR2
BP	GO:0046903	secretion	5/75	80/2000	0.177839	SYK/FOXP3/IFNG/LPL/TGFBR2
BP	GO:0042592	homeostatic process	9/75	170/2000	0.181407	SYK/NEO1/JAK2/MSTN/NHLRC2/HAS2/LPL/DISP3/APOA1
BP	GO:0065008	regulation of biological quality	18/75	386/2000	0.181923	SYK/NEO1/FOXP3/JAK2/MSTN/NHLRC2/IFNG/HAS2/SEMA3C/FYN/TTR/LPL/DISP3/BCO1/COL1A2/GSN/APOA1/RDX
BP	GO:0030041	actin filament polymerization	2/75	21/2000	0.184713	GSN/RDX
BP	GO:0030833	regulation of actin filament polymerization	2/75	21/2000	0.184713	GSN/RDX
BP	GO:0031334	positive regulation of protein complex assembly	2/75	21/2000	0.184713	IFNG/GSN
BP	GO:0048706	embryonic skeletal system development	2/75	21/2000	0.184713	PDGFRA/TGFBR2
BP	GO:0007420	brain development	4/75	60/2000	0.185191	C1H21ORF91/FYN/TGFBR2/NFIB
BP	GO:0032970	regulation of actin filament-based process	3/75	40/2000	0.1873	TGFBR2/GSN/RDX
BP	GO:0050865	regulation of cell activation	3/75	40/2000	0.1873	SYK/IFNG/TGFBR2
BP	GO:1902903	regulation of supramolecular fiber organization	3/75	40/2000	0.1873	TGFBR2/GSN/RDX
BP	GO:0065009	regulation of molecular function	15/75	315/2000	0.190095	FNIP1/NF1/OGN/RPS6KA5/JAK2/MSTN/IFNG/TTR/ANOS1/CISH/PI15/TGFBR2/CRIM1/APOA1/ITGA1
BP	GO:1901575	organic substance catabolic process	9/75	172/2000	0.190344	AGO4/PLA2G4A/NHLRC2/IFNG/LPL/CRBN/DICER1/BCO1/APOA1
BP	GO:0070372	regulation of ERK1 and ERK2 cascade	3/75	41/2000	0.196971	SYK/P2RY6/PDGFRA
BP	GO:0071826	ribonucleoprotein complex subunit organization	3/75	41/2000	0.196971	CELF2/DDX6/DICER1
BP	GO:0044283	small molecule biosynthetic process	5/75	83/2000	0.19748	P2RY6/IFNG/HAS2/LPL/APOA1
BP	GO:0006338	chromatin remodeling	2/75	22/2000	0.19851	PBRM1/SPTY2D1
BP	GO:0007519	skeletal muscle tissue development	2/75	22/2000	0.19851	FOXP3/MSTN
BP	GO:0021953	central nervous system neuron differentiation	2/75	22/2000	0.19851	C1H21ORF91/NFIB
BP	GO:0031333	negative regulation of protein complex assembly	2/75	22/2000	0.19851	GSN/RDX
BP	GO:0032388	positive regulation of intracellular transport	2/75	22/2000	0.19851	SYK/IFNG
BP	GO:0048585	negative regulation of response to stimulus	8/75	151/2000	0.200497	DKK3/SKI/MSTN/SEMA3C/CISH/PDGFRA/TGFBR2/ITGA1
BP	GO:0045321	leukocyte activation	4/75	62/2000	0.200702	SYK/FOXP3/IFNG/TGFBR2
BP	GO:2000112	regulation of cellular macromolecule biosynthetic process	20/75	442/2000	0.201152	CELF2/ASXL2/AGO4/TSC22D1/NEO1/RPS6KA5/SKI/FOXP3/MSTN/MAFB/QKI/IFNG/TEF/ETS1/RREB1/POU2F1/SPTY2D1/GLI3/TAL1/NFIB
BP	GO:0032879	regulation of localization	10/75	198/2000	0.201803	PTPN1/SYK/MSTN/IFNG/SEMA3C/ETS1/EPB41/LPL/TGFBR2/APOA1
BP	GO:0048584	positive regulation of response to stimulus	10/75	198/2000	0.201803	SYK/P2RY6/NEO1/JAK2/MSTN/IFNG/FYN/PDGFRA/COLEC12/GHR
BP	GO:0006897	endocytosis	3/75	42/2000	0.206764	PTPN1/SYK/GHR
BP	GO:0030099	myeloid cell differentiation	3/75	42/2000	0.206764	JAK2/IFNG/TGFBR2
BP	GO:0034248	regulation of cellular amide metabolic process	3/75	42/2000	0.206764	CELF2/AGO4/QKI
BP	GO:0048638	regulation of developmental growth	3/75	42/2000	0.206764	FOXP3/MSTN/SEMA3C
BP	GO:0016049	cell growth	4/75	63/2000	0.208605	SEMA3C/TTR/TGFBR2/CRIM1
BP	GO:0002440	production of molecular mediator of immune response	2/75	23/2000	0.212431	FOXP3/TGFBR2
BP	GO:0030509	BMP signaling pathway	2/75	23/2000	0.212431	NEO1/SKI
BP	GO:0035303	regulation of dephosphorylation	2/75	23/2000	0.212431	IFNG/ITGA1
BP	GO:0050731	positive regulation of peptidyl-tyrosine phosphorylation	2/75	23/2000	0.212431	IFNG/GHR
BP	GO:0060538	skeletal muscle organ development	2/75	23/2000	0.212431	FOXP3/MSTN
BP	GO:0031326	regulation of cellular biosynthetic process	21/75	471/2000	0.2131	CELF2/ASXL2/AGO4/TSC22D1/P2RY6/NEO1/RPS6KA5/SKI/FOXP3/MSTN/MAFB/QKI/IFNG/TEF/ETS1/RREB1/POU2F1/SPTY2D1/GLI3/TAL1/NFIB
BP	GO:0001817	regulation of cytokine production	3/75	43/2000	0.216669	IFNG/LPL/TGFBR2
BP	GO:0070371	ERK1 and ERK2 cascade	3/75	43/2000	0.216669	SYK/P2RY6/PDGFRA
BP	GO:0002520	immune system development	5/75	86/2000	0.217852	SYK/FOXP3/JAK2/IFNG/TGFBR2
BP	GO:0051338	regulation of transferase activity	5/75	87/2000	0.22479	JAK2/MSTN/IFNG/CISH/TGFBR2
BP	GO:0001837	epithelial to mesenchymal transition	2/75	24/2000	0.226448	HAS2/TGFBR2
BP	GO:0006650	glycerophospholipid metabolic process	2/75	24/2000	0.226448	PLA2G4A/CISH
BP	GO:0010951	negative regulation of endopeptidase activity	2/75	24/2000	0.226448	ANOS1/CRIM1
BP	GO:0032944	regulation of mononuclear cell proliferation	2/75	24/2000	0.226448	SYK/TGFBR2
BP	GO:0046777	protein autophosphorylation	2/75	24/2000	0.226448	JAK2/FYN
BP	GO:0050670	regulation of lymphocyte proliferation	2/75	24/2000	0.226448	SYK/TGFBR2
BP	GO:0051261	protein depolymerization	2/75	24/2000	0.226448	GSN/RDX
BP	GO:1903829	positive regulation of cellular protein localization	2/75	24/2000	0.226448	IFNG/EPB41
BP	GO:0006796	phosphate-containing compound metabolic process	16/75	350/2000	0.226624	PTPN1/SYK/PLA2G4A/P2RY6/RPS6KA5/JAK2/MSTN/IFNG/FYN/CAMK2D/SGK1/CISH/PDGFRA/TGFBR2/ITGA1/GHR
BP	GO:0008610	lipid biosynthetic process	3/75	44/2000	0.226675	IFNG/LPL/APOA1
BP	GO:0006366	transcription by RNA polymerase II	12/75	252/2000	0.22762	ASXL2/NEO1/RPS6KA5/SKI/FOXP3/MAFB/PBRM1/TEF/ETS1/RREB1/TAL1/NFIB
BP	GO:0035556	intracellular signal transduction	12/75	252/2000	0.22762	SYK/P2RY6/RPS6KA5/JAK2/MSTN/IFNG/SGK1/CISH/PDGFRA/ARHGEF6/COL1A2/GHR
BP	GO:0043085	positive regulation of catalytic activity	6/75	110/2000	0.227664	NF1/JAK2/IFNG/TGFBR2/APOA1/ITGA1
BP	GO:0006793	phosphorus metabolic process	16/75	351/2000	0.230237	PTPN1/SYK/PLA2G4A/P2RY6/RPS6KA5/JAK2/MSTN/IFNG/FYN/CAMK2D/SGK1/CISH/PDGFRA/TGFBR2/ITGA1/GHR
BP	GO:0006464	cellular protein modification process	19/75	426/2000	0.230307	PTPN1/MGAT4A/SYK/P2RY6/RPS6KA5/JAK2/MSTN/NHLRC2/IFNG/FYN/ST6GAL1/CAMK2D/SGK1/CRBN/CISH/PDGFRA/TGFBR2/ITGA1/GHR
BP	GO:0036211	protein modification process	19/75	426/2000	0.230307	PTPN1/MGAT4A/SYK/P2RY6/RPS6KA5/JAK2/MSTN/NHLRC2/IFNG/FYN/ST6GAL1/CAMK2D/SGK1/CRBN/CISH/PDGFRA/TGFBR2/ITGA1/GHR
BP	GO:0051336	regulation of hydrolase activity	6/75	111/2000	0.233916	NF1/IFNG/ANOS1/PI15/CRIM1/ITGA1
BP	GO:0010556	regulation of macromolecule biosynthetic process	20/75	453/2000	0.236303	CELF2/ASXL2/AGO4/TSC22D1/NEO1/RPS6KA5/SKI/FOXP3/MSTN/MAFB/QKI/IFNG/TEF/ETS1/RREB1/POU2F1/SPTY2D1/GLI3/TAL1/NFIB
BP	GO:0032535	regulation of cellular component size	3/75	45/2000	0.236772	SEMA3C/GSN/RDX
BP	GO:0043254	regulation of protein complex assembly	3/75	45/2000	0.236772	IFNG/GSN/RDX
BP	GO:0045860	positive regulation of protein kinase activity	3/75	45/2000	0.236772	JAK2/IFNG/TGFBR2
BP	GO:0051223	regulation of protein transport	3/75	45/2000	0.236772	IFNG/LPL/TGFBR2
BP	GO:0065003	protein-containing complex assembly	10/75	206/2000	0.238023	CELF2/IFNG/TTR/DDX6/DICER1/SPTY2D1/COL1A2/GSN/APOA1/RDX
BP	GO:0002250	adaptive immune response	2/75	25/2000	0.240533	SYK/IFNG
BP	GO:0006403	RNA localization	2/75	25/2000	0.240533	QKI/TGFBR2
BP	GO:0008064	regulation of actin polymerization or depolymerization	2/75	25/2000	0.240533	GSN/RDX
BP	GO:0008154	actin polymerization or depolymerization	2/75	25/2000	0.240533	GSN/RDX
BP	GO:0009615	response to virus	2/75	25/2000	0.240533	IFNG/TTR
BP	GO:0015711	organic anion transport	2/75	25/2000	0.240533	SYK/APOA1
BP	GO:0022412	cellular process involved in reproduction in multicellular organism	2/75	25/2000	0.240533	KIAA0430/TTR
BP	GO:0030832	regulation of actin filament length	2/75	25/2000	0.240533	GSN/RDX
BP	GO:0032271	regulation of protein polymerization	2/75	25/2000	0.240533	GSN/RDX
BP	GO:0043624	cellular protein complex disassembly	2/75	25/2000	0.240533	GSN/RDX
BP	GO:0050657	nucleic acid transport	2/75	25/2000	0.240533	QKI/TGFBR2
BP	GO:0050658	RNA transport	2/75	25/2000	0.240533	QKI/TGFBR2
BP	GO:0051236	establishment of RNA localization	2/75	25/2000	0.240533	QKI/TGFBR2
BP	GO:0060326	cell chemotaxis	2/75	25/2000	0.240533	SYK/MSTN
BP	GO:0006351	transcription, DNA-templated	18/75	405/2000	0.244565	ASXL2/TSC22D1/NEO1/RPS6KA5/SKI/FOXP3/MSTN/MAFB/PBRM1/IFNG/TEF/ETS1/RREB1/POU2F1/SPTY2D1/GLI3/TAL1/NFIB
BP	GO:0032269	negative regulation of cellular protein metabolic process	5/75	90/2000	0.246001	CELF2/AGO4/ANOS1/PI15/CRIM1
BP	GO:0033674	positive regulation of kinase activity	3/75	46/2000	0.246949	JAK2/IFNG/TGFBR2
BP	GO:2000113	negative regulation of cellular macromolecule biosynthetic process	8/75	160/2000	0.247121	CELF2/AGO4/RPS6KA5/FOXP3/IFNG/RREB1/GLI3/NFIB
BP	GO:0031344	regulation of cell projection organization	4/75	68/2000	0.249375	C1H21ORF91/NEGR1/MSTN/SEMA3C
BP	GO:0051050	positive regulation of transport	4/75	68/2000	0.249375	SYK/IFNG/LPL/TGFBR2
BP	GO:0120035	regulation of plasma membrane bounded cell projection organization	4/75	68/2000	0.249375	C1H21ORF91/NEGR1/MSTN/SEMA3C
BP	GO:0051240	positive regulation of multicellular organismal process	8/75	161/2000	0.252524	C1H21ORF91/NEGR1/SYK/FOXP3/IFNG/ETS1/LPL/TGFBR2
BP	GO:0044092	negative regulation of molecular function	5/75	91/2000	0.253193	FNIP1/MSTN/ANOS1/PI15/CRIM1
BP	GO:0031324	negative regulation of cellular metabolic process	12/75	258/2000	0.253193	CELF2/AGO4/RPS6KA5/FOXP3/MSTN/IFNG/RREB1/ANOS1/PI15/GLI3/CRIM1/NFIB
BP	GO:0042113	B cell activation	2/75	26/2000	0.254663	SYK/FOXP3
BP	GO:0071773	cellular response to BMP stimulus	2/75	26/2000	0.254663	NEO1/SKI
BP	GO:1902275	regulation of chromatin organization	2/75	26/2000	0.254663	RPS6KA5/SPTY2D1
BP	GO:1902905	positive regulation of supramolecular fiber organization	2/75	26/2000	0.254663	TGFBR2/GSN
BP	GO:2000027	regulation of animal organ morphogenesis	2/75	26/2000	0.254663	TGFBR2/NFIB
BP	GO:0070201	regulation of establishment of protein localization	3/75	47/2000	0.257197	IFNG/LPL/TGFBR2
BP	GO:0060322	head development	4/75	70/2000	0.266169	C1H21ORF91/FYN/TGFBR2/NFIB
BP	GO:0009892	negative regulation of metabolic process	13/75	286/2000	0.267485	CELF2/AGO4/RPS6KA5/FOXP3/MSTN/IFNG/RREB1/ANOS1/DICER1/PI15/GLI3/CRIM1/NFIB
BP	GO:0003006	developmental process involved in reproduction	3/75	48/2000	0.267505	KIAA0430/PSAP/TTR
BP	GO:0009611	response to wounding	3/75	48/2000	0.267505	SYK/MSTN/NREP
BP	GO:0009792	embryo development ending in birth or egg hatching	3/75	48/2000	0.267505	MSTN/PDGFRA/TGFBR2
BP	GO:0060485	mesenchyme development	3/75	48/2000	0.267505	HAS2/SEMA3C/TGFBR2
BP	GO:0051248	negative regulation of protein metabolic process	5/75	93/2000	0.267736	CELF2/AGO4/ANOS1/PI15/CRIM1
BP	GO:0044093	positive regulation of molecular function	7/75	140/2000	0.268412	NF1/RPS6KA5/JAK2/IFNG/TGFBR2/APOA1/ITGA1
BP	GO:0051094	positive regulation of developmental process	7/75	140/2000	0.268412	C1H21ORF91/NEGR1/SYK/FOXP3/IFNG/LPL/TGFBR2
BP	GO:0015931	nucleobase-containing compound transport	2/75	27/2000	0.268815	QKI/TGFBR2
BP	GO:0044262	cellular carbohydrate metabolic process	2/75	27/2000	0.268815	P2RY6/HAS2
BP	GO:0048871	multicellular organismal homeostasis	2/75	27/2000	0.268815	SYK/HAS2
BP	GO:0051495	positive regulation of cytoskeleton organization	2/75	27/2000	0.268815	TGFBR2/GSN
BP	GO:0062012	regulation of small molecule metabolic process	2/75	27/2000	0.268815	P2RY6/IFNG
BP	GO:0070663	regulation of leukocyte proliferation	2/75	27/2000	0.268815	SYK/TGFBR2
BP	GO:0071772	response to BMP	2/75	27/2000	0.268815	NEO1/SKI
BP	GO:0010629	negative regulation of gene expression	9/75	189/2000	0.273478	CELF2/AGO4/RPS6KA5/FOXP3/IFNG/RREB1/DICER1/GLI3/NFIB
BP	GO:0032774	RNA biosynthetic process	18/75	413/2000	0.273525	ASXL2/TSC22D1/NEO1/RPS6KA5/SKI/FOXP3/MSTN/MAFB/PBRM1/IFNG/TEF/ETS1/RREB1/POU2F1/SPTY2D1/GLI3/TAL1/NFIB
BP	GO:0097659	nucleic acid-templated transcription	18/75	413/2000	0.273525	ASXL2/TSC22D1/NEO1/RPS6KA5/SKI/FOXP3/MSTN/MAFB/PBRM1/IFNG/TEF/ETS1/RREB1/POU2F1/SPTY2D1/GLI3/TAL1/NFIB
BP	GO:0010558	negative regulation of macromolecule biosynthetic process	8/75	165/2000	0.274522	CELF2/AGO4/RPS6KA5/FOXP3/IFNG/RREB1/GLI3/NFIB
BP	GO:0001525	angiogenesis	3/75	49/2000	0.277865	THBS2/ETS1/TGFBR2
BP	GO:0045087	innate immune response	3/75	49/2000	0.277865	SYK/IFNG/COLEC12
BP	GO:0090087	regulation of peptide transport	3/75	49/2000	0.277865	IFNG/LPL/TGFBR2
BP	GO:0009893	positive regulation of metabolic process	17/75	389/2000	0.278479	ASXL2/P2RY6/RPS6KA5/FOXP3/JAK2/MSTN/MAFB/IFNG/TEF/RREB1/DISP3/PDGFRA/TGFBR2/APOA1/ITGA1/NFIB/GHR
BP	GO:0000904	cell morphogenesis involved in differentiation	5/75	95/2000	0.282472	NEO1/FOXP3/SEMA3C/NFASC/NFIB
BP	GO:0008284	positive regulation of cell proliferation	5/75	95/2000	0.282472	SYK/P2RY6/FOXP3/DISP3/TGFBR2
BP	GO:0097435	supramolecular fiber organization	5/75	95/2000	0.282472	FOXP3/TGFBR2/COL1A2/GSN/RDX
BP	GO:0006869	lipid transport	2/75	28/2000	0.282967	SYK/APOA1
BP	GO:0032147	activation of protein kinase activity	2/75	28/2000	0.282967	JAK2/TGFBR2
BP	GO:0034728	nucleosome organization	2/75	28/2000	0.282967	PBRM1/SPTY2D1
BP	GO:0031325	positive regulation of cellular metabolic process	16/75	365/2000	0.283409	ASXL2/P2RY6/RPS6KA5/FOXP3/JAK2/MSTN/MAFB/IFNG/TEF/RREB1/PDGFRA/TGFBR2/APOA1/ITGA1/NFIB/GHR
BP	GO:0044248	cellular catabolic process	9/75	191/2000	0.283968	AGO4/PLA2G4A/NHLRC2/IFNG/LPL/CRBN/DICER1/BCO1/APOA1
BP	GO:0032989	cellular component morphogenesis	7/75	143/2000	0.286502	NEO1/FOXP3/SEMA3C/FYN/SGK1/NFASC/NFIB
BP	GO:0043412	macromolecule modification	19/75	442/2000	0.286762	PTPN1/MGAT4A/SYK/P2RY6/RPS6KA5/JAK2/MSTN/NHLRC2/IFNG/FYN/ST6GAL1/CAMK2D/SGK1/CRBN/CISH/PDGFRA/TGFBR2/ITGA1/GHR
BP	GO:0051347	positive regulation of transferase activity	3/75	50/2000	0.288268	JAK2/IFNG/TGFBR2
BP	GO:0048878	chemical homeostasis	5/75	96/2000	0.289904	NEO1/HAS2/LPL/DISP3/APOA1
BP	GO:0009968	negative regulation of signal transduction	6/75	120/2000	0.292413	DKK3/SKI/MSTN/CISH/PDGFRA/ITGA1
BP	GO:0010605	negative regulation of macromolecule metabolic process	12/75	267/2000	0.293486	CELF2/AGO4/RPS6KA5/FOXP3/IFNG/RREB1/ANOS1/DICER1/PI15/GLI3/CRIM1/NFIB
BP	GO:0006333	chromatin assembly or disassembly	2/75	29/2000	0.2971	PBRM1/SPTY2D1
BP	GO:0010976	positive regulation of neuron projection development	2/75	29/2000	0.2971	C1H21ORF91/NEGR1
BP	GO:0016458	gene silencing	2/75	29/2000	0.2971	AGO4/DICER1
BP	GO:0032943	mononuclear cell proliferation	2/75	29/2000	0.2971	SYK/TGFBR2
BP	GO:0035690	cellular response to drug	2/75	29/2000	0.2971	SYK/MSTN
BP	GO:0040029	regulation of gene expression, epigenetic	2/75	29/2000	0.2971	AGO4/DICER1
BP	GO:0044419	interspecies interaction between organisms	2/75	29/2000	0.2971	IFNG/DDX6
BP	GO:0045926	negative regulation of growth	2/75	29/2000	0.2971	MSTN/SEMA3C
BP	GO:0046651	lymphocyte proliferation	2/75	29/2000	0.2971	SYK/TGFBR2
BP	GO:0050678	regulation of epithelial cell proliferation	2/75	29/2000	0.2971	FOXP3/NFIB
BP	GO:0001775	cell activation	4/75	74/2000	0.300357	SYK/FOXP3/IFNG/TGFBR2
BP	GO:0051172	negative regulation of nitrogen compound metabolic process	11/75	244/2000	0.302494	CELF2/AGO4/RPS6KA5/FOXP3/IFNG/RREB1/ANOS1/PI15/GLI3/CRIM1/NFIB
BP	GO:1902531	regulation of intracellular signal transduction	8/75	170/2000	0.30278	SYK/P2RY6/JAK2/MSTN/IFNG/PDGFRA/ARHGEF6/GHR
BP	GO:0022607	cellular component assembly	14/75	320/2000	0.306039	CELF2/FOXP3/MSTN/IFNG/HAS2/TTR/DDX6/DICER1/SPTY2D1/TGFBR2/COL1A2/GSN/APOA1/RDX
BP	GO:0031327	negative regulation of cellular biosynthetic process	8/75	171/2000	0.308518	CELF2/AGO4/RPS6KA5/FOXP3/IFNG/RREB1/GLI3/NFIB
BP	GO:0033993	response to lipid	4/75	75/2000	0.308999	P2RY6/MSTN/BCO1/TGFBR2
BP	GO:0006355	regulation of transcription, DNA-templated	17/75	397/2000	0.309697	ASXL2/TSC22D1/NEO1/RPS6KA5/SKI/FOXP3/MSTN/MAFB/IFNG/TEF/ETS1/RREB1/POU2F1/SPTY2D1/GLI3/TAL1/NFIB
BP	GO:0001819	positive regulation of cytokine production	2/75	30/2000	0.311196	IFNG/LPL
BP	GO:0002062	chondrocyte differentiation	2/75	30/2000	0.311196	TGFBR2/NFIB
BP	GO:0006486	protein glycosylation	2/75	30/2000	0.311196	MGAT4A/ST6GAL1
BP	GO:0043413	macromolecule glycosylation	2/75	30/2000	0.311196	MGAT4A/ST6GAL1
BP	GO:0070085	glycosylation	2/75	30/2000	0.311196	MGAT4A/ST6GAL1
BP	GO:0098742	cell-cell adhesion via plasma-membrane adhesion molecules	2/75	30/2000	0.311196	TGFBR2/NFASC
BP	GO:0006357	regulation of transcription by RNA polymerase II	11/75	246/2000	0.312219	ASXL2/NEO1/RPS6KA5/SKI/FOXP3/MAFB/TEF/ETS1/RREB1/TAL1/NFIB
BP	GO:0003197	endocardial cushion development	1/75	10/2000	0.31825	TGFBR2
BP	GO:0006476	protein deacetylation	1/75	10/2000	0.31825	IFNG
BP	GO:0006766	vitamin metabolic process	1/75	10/2000	0.31825	IFNG
BP	GO:0007272	ensheathment of neurons	1/75	10/2000	0.31825	NFASC
BP	GO:0008038	neuron recognition	1/75	10/2000	0.31825	NFASC
BP	GO:0008366	axon ensheathment	1/75	10/2000	0.31825	NFASC
BP	GO:0009410	response to xenobiotic stimulus	1/75	10/2000	0.31825	MSTN
BP	GO:0015718	monocarboxylic acid transport	1/75	10/2000	0.31825	SYK
BP	GO:0016447	somatic recombination of immunoglobulin gene segments	1/75	10/2000	0.31825	FOXP3
BP	GO:0021954	central nervous system neuron development	1/75	10/2000	0.31825	NFIB
BP	GO:0030038	contractile actin filament bundle assembly	1/75	10/2000	0.31825	TGFBR2
BP	GO:0030199	collagen fibril organization	1/75	10/2000	0.31825	COL1A2
BP	GO:0031532	actin cytoskeleton reorganization	1/75	10/2000	0.31825	PTPN1
BP	GO:0042157	lipoprotein metabolic process	1/75	10/2000	0.31825	APOA1
BP	GO:0042246	tissue regeneration	1/75	10/2000	0.31825	MSTN
BP	GO:0042552	myelination	1/75	10/2000	0.31825	NFASC
BP	GO:0043149	stress fiber assembly	1/75	10/2000	0.31825	TGFBR2
BP	GO:0043200	response to amino acid	1/75	10/2000	0.31825	COL1A2
BP	GO:0045454	cell redox homeostasis	1/75	10/2000	0.31825	NHLRC2
BP	GO:0045639	positive regulation of myeloid cell differentiation	1/75	10/2000	0.31825	IFNG
BP	GO:0045913	positive regulation of carbohydrate metabolic process	1/75	10/2000	0.31825	P2RY6
BP	GO:0048144	fibroblast proliferation	1/75	10/2000	0.31825	NF1
BP	GO:0048678	response to axon injury	1/75	10/2000	0.31825	NREP
BP	GO:0048771	tissue remodeling	1/75	10/2000	0.31825	SYK
BP	GO:0050707	regulation of cytokine secretion	1/75	10/2000	0.31825	LPL
BP	GO:0050852	T cell receptor signaling pathway	1/75	10/2000	0.31825	FYN
BP	GO:0051092	positive regulation of NF-kappaB transcription factor activity	1/75	10/2000	0.31825	RPS6KA5
BP	GO:0060411	cardiac septum morphogenesis	1/75	10/2000	0.31825	TGFBR2
BP	GO:0061041	regulation of wound healing	1/75	10/2000	0.31825	SYK
BP	GO:0070301	cellular response to hydrogen peroxide	1/75	10/2000	0.31825	SYK
BP	GO:0120034	positive regulation of plasma membrane bounded cell projection assembly	1/75	10/2000	0.31825	MSTN
BP	GO:1903305	regulation of regulated secretory pathway	1/75	10/2000	0.31825	SYK
BP	GO:1904375	regulation of protein localization to cell periphery	1/75	10/2000	0.31825	EPB41
BP	GO:2000677	regulation of transcription regulatory region DNA binding	1/75	10/2000	0.31825	IFNG
BP	GO:0010817	regulation of hormone levels	3/75	53/2000	0.31964	IFNG/TTR/BCO1
BP	GO:0098657	import into cell	3/75	53/2000	0.31964	PTPN1/SYK/GHR
BP	GO:0009890	negative regulation of biosynthetic process	8/75	173/2000	0.320072	CELF2/AGO4/RPS6KA5/FOXP3/IFNG/RREB1/GLI3/NFIB
BP	GO:0009891	positive regulation of biosynthetic process	11/75	248/2000	0.322028	ASXL2/P2RY6/RPS6KA5/FOXP3/MSTN/MAFB/IFNG/TEF/RREB1/APOA1/NFIB
BP	GO:0009967	positive regulation of signal transduction	7/75	149/2000	0.323545	P2RY6/NEO1/JAK2/MSTN/IFNG/PDGFRA/GHR
BP	GO:0050730	regulation of peptidyl-tyrosine phosphorylation	2/75	31/2000	0.325238	IFNG/GHR
BP	GO:0060627	regulation of vesicle-mediated transport	2/75	31/2000	0.325238	PTPN1/SYK
BP	GO:0032880	regulation of protein localization	4/75	77/2000	0.326363	IFNG/EPB41/LPL/TGFBR2
BP	GO:1902533	positive regulation of intracellular signal transduction	5/75	101/2000	0.327566	P2RY6/JAK2/IFNG/PDGFRA/GHR
BP	GO:0007015	actin filament organization	3/75	54/2000	0.330125	TGFBR2/GSN/RDX
BP	GO:0010975	regulation of neuron projection development	3/75	54/2000	0.330125	C1H21ORF91/NEGR1/SEMA3C
BP	GO:0032101	regulation of response to external stimulus	3/75	54/2000	0.330125	SYK/MSTN/SEMA3C
BP	GO:0090066	regulation of anatomical structure size	3/75	54/2000	0.330125	SEMA3C/GSN/RDX
BP	GO:0043207	response to external biotic stimulus	4/75	78/2000	0.335075	SYK/IFNG/TTR/LPL
BP	GO:0051707	response to other organism	4/75	78/2000	0.335075	SYK/IFNG/TTR/LPL
BP	GO:0051252	regulation of RNA metabolic process	18/75	429/2000	0.335125	CELF2/ASXL2/TSC22D1/NEO1/RPS6KA5/SKI/FOXP3/MSTN/MAFB/IFNG/TEF/ETS1/RREB1/POU2F1/SPTY2D1/GLI3/TAL1/NFIB
BP	GO:0044281	small molecule metabolic process	9/75	201/2000	0.338007	P2RY6/IFNG/HAS2/TTR/LPL/ST6GAL1/DISP3/BCO1/APOA1
BP	GO:0006644	phospholipid metabolic process	2/75	32/2000	0.339209	PLA2G4A/CISH
BP	GO:0016051	carbohydrate biosynthetic process	2/75	32/2000	0.339209	P2RY6/HAS2
BP	GO:0051258	protein polymerization	2/75	32/2000	0.339209	GSN/RDX
BP	GO:0070661	leukocyte proliferation	2/75	32/2000	0.339209	SYK/TGFBR2
BP	GO:0016567	protein ubiquitination	3/75	55/2000	0.34061	NHLRC2/CRBN/CISH
BP	GO:0051345	positive regulation of hydrolase activity	3/75	55/2000	0.34061	NF1/IFNG/ITGA1
BP	GO:1903506	regulation of nucleic acid-templated transcription	17/75	405/2000	0.342004	ASXL2/TSC22D1/NEO1/RPS6KA5/SKI/FOXP3/MSTN/MAFB/IFNG/TEF/ETS1/RREB1/POU2F1/SPTY2D1/GLI3/TAL1/NFIB
BP	GO:2001141	regulation of RNA biosynthetic process	17/75	405/2000	0.342004	ASXL2/TSC22D1/NEO1/RPS6KA5/SKI/FOXP3/MSTN/MAFB/IFNG/TEF/ETS1/RREB1/POU2F1/SPTY2D1/GLI3/TAL1/NFIB
BP	GO:0000380	alternative mRNA splicing, via spliceosome	1/75	11/2000	0.343944	CELF2
BP	GO:0000381	regulation of alternative mRNA splicing, via spliceosome	1/75	11/2000	0.343944	CELF2
BP	GO:0002221	pattern recognition receptor signaling pathway	1/75	11/2000	0.343944	COLEC12
BP	GO:0002685	regulation of leukocyte migration	1/75	11/2000	0.343944	MSTN
BP	GO:0002705	positive regulation of leukocyte mediated immunity	1/75	11/2000	0.343944	SYK
BP	GO:0002758	innate immune response-activating signal transduction	1/75	11/2000	0.343944	COLEC12
BP	GO:0003231	cardiac ventricle development	1/75	11/2000	0.343944	TGFBR2
BP	GO:0003279	cardiac septum development	1/75	11/2000	0.343944	TGFBR2
BP	GO:0003433	chondrocyte development involved in endochondral bone morphogenesis	1/75	11/2000	0.343944	TGFBR2
BP	GO:0006633	fatty acid biosynthetic process	1/75	11/2000	0.343944	LPL
BP	GO:0006643	membrane lipid metabolic process	1/75	11/2000	0.343944	PSAP
BP	GO:0006909	phagocytosis	1/75	11/2000	0.343944	SYK
BP	GO:0006986	response to unfolded protein	1/75	11/2000	0.343944	PTPN1
BP	GO:0007219	Notch signaling pathway	1/75	11/2000	0.343944	TGFBR2
BP	GO:0007368	determination of left/right symmetry	1/75	11/2000	0.343944	TGFBR2
BP	GO:0009593	detection of chemical stimulus	1/75	11/2000	0.343944	TGFBR2
BP	GO:0019058	viral life cycle	1/75	11/2000	0.343944	DDX6
BP	GO:0021517	ventral spinal cord development	1/75	11/2000	0.343944	FOXP3
BP	GO:0030838	positive regulation of actin filament polymerization	1/75	11/2000	0.343944	GSN
BP	GO:0031058	positive regulation of histone modification	1/75	11/2000	0.343944	RPS6KA5
BP	GO:0032273	positive regulation of protein polymerization	1/75	11/2000	0.343944	GSN
BP	GO:0034637	cellular carbohydrate biosynthetic process	1/75	11/2000	0.343944	HAS2
BP	GO:0035967	cellular response to topologically incorrect protein	1/75	11/2000	0.343944	PTPN1
BP	GO:0042509	regulation of tyrosine phosphorylation of STAT protein	1/75	11/2000	0.343944	IFNG
BP	GO:0043255	regulation of carbohydrate biosynthetic process	1/75	11/2000	0.343944	P2RY6
BP	GO:0046822	regulation of nucleocytoplasmic transport	1/75	11/2000	0.343944	IFNG
BP	GO:0050773	regulation of dendrite development	1/75	11/2000	0.343944	C1H21ORF91
BP	GO:0050796	regulation of insulin secretion	1/75	11/2000	0.343944	IFNG
BP	GO:0050871	positive regulation of B cell activation	1/75	11/2000	0.343944	SYK
BP	GO:0055072	iron ion homeostasis	1/75	11/2000	0.343944	NEO1
BP	GO:0072132	mesenchyme morphogenesis	1/75	11/2000	0.343944	TGFBR2
BP	GO:0090316	positive regulation of intracellular protein transport	1/75	11/2000	0.343944	IFNG
BP	GO:0002376	immune system process	8/75	178/2000	0.349331	SYK/FOXP3/JAK2/MSTN/IFNG/FYN/COLEC12/TGFBR2
BP	GO:0060429	epithelium development	5/75	104/2000	0.350449	FOXP3/PSAP/TGFBR2/APOA1/NFIB
BP	GO:0009607	response to biotic stimulus	4/75	80/2000	0.352535	SYK/IFNG/TTR/LPL
BP	GO:0003007	heart morphogenesis	2/75	33/2000	0.353097	HAS2/TGFBR2
BP	GO:0043161	proteasome-mediated ubiquitin-dependent protein catabolic process	2/75	33/2000	0.353097	NHLRC2/CRBN
BP	GO:0050673	epithelial cell proliferation	2/75	33/2000	0.353097	FOXP3/NFIB
BP	GO:0060560	developmental growth involved in morphogenesis	2/75	33/2000	0.353097	SEMA3C/TGFBR2
BP	GO:0051049	regulation of transport	6/75	129/2000	0.353709	PTPN1/SYK/IFNG/LPL/TGFBR2/APOA1
BP	GO:0016311	dephosphorylation	3/75	57/2000	0.361552	PTPN1/IFNG/ITGA1
BP	GO:0051173	positive regulation of nitrogen compound metabolic process	15/75	359/2000	0.364979	ASXL2/P2RY6/RPS6KA5/FOXP3/JAK2/MSTN/MAFB/IFNG/TEF/RREB1/PDGFRA/TGFBR2/ITGA1/NFIB/GHR
BP	GO:0009914	hormone transport	2/75	34/2000	0.366887	IFNG/TTR
BP	GO:0030031	cell projection assembly	2/75	34/2000	0.366887	MSTN/GSN
BP	GO:0052548	regulation of endopeptidase activity	2/75	34/2000	0.366887	ANOS1/CRIM1
BP	GO:0120031	plasma membrane bounded cell projection assembly	2/75	34/2000	0.366887	MSTN/GSN
BP	GO:0002562	somatic diversification of immune receptors via germline recombination within a single locus	1/75	12/2000	0.368682	FOXP3
BP	GO:0007596	blood coagulation	1/75	12/2000	0.368682	SYK
BP	GO:0007599	hemostasis	1/75	12/2000	0.368682	SYK
BP	GO:0010717	regulation of epithelial to mesenchymal transition	1/75	12/2000	0.368682	TGFBR2
BP	GO:0010771	negative regulation of cell morphogenesis involved in differentiation	1/75	12/2000	0.368682	SEMA3C
BP	GO:0015698	inorganic anion transport	1/75	12/2000	0.368682	P2RY6
BP	GO:0035914	skeletal muscle cell differentiation	1/75	12/2000	0.368682	MSTN
BP	GO:0042446	hormone biosynthetic process	1/75	12/2000	0.368682	IFNG
BP	GO:0045766	positive regulation of angiogenesis	1/75	12/2000	0.368682	TGFBR2
BP	GO:0046488	phosphatidylinositol metabolic process	1/75	12/2000	0.368682	CISH
BP	GO:0048641	regulation of skeletal muscle tissue development	1/75	12/2000	0.368682	MSTN
BP	GO:0050680	negative regulation of epithelial cell proliferation	1/75	12/2000	0.368682	NFIB
BP	GO:0050771	negative regulation of axonogenesis	1/75	12/2000	0.368682	SEMA3C
BP	GO:0060324	face development	1/75	12/2000	0.368682	TGFBR2
BP	GO:0060996	dendritic spine development	1/75	12/2000	0.368682	C1H21ORF91
BP	GO:2000177	regulation of neural precursor cell proliferation	1/75	12/2000	0.368682	DISP3
BP	GO:0043408	regulation of MAPK cascade	4/75	82/2000	0.370014	SYK/P2RY6/MSTN/PDGFRA
BP	GO:0051493	regulation of cytoskeleton organization	3/75	58/2000	0.371994	TGFBR2/GSN/RDX
BP	GO:0010469	regulation of signaling receptor activity	4/75	83/2000	0.37875	OGN/MSTN/IFNG/TTR
BP	GO:0070374	positive regulation of ERK1 and ERK2 cascade	2/75	35/2000	0.380567	P2RY6/PDGFRA
BP	GO:0010648	negative regulation of cell communication	6/75	133/2000	0.381404	DKK3/SKI/MSTN/CISH/PDGFRA/ITGA1
BP	GO:0023057	negative regulation of signaling	6/75	133/2000	0.381404	DKK3/SKI/MSTN/CISH/PDGFRA/ITGA1
BP	GO:0009056	catabolic process	9/75	209/2000	0.382581	AGO4/PLA2G4A/NHLRC2/IFNG/LPL/CRBN/DICER1/BCO1/APOA1
BP	GO:0045944	positive regulation of transcription by RNA polymerase II	7/75	159/2000	0.386932	ASXL2/RPS6KA5/FOXP3/MAFB/TEF/RREB1/NFIB
BP	GO:0009887	animal organ morphogenesis	6/75	134/2000	0.388344	ASXL2/HAS2/PDGFRA/TGFBR2/COL1A2/NFIB
BP	GO:0001755	neural crest cell migration	1/75	13/2000	0.392499	SEMA3C
BP	GO:0002703	regulation of leukocyte mediated immunity	1/75	13/2000	0.392499	SYK
BP	GO:0003205	cardiac chamber development	1/75	13/2000	0.392499	TGFBR2
BP	GO:0003206	cardiac chamber morphogenesis	1/75	13/2000	0.392499	TGFBR2
BP	GO:0007050	cell cycle arrest	1/75	13/2000	0.392499	IFNG
BP	GO:0007173	epidermal growth factor receptor signaling pathway	1/75	13/2000	0.392499	ITGA1
BP	GO:0008033	tRNA processing	1/75	13/2000	0.392499	TRMT11
BP	GO:0009799	specification of symmetry	1/75	13/2000	0.392499	TGFBR2
BP	GO:0009855	determination of bilateral symmetry	1/75	13/2000	0.392499	TGFBR2
BP	GO:0009953	dorsal/ventral pattern formation	1/75	13/2000	0.392499	GLI3
BP	GO:0010675	regulation of cellular carbohydrate metabolic process	1/75	13/2000	0.392499	P2RY6
BP	GO:0016444	somatic cell DNA recombination	1/75	13/2000	0.392499	FOXP3
BP	GO:0016445	somatic diversification of immunoglobulins	1/75	13/2000	0.392499	FOXP3
BP	GO:0019751	polyol metabolic process	1/75	13/2000	0.392499	P2RY6
BP	GO:0031960	response to corticosteroid	1/75	13/2000	0.392499	MSTN
BP	GO:0034976	response to endoplasmic reticulum stress	1/75	13/2000	0.392499	PTPN1
BP	GO:0035966	response to topologically incorrect protein	1/75	13/2000	0.392499	PTPN1
BP	GO:0042133	neurotransmitter metabolic process	1/75	13/2000	0.392499	IFNG
BP	GO:0043666	regulation of phosphoprotein phosphatase activity	1/75	13/2000	0.392499	ITGA1
BP	GO:0045017	glycerolipid biosynthetic process	1/75	13/2000	0.392499	LPL
BP	GO:0045661	regulation of myoblast differentiation	1/75	13/2000	0.392499	MSTN
BP	GO:0050817	coagulation	1/75	13/2000	0.392499	SYK
BP	GO:0050864	regulation of B cell activation	1/75	13/2000	0.392499	SYK
BP	GO:0051017	actin filament bundle assembly	1/75	13/2000	0.392499	TGFBR2
BP	GO:0051384	response to glucocorticoid	1/75	13/2000	0.392499	MSTN
BP	GO:0060395	SMAD protein signal transduction	1/75	13/2000	0.392499	MSTN
BP	GO:0061572	actin filament bundle organization	1/75	13/2000	0.392499	TGFBR2
BP	GO:0071236	cellular response to antibiotic	1/75	13/2000	0.392499	SYK
BP	GO:1904018	positive regulation of vasculature development	1/75	13/2000	0.392499	TGFBR2
BP	GO:1905269	positive regulation of chromatin organization	1/75	13/2000	0.392499	RPS6KA5
BP	GO:0010638	positive regulation of organelle organization	3/75	60/2000	0.392788	RPS6KA5/TGFBR2/GSN
BP	GO:0030155	regulation of cell adhesion	3/75	60/2000	0.392788	SYK/IFNG/TGFBR2
BP	GO:0048568	embryonic organ development	3/75	60/2000	0.392788	PDGFRA/GLI3/TGFBR2
BP	GO:0010498	proteasomal protein catabolic process	2/75	36/2000	0.394126	NHLRC2/CRBN
BP	GO:0033044	regulation of chromosome organization	2/75	36/2000	0.394126	RPS6KA5/SPTY2D1
BP	GO:0045666	positive regulation of neuron differentiation	2/75	36/2000	0.394126	C1H21ORF91/NEGR1
BP	GO:0045892	negative regulation of transcription, DNA-templated	6/75	136/2000	0.402231	RPS6KA5/FOXP3/IFNG/RREB1/GLI3/NFIB
BP	GO:0051704	multi-organism process	6/75	136/2000	0.402231	KIAA0430/SYK/IFNG/TTR/LPL/DDX6
BP	GO:0010604	positive regulation of macromolecule metabolic process	15/75	368/2000	0.404864	ASXL2/P2RY6/RPS6KA5/FOXP3/JAK2/MSTN/MAFB/IFNG/TEF/RREB1/PDGFRA/TGFBR2/ITGA1/NFIB/GHR
BP	GO:0042060	wound healing	2/75	37/2000	0.407554	SYK/MSTN
BP	GO:0007507	heart development	3/75	62/2000	0.413421	FOXP3/HAS2/TGFBR2
BP	GO:0022613	ribonucleoprotein complex biogenesis	3/75	62/2000	0.413421	CELF2/DDX6/DICER1
BP	GO:0044085	cellular component biogenesis	14/75	344/2000	0.413903	CELF2/FOXP3/MSTN/IFNG/HAS2/TTR/DDX6/DICER1/SPTY2D1/TGFBR2/COL1A2/GSN/APOA1/RDX
BP	GO:0000209	protein polyubiquitination	1/75	14/2000	0.415429	NHLRC2
BP	GO:0001906	cell killing	1/75	14/2000	0.415429	IFNG
BP	GO:0002065	columnar/cuboidal epithelial cell differentiation	1/75	14/2000	0.415429	FOXP3
BP	GO:0002218	activation of innate immune response	1/75	14/2000	0.415429	COLEC12
BP	GO:0003418	growth plate cartilage chondrocyte differentiation	1/75	14/2000	0.415429	TGFBR2
BP	GO:0007626	locomotory behavior	1/75	14/2000	0.415429	NEGR1
BP	GO:0008037	cell recognition	1/75	14/2000	0.415429	NFASC
BP	GO:0010862	positive regulation of pathway-restricted SMAD protein phosphorylation	1/75	14/2000	0.415429	MSTN
BP	GO:0035567	non-canonical Wnt signaling pathway	1/75	14/2000	0.415429	FZD1
BP	GO:0035601	protein deacylation	1/75	14/2000	0.415429	IFNG
BP	GO:0035821	modification of morphology or physiology of other organism	1/75	14/2000	0.415429	IFNG
BP	GO:0038127	ERBB signaling pathway	1/75	14/2000	0.415429	ITGA1
BP	GO:0042542	response to hydrogen peroxide	1/75	14/2000	0.415429	SYK
BP	GO:0043542	endothelial cell migration	1/75	14/2000	0.415429	ETS1
BP	GO:0043588	skin development	1/75	14/2000	0.415429	COL1A2
BP	GO:0043902	positive regulation of multi-organism process	1/75	14/2000	0.415429	IFNG
BP	GO:0045214	sarcomere organization	1/75	14/2000	0.415429	FOXP3
BP	GO:0045844	positive regulation of striated muscle tissue development	1/75	14/2000	0.415429	FOXP3
BP	GO:0048024	regulation of mRNA splicing, via spliceosome	1/75	14/2000	0.415429	CELF2
BP	GO:0048636	positive regulation of muscle organ development	1/75	14/2000	0.415429	FOXP3
BP	GO:0048754	branching morphogenesis of an epithelial tube	1/75	14/2000	0.415429	TGFBR2
BP	GO:0051155	positive regulation of striated muscle cell differentiation	1/75	14/2000	0.415429	FOXP3
BP	GO:0051896	regulation of protein kinase B signaling	1/75	14/2000	0.415429	MSTN
BP	GO:0090101	negative regulation of transmembrane receptor protein serine/threonine kinase signaling pathway	1/75	14/2000	0.415429	SKI
BP	GO:0098732	macromolecule deacylation	1/75	14/2000	0.415429	IFNG
BP	GO:0110110	positive regulation of animal organ morphogenesis	1/75	14/2000	0.415429	TGFBR2
BP	GO:1901863	positive regulation of muscle tissue development	1/75	14/2000	0.415429	FOXP3
BP	GO:0010639	negative regulation of organelle organization	2/75	38/2000	0.420843	GSN/RDX
BP	GO:0032386	regulation of intracellular transport	2/75	38/2000	0.420843	SYK/IFNG
BP	GO:0071407	cellular response to organic cyclic compound	2/75	38/2000	0.420843	P2RY6/MSTN
BP	GO:0001501	skeletal system development	4/75	88/2000	0.422229	PDGFRA/TGFBR2/COL1A2/NFIB
BP	GO:0006508	proteolysis	6/75	139/2000	0.423042	NHLRC2/IFNG/ANOS1/CRBN/PI15/CRIM1
BP	GO:1902679	negative regulation of RNA biosynthetic process	6/75	139/2000	0.423042	RPS6KA5/FOXP3/IFNG/RREB1/GLI3/NFIB
BP	GO:1903507	negative regulation of nucleic acid-templated transcription	6/75	139/2000	0.423042	RPS6KA5/FOXP3/IFNG/RREB1/GLI3/NFIB
BP	GO:0051129	negative regulation of cellular component organization	3/75	63/2000	0.423661	SEMA3C/GSN/RDX
BP	GO:0000165	MAPK cascade	4/75	89/2000	0.430858	SYK/P2RY6/MSTN/PDGFRA
BP	GO:0010647	positive regulation of cell communication	7/75	166/2000	0.431726	P2RY6/NEO1/JAK2/MSTN/IFNG/PDGFRA/GHR
BP	GO:0031328	positive regulation of cellular biosynthetic process	10/75	244/2000	0.433554	ASXL2/P2RY6/RPS6KA5/FOXP3/MSTN/MAFB/IFNG/TEF/RREB1/NFIB
BP	GO:0048545	response to steroid hormone	2/75	39/2000	0.433982	MSTN/TGFBR2
BP	GO:0060070	canonical Wnt signaling pathway	2/75	39/2000	0.433982	DKK3/FZD1
BP	GO:0009057	macromolecule catabolic process	5/75	115/2000	0.434697	AGO4/NHLRC2/IFNG/CRBN/DICER1
BP	GO:0002088	lens development in camera-type eye	1/75	15/2000	0.437505	TGFBR2
BP	GO:0002200	somatic diversification of immune receptors	1/75	15/2000	0.437505	FOXP3
BP	GO:0006109	regulation of carbohydrate metabolic process	1/75	15/2000	0.437505	P2RY6
BP	GO:0031056	regulation of histone modification	1/75	15/2000	0.437505	RPS6KA5
BP	GO:0034614	cellular response to reactive oxygen species	1/75	15/2000	0.437505	SYK
BP	GO:0035304	regulation of protein dephosphorylation	1/75	15/2000	0.437505	ITGA1
BP	GO:0044782	cilium organization	1/75	15/2000	0.437505	GSN
BP	GO:0045055	regulated exocytosis	1/75	15/2000	0.437505	SYK
BP	GO:0051149	positive regulation of muscle cell differentiation	1/75	15/2000	0.437505	FOXP3
BP	GO:0051291	protein heterooligomerization	1/75	15/2000	0.437505	COL1A2
BP	GO:0055007	cardiac muscle cell differentiation	1/75	15/2000	0.437505	FOXP3
BP	GO:0055076	transition metal ion homeostasis	1/75	15/2000	0.437505	NEO1
BP	GO:0060271	cilium assembly	1/75	15/2000	0.437505	GSN
BP	GO:0060393	regulation of pathway-restricted SMAD protein phosphorylation	1/75	15/2000	0.437505	MSTN
BP	GO:0060491	regulation of cell projection assembly	1/75	15/2000	0.437505	MSTN
BP	GO:0061138	morphogenesis of a branching epithelium	1/75	15/2000	0.437505	TGFBR2
BP	GO:0090288	negative regulation of cellular response to growth factor stimulus	1/75	15/2000	0.437505	SKI
BP	GO:0120032	regulation of plasma membrane bounded cell projection assembly	1/75	15/2000	0.437505	MSTN
BP	GO:0019219	regulation of nucleobase-containing compound metabolic process	18/75	454/2000	0.437749	CELF2/ASXL2/TSC22D1/NEO1/RPS6KA5/SKI/FOXP3/MSTN/MAFB/IFNG/TEF/ETS1/RREB1/POU2F1/SPTY2D1/GLI3/TAL1/NFIB
BP	GO:0010628	positive regulation of gene expression	10/75	245/2000	0.438925	ASXL2/RPS6KA5/FOXP3/MSTN/MAFB/IFNG/TEF/RREB1/TGFBR2/NFIB
BP	GO:0014070	response to organic cyclic compound	3/75	65/2000	0.443966	P2RY6/MSTN/TGFBR2
BP	GO:0023056	positive regulation of signaling	7/75	168/2000	0.444493	P2RY6/NEO1/JAK2/MSTN/IFNG/PDGFRA/GHR
BP	GO:0007517	muscle organ development	2/75	40/2000	0.446965	FOXP3/MSTN
BP	GO:0034470	ncRNA processing	2/75	40/2000	0.446965	TRMT11/DICER1
BP	GO:0043009	chordate embryonic development	2/75	40/2000	0.446965	PDGFRA/TGFBR2
BP	GO:0023014	signal transduction by protein phosphorylation	4/75	91/2000	0.44802	SYK/P2RY6/MSTN/PDGFRA
BP	GO:0016055	Wnt signaling pathway	3/75	66/2000	0.454019	DKK3/FZD1/INVS
BP	GO:0198738	cell-cell signaling by wnt	3/75	66/2000	0.454019	DKK3/FZD1/INVS
BP	GO:0001763	morphogenesis of a branching structure	1/75	16/2000	0.458758	TGFBR2
BP	GO:0001894	tissue homeostasis	1/75	16/2000	0.458758	SYK
BP	GO:0002377	immunoglobulin production	1/75	16/2000	0.458758	FOXP3
BP	GO:0003413	chondrocyte differentiation involved in endochondral bone morphogenesis	1/75	16/2000	0.458758	TGFBR2
BP	GO:0006606	protein import into nucleus	1/75	16/2000	0.458758	IFNG
BP	GO:0014032	neural crest cell development	1/75	16/2000	0.458758	SEMA3C
BP	GO:0014033	neural crest cell differentiation	1/75	16/2000	0.458758	SEMA3C
BP	GO:0016032	viral process	1/75	16/2000	0.458758	DDX6
BP	GO:0017157	regulation of exocytosis	1/75	16/2000	0.458758	SYK
BP	GO:0030516	regulation of axon extension	1/75	16/2000	0.458758	SEMA3C
BP	GO:0035335	peptidyl-tyrosine dephosphorylation	1/75	16/2000	0.458758	PTPN1
BP	GO:0051028	mRNA transport	1/75	16/2000	0.458758	QKI
BP	GO:0051101	regulation of DNA binding	1/75	16/2000	0.458758	IFNG
BP	GO:0051262	protein tetramerization	1/75	16/2000	0.458758	TTR
BP	GO:0090276	regulation of peptide hormone secretion	1/75	16/2000	0.458758	IFNG
BP	GO:1903034	regulation of response to wounding	1/75	16/2000	0.458758	SYK
BP	GO:0007276	gamete generation	2/75	41/2000	0.459786	KIAA0430/TTR
BP	GO:0060249	anatomical structure homeostasis	2/75	41/2000	0.459786	SYK/MSTN
BP	GO:0071396	cellular response to lipid	2/75	41/2000	0.459786	P2RY6/MSTN
BP	GO:0034622	cellular protein-containing complex assembly	6/75	146/2000	0.471233	CELF2/DDX6/DICER1/SPTY2D1/GSN/RDX
BP	GO:0006470	protein dephosphorylation	2/75	42/2000	0.472437	PTPN1/ITGA1
BP	GO:0007610	behavior	2/75	42/2000	0.472437	NEGR1/FOXP3
BP	GO:0009101	glycoprotein biosynthetic process	2/75	42/2000	0.472437	MGAT4A/ST6GAL1
BP	GO:0044265	cellular macromolecule catabolic process	4/75	94/2000	0.473474	AGO4/NHLRC2/CRBN/DICER1
BP	GO:0032446	protein modification by small protein conjugation	3/75	68/2000	0.473907	NHLRC2/CRBN/CISH
BP	GO:0002063	chondrocyte development	1/75	17/2000	0.479219	TGFBR2
BP	GO:0006631	fatty acid metabolic process	1/75	17/2000	0.479219	LPL
BP	GO:0010506	regulation of autophagy	1/75	17/2000	0.479219	IFNG
BP	GO:0010977	negative regulation of neuron projection development	1/75	17/2000	0.479219	SEMA3C
BP	GO:0014031	mesenchymal cell development	1/75	17/2000	0.479219	SEMA3C
BP	GO:0015849	organic acid transport	1/75	17/2000	0.479219	SYK
BP	GO:0021510	spinal cord development	1/75	17/2000	0.479219	FOXP3
BP	GO:0030073	insulin secretion	1/75	17/2000	0.479219	IFNG
BP	GO:0032102	negative regulation of response to external stimulus	1/75	17/2000	0.479219	SEMA3C
BP	GO:0033138	positive regulation of peptidyl-serine phosphorylation	1/75	17/2000	0.479219	IFNG
BP	GO:0043491	protein kinase B signaling	1/75	17/2000	0.479219	MSTN
BP	GO:0045089	positive regulation of innate immune response	1/75	17/2000	0.479219	COLEC12
BP	GO:0046942	carboxylic acid transport	1/75	17/2000	0.479219	SYK
BP	GO:0048864	stem cell development	1/75	17/2000	0.479219	SEMA3C
BP	GO:0050679	positive regulation of epithelial cell proliferation	1/75	17/2000	0.479219	FOXP3
BP	GO:0051153	regulation of striated muscle cell differentiation	1/75	17/2000	0.479219	FOXP3
BP	GO:0051170	import into nucleus	1/75	17/2000	0.479219	IFNG
BP	GO:0061351	neural precursor cell proliferation	1/75	17/2000	0.479219	DISP3
BP	GO:0090090	negative regulation of canonical Wnt signaling pathway	1/75	17/2000	0.479219	DKK3
BP	GO:2001252	positive regulation of chromosome organization	1/75	17/2000	0.479219	RPS6KA5
BP	GO:0051253	negative regulation of RNA metabolic process	6/75	148/2000	0.484839	RPS6KA5/FOXP3/IFNG/RREB1/GLI3/NFIB
BP	GO:0050769	positive regulation of neurogenesis	2/75	43/2000	0.484913	C1H21ORF91/NEGR1
BP	GO:1903827	regulation of cellular protein localization	2/75	43/2000	0.484913	IFNG/EPB41
BP	GO:0003417	growth plate cartilage development	1/75	18/2000	0.498915	TGFBR2
BP	GO:0006475	internal protein amino acid acetylation	1/75	18/2000	0.498915	RPS6KA5
BP	GO:0006836	neurotransmitter transport	1/75	18/2000	0.498915	SYK
BP	GO:0008360	regulation of cell shape	1/75	18/2000	0.498915	FYN
BP	GO:0016573	histone acetylation	1/75	18/2000	0.498915	RPS6KA5
BP	GO:0017038	protein import	1/75	18/2000	0.498915	IFNG
BP	GO:0018393	internal peptidyl-lysine acetylation	1/75	18/2000	0.498915	RPS6KA5
BP	GO:0018394	peptidyl-lysine acetylation	1/75	18/2000	0.498915	RPS6KA5
BP	GO:0019827	stem cell population maintenance	1/75	18/2000	0.498915	DDX6
BP	GO:0032526	response to retinoic acid	1/75	18/2000	0.498915	BCO1
BP	GO:0033157	regulation of intracellular protein transport	1/75	18/2000	0.498915	IFNG
BP	GO:0045732	positive regulation of protein catabolic process	1/75	18/2000	0.498915	IFNG
BP	GO:0048675	axon extension	1/75	18/2000	0.498915	SEMA3C
BP	GO:0051091	positive regulation of DNA-binding transcription factor activity	1/75	18/2000	0.498915	RPS6KA5
BP	GO:0051607	defense response to virus	1/75	18/2000	0.498915	IFNG
BP	GO:0090501	RNA phosphodiester bond hydrolysis	1/75	18/2000	0.498915	DICER1
BP	GO:0033043	regulation of organelle organization	5/75	124/2000	0.50215	RPS6KA5/SPTY2D1/TGFBR2/GSN/RDX
BP	GO:0007186	G protein-coupled receptor signaling pathway	3/75	71/2000	0.503129	P2RY6/PSAP/FZD1
BP	GO:0009100	glycoprotein metabolic process	2/75	45/2000	0.509324	MGAT4A/ST6GAL1
BP	GO:0045893	positive regulation of transcription, DNA-templated	8/75	205/2000	0.509717	ASXL2/RPS6KA5/FOXP3/MSTN/MAFB/TEF/RREB1/NFIB
BP	GO:0000070	mitotic sister chromatid segregation	1/75	19/2000	0.517877	PDS5B
BP	GO:0000302	response to reactive oxygen species	1/75	19/2000	0.517877	SYK
BP	GO:0001764	neuron migration	1/75	19/2000	0.517877	FYN
BP	GO:0003416	endochondral bone growth	1/75	19/2000	0.517877	TGFBR2
BP	GO:0016999	antibiotic metabolic process	1/75	19/2000	0.517877	ST6GAL1
BP	GO:0021537	telencephalon development	1/75	19/2000	0.517877	NFIB
BP	GO:0030218	erythrocyte differentiation	1/75	19/2000	0.517877	JAK2
BP	GO:0031345	negative regulation of cell projection organization	1/75	19/2000	0.517877	SEMA3C
BP	GO:0032103	positive regulation of response to external stimulus	1/75	19/2000	0.517877	MSTN
BP	GO:0033135	regulation of peptidyl-serine phosphorylation	1/75	19/2000	0.517877	IFNG
BP	GO:0035051	cardiocyte differentiation	1/75	19/2000	0.517877	FOXP3
BP	GO:0046578	regulation of Ras protein signal transduction	1/75	19/2000	0.517877	ARHGEF6
BP	GO:0097191	extrinsic apoptotic signaling pathway	1/75	19/2000	0.517877	IFNG
BP	GO:0098727	maintenance of cell number	1/75	19/2000	0.517877	DDX6
BP	GO:0098868	bone growth	1/75	19/2000	0.517877	TGFBR2
BP	GO:0007265	Ras protein signal transduction	2/75	46/2000	0.52125	ARHGEF6/COL1A2
BP	GO:0014706	striated muscle tissue development	2/75	46/2000	0.52125	FOXP3/MSTN
BP	GO:0034654	nucleobase-containing compound biosynthetic process	18/75	474/2000	0.521326	ASXL2/TSC22D1/NEO1/RPS6KA5/SKI/FOXP3/MSTN/MAFB/PBRM1/IFNG/TEF/ETS1/RREB1/POU2F1/SPTY2D1/GLI3/TAL1/NFIB
BP	GO:0061061	muscle structure development	3/75	73/2000	0.522161	FOXP3/MSTN/APOA1
BP	GO:0006396	RNA processing	4/75	101/2000	0.531117	CELF2/TRMT11/QKI/DICER1
BP	GO:0060341	regulation of cellular localization	3/75	74/2000	0.531533	SYK/IFNG/EPB41
BP	GO:0009888	tissue development	8/75	209/2000	0.532855	FOXP3/MSTN/PSAP/HAS2/SEMA3C/TGFBR2/APOA1/NFIB
BP	GO:0001666	response to hypoxia	1/75	20/2000	0.53613	TGFBR2
BP	GO:0006399	tRNA metabolic process	1/75	20/2000	0.53613	TRMT11
BP	GO:0006959	humoral immune response	1/75	20/2000	0.53613	IFNG
BP	GO:0010001	glial cell differentiation	1/75	20/2000	0.53613	NFIB
BP	GO:0030239	myofibril assembly	1/75	20/2000	0.53613	FOXP3
BP	GO:0036293	response to decreased oxygen levels	1/75	20/2000	0.53613	TGFBR2
BP	GO:0043484	regulation of RNA splicing	1/75	20/2000	0.53613	CELF2
BP	GO:0045088	regulation of innate immune response	1/75	20/2000	0.53613	COLEC12
BP	GO:0045637	regulation of myeloid cell differentiation	1/75	20/2000	0.53613	IFNG
BP	GO:0050684	regulation of mRNA processing	1/75	20/2000	0.53613	CELF2
BP	GO:0061387	regulation of extent of cell growth	1/75	20/2000	0.53613	SEMA3C
BP	GO:0045859	regulation of protein kinase activity	3/75	75/2000	0.540805	JAK2/IFNG/TGFBR2
BP	GO:0051259	protein complex oligomerization	2/75	48/2000	0.544528	TTR/COL1A2
BP	GO:0060537	muscle tissue development	2/75	48/2000	0.544528	FOXP3/MSTN
BP	GO:0071824	protein-DNA complex subunit organization	2/75	48/2000	0.544528	PBRM1/SPTY2D1
BP	GO:0002443	leukocyte mediated immunity	1/75	21/2000	0.553701	SYK
BP	GO:0007188	adenylate cyclase-modulating G protein-coupled receptor signaling pathway	1/75	21/2000	0.553701	PSAP
BP	GO:0008361	regulation of cell size	1/75	21/2000	0.553701	SEMA3C
BP	GO:0016358	dendrite development	1/75	21/2000	0.553701	C1H21ORF91
BP	GO:0034101	erythrocyte homeostasis	1/75	21/2000	0.553701	JAK2
BP	GO:0040013	negative regulation of locomotion	1/75	21/2000	0.553701	SEMA3C
BP	GO:0045216	cell-cell junction organization	1/75	21/2000	0.553701	TGFBR2
BP	GO:0046434	organophosphate catabolic process	1/75	21/2000	0.553701	PLA2G4A
BP	GO:0051099	positive regulation of binding	1/75	21/2000	0.553701	IFNG
BP	GO:0051271	negative regulation of cellular component movement	1/75	21/2000	0.553701	SEMA3C
BP	GO:0051606	detection of stimulus	1/75	21/2000	0.553701	TGFBR2
BP	GO:0070482	response to oxygen levels	1/75	21/2000	0.553701	TGFBR2
BP	GO:0019953	sexual reproduction	2/75	49/2000	0.555875	KIAA0430/TTR
BP	GO:0044703	multi-organism reproductive process	2/75	49/2000	0.555875	KIAA0430/TTR
BP	GO:0048562	embryonic organ morphogenesis	2/75	49/2000	0.555875	PDGFRA/TGFBR2
BP	GO:0016071	mRNA metabolic process	3/75	77/2000	0.55904	CELF2/AGO4/QKI
BP	GO:0006511	ubiquitin-dependent protein catabolic process	2/75	50/2000	0.567026	NHLRC2/CRBN
BP	GO:0009617	response to bacterium	2/75	50/2000	0.567026	SYK/LPL
BP	GO:0016053	organic acid biosynthetic process	2/75	50/2000	0.567026	HAS2/LPL
BP	GO:0032504	multicellular organism reproduction	2/75	50/2000	0.567026	KIAA0430/TTR
BP	GO:0046394	carboxylic acid biosynthetic process	2/75	50/2000	0.567026	HAS2/LPL
BP	GO:0048609	multicellular organismal reproductive process	2/75	50/2000	0.567026	KIAA0430/TTR
BP	GO:0051962	positive regulation of nervous system development	2/75	50/2000	0.567026	C1H21ORF91/NEGR1
BP	GO:0007156	homophilic cell adhesion via plasma membrane adhesion molecules	1/75	22/2000	0.570614	NFASC
BP	GO:0007187	G protein-coupled receptor signaling pathway, coupled to cyclic nucleotide second messenger	1/75	22/2000	0.570614	PSAP
BP	GO:0033673	negative regulation of kinase activity	1/75	22/2000	0.570614	MSTN
BP	GO:0044403	symbiont process	1/75	22/2000	0.570614	DDX6
BP	GO:0051147	regulation of muscle cell differentiation	1/75	22/2000	0.570614	FOXP3
BP	GO:0060351	cartilage development involved in endochondral bone morphogenesis	1/75	22/2000	0.570614	TGFBR2
BP	GO:0071383	cellular response to steroid hormone stimulus	1/75	22/2000	0.570614	MSTN
BP	GO:1902680	positive regulation of RNA biosynthetic process	8/75	216/2000	0.572414	ASXL2/RPS6KA5/FOXP3/MSTN/MAFB/TEF/RREB1/NFIB
BP	GO:1903508	positive regulation of nucleic acid-templated transcription	8/75	216/2000	0.572414	ASXL2/RPS6KA5/FOXP3/MSTN/MAFB/TEF/RREB1/NFIB
BP	GO:0018130	heterocycle biosynthetic process	18/75	487/2000	0.574505	ASXL2/TSC22D1/NEO1/RPS6KA5/SKI/FOXP3/MSTN/MAFB/PBRM1/IFNG/TEF/ETS1/RREB1/POU2F1/SPTY2D1/GLI3/TAL1/NFIB
BP	GO:0045934	negative regulation of nucleobase-containing compound metabolic process	6/75	162/2000	0.576676	RPS6KA5/FOXP3/IFNG/RREB1/GLI3/NFIB
BP	GO:0001558	regulation of cell growth	2/75	51/2000	0.577978	SEMA3C/CRIM1
BP	GO:0007264	small GTPase mediated signal transduction	2/75	51/2000	0.577978	ARHGEF6/COL1A2
BP	GO:0019941	modification-dependent protein catabolic process	2/75	51/2000	0.577978	NHLRC2/CRBN
BP	GO:0043632	modification-dependent macromolecule catabolic process	2/75	51/2000	0.577978	NHLRC2/CRBN
BP	GO:0048705	skeletal system morphogenesis	2/75	51/2000	0.577978	PDGFRA/TGFBR2
BP	GO:0051216	cartilage development	2/75	51/2000	0.577978	TGFBR2/NFIB
BP	GO:0006402	mRNA catabolic process	1/75	23/2000	0.586895	AGO4
BP	GO:0006473	protein acetylation	1/75	23/2000	0.586895	RPS6KA5
BP	GO:0030072	peptide hormone secretion	1/75	23/2000	0.586895	IFNG
BP	GO:0030178	negative regulation of Wnt signaling pathway	1/75	23/2000	0.586895	DKK3
BP	GO:0030308	negative regulation of cell growth	1/75	23/2000	0.586895	SEMA3C
BP	GO:0008380	RNA splicing	2/75	52/2000	0.58873	CELF2/QKI
BP	GO:0034655	nucleobase-containing compound catabolic process	2/75	52/2000	0.58873	AGO4/DICER1
BP	GO:0019438	aromatic compound biosynthetic process	18/75	492/2000	0.594485	ASXL2/TSC22D1/NEO1/RPS6KA5/SKI/FOXP3/MSTN/MAFB/PBRM1/IFNG/TEF/ETS1/RREB1/POU2F1/SPTY2D1/GLI3/TAL1/NFIB
BP	GO:0010720	positive regulation of cell development	2/75	53/2000	0.599283	C1H21ORF91/NEGR1
BP	GO:0002262	myeloid cell homeostasis	1/75	24/2000	0.602567	JAK2
BP	GO:0006334	nucleosome assembly	1/75	24/2000	0.602567	SPTY2D1
BP	GO:0010927	cellular component assembly involved in morphogenesis	1/75	24/2000	0.602567	FOXP3
BP	GO:0045862	positive regulation of proteolysis	1/75	24/2000	0.602567	IFNG
BP	GO:0051056	regulation of small GTPase mediated signal transduction	1/75	24/2000	0.602567	ARHGEF6
BP	GO:0060350	endochondral bone morphogenesis	1/75	24/2000	0.602567	TGFBR2
BP	GO:0071902	positive regulation of protein serine/threonine kinase activity	1/75	24/2000	0.602567	IFNG
BP	GO:1990138	neuron projection extension	1/75	24/2000	0.602567	SEMA3C
BP	GO:0070647	protein modification by small protein conjugation or removal	3/75	82/2000	0.60273	NHLRC2/CRBN/CISH
BP	GO:1905114	cell surface receptor signaling pathway involved in cell-cell signaling	3/75	82/2000	0.60273	DKK3/FZD1/INVS
BP	GO:0005975	carbohydrate metabolic process	2/75	54/2000	0.609635	P2RY6/HAS2
BP	GO:0022604	regulation of cell morphogenesis	2/75	54/2000	0.609635	SEMA3C/FYN
BP	GO:0034660	ncRNA metabolic process	2/75	54/2000	0.609635	TRMT11/DICER1
BP	GO:0061448	connective tissue development	2/75	54/2000	0.609635	TGFBR2/NFIB
BP	GO:0030163	protein catabolic process	3/75	83/2000	0.611129	NHLRC2/IFNG/CRBN
BP	GO:0006887	exocytosis	1/75	25/2000	0.617652	SYK
BP	GO:0007369	gastrulation	1/75	25/2000	0.617652	TGFBR2
BP	GO:0031331	positive regulation of cellular catabolic process	1/75	25/2000	0.617652	IFNG
BP	GO:0034599	cellular response to oxidative stress	1/75	25/2000	0.617652	SYK
BP	GO:0043900	regulation of multi-organism process	1/75	25/2000	0.617652	IFNG
BP	GO:0048738	cardiac muscle tissue development	1/75	25/2000	0.617652	FOXP3
BP	GO:0051321	meiotic cell cycle	1/75	25/2000	0.617652	KIAA0430
BP	GO:0046700	heterocycle catabolic process	2/75	55/2000	0.619787	AGO4/DICER1
BP	GO:0051254	positive regulation of RNA metabolic process	8/75	225/2000	0.621112	ASXL2/RPS6KA5/FOXP3/MSTN/MAFB/TEF/RREB1/NFIB
BP	GO:0009790	embryo development	4/75	113/2000	0.622365	MSTN/PDGFRA/GLI3/TGFBR2
BP	GO:0007010	cytoskeleton organization	6/75	170/2000	0.625559	PTPN1/FOXP3/EPB41/TGFBR2/GSN/RDX
BP	GO:0019637	organophosphate metabolic process	4/75	114/2000	0.629466	PLA2G4A/P2RY6/IFNG/CISH
BP	GO:0019439	aromatic compound catabolic process	2/75	56/2000	0.629739	AGO4/DICER1
BP	GO:0044270	cellular nitrogen compound catabolic process	2/75	56/2000	0.629739	AGO4/DICER1
BP	GO:0098542	defense response to other organism	2/75	56/2000	0.629739	SYK/IFNG
BP	GO:0000819	sister chromatid segregation	1/75	26/2000	0.632171	PDS5B
BP	GO:0031349	positive regulation of defense response	1/75	26/2000	0.632171	COLEC12
BP	GO:0031497	chromatin assembly	1/75	26/2000	0.632171	SPTY2D1
BP	GO:0034504	protein localization to nucleus	1/75	26/2000	0.632171	IFNG
BP	GO:0043543	protein acylation	1/75	26/2000	0.632171	RPS6KA5
BP	GO:0046883	regulation of hormone secretion	1/75	26/2000	0.632171	IFNG
BP	GO:0051348	negative regulation of transferase activity	1/75	26/2000	0.632171	MSTN
BP	GO:0070925	organelle assembly	3/75	86/2000	0.635628	FOXP3/DDX6/GSN
BP	GO:1901361	organic cyclic compound catabolic process	2/75	57/2000	0.639491	AGO4/DICER1
BP	GO:0001505	regulation of neurotransmitter levels	1/75	27/2000	0.646147	IFNG
BP	GO:0006401	RNA catabolic process	1/75	27/2000	0.646147	AGO4
BP	GO:0046677	response to antibiotic	1/75	27/2000	0.646147	SYK
BP	GO:0051090	regulation of DNA-binding transcription factor activity	1/75	27/2000	0.646147	RPS6KA5
BP	GO:0060349	bone morphogenesis	1/75	27/2000	0.646147	TGFBR2
BP	GO:0072594	establishment of protein localization to organelle	1/75	27/2000	0.646147	IFNG
BP	GO:0006412	translation	3/75	88/2000	0.65137	CELF2/AGO4/QKI
BP	GO:1901137	carbohydrate derivative biosynthetic process	3/75	88/2000	0.65137	MGAT4A/HAS2/ST6GAL1
BP	GO:0010557	positive regulation of macromolecule biosynthetic process	8/75	232/2000	0.656995	ASXL2/RPS6KA5/FOXP3/MSTN/MAFB/TEF/RREB1/NFIB
BP	GO:0016570	histone modification	2/75	59/2000	0.6584	RPS6KA5/JAK2
BP	GO:0051603	proteolysis involved in cellular protein catabolic process	2/75	59/2000	0.6584	NHLRC2/CRBN
BP	GO:0043043	peptide biosynthetic process	3/75	89/2000	0.659062	CELF2/AGO4/QKI
BP	GO:0001655	urogenital system development	1/75	28/2000	0.659598	PSAP
BP	GO:0042063	gliogenesis	1/75	28/2000	0.659598	NFIB
BP	GO:0050770	regulation of axonogenesis	1/75	28/2000	0.659598	SEMA3C
BP	GO:0097237	cellular response to toxic substance	1/75	28/2000	0.659598	SYK
BP	GO:0006325	chromatin organization	4/75	119/2000	0.663718	RPS6KA5/JAK2/PBRM1/SPTY2D1
BP	GO:0000122	negative regulation of transcription by RNA polymerase II	3/75	90/2000	0.666635	FOXP3/RREB1/NFIB
BP	GO:0016569	covalent chromatin modification	2/75	60/2000	0.667559	RPS6KA5/JAK2
BP	GO:0043410	positive regulation of MAPK cascade	2/75	60/2000	0.667559	P2RY6/PDGFRA
BP	GO:0043547	positive regulation of GTPase activity	1/75	29/2000	0.672544	NF1
BP	GO:0060562	epithelial tube morphogenesis	1/75	29/2000	0.672544	TGFBR2
BP	GO:1903311	regulation of mRNA metabolic process	1/75	29/2000	0.672544	CELF2
BP	GO:1990778	protein localization to cell periphery	1/75	29/2000	0.672544	EPB41
BP	GO:0042493	response to drug	3/75	92/2000	0.68142	SYK/MSTN/TGFBR2
BP	GO:1901135	carbohydrate derivative metabolic process	4/75	122/2000	0.683244	MGAT4A/IFNG/HAS2/ST6GAL1
BP	GO:0060828	regulation of canonical Wnt signaling pathway	1/75	30/2000	0.685004	DKK3
BP	GO:0006397	mRNA processing	2/75	62/2000	0.685293	CELF2/QKI
BP	GO:0044257	cellular protein catabolic process	2/75	62/2000	0.685293	NHLRC2/CRBN
BP	GO:0045935	positive regulation of nucleobase-containing compound metabolic process	8/75	240/2000	0.695607	ASXL2/RPS6KA5/FOXP3/MSTN/MAFB/TEF/RREB1/NFIB
BP	GO:0002683	negative regulation of immune system process	1/75	31/2000	0.696997	TGFBR2
BP	GO:0006323	DNA packaging	1/75	31/2000	0.696997	SPTY2D1
BP	GO:0009896	positive regulation of catabolic process	1/75	31/2000	0.696997	IFNG
BP	GO:0048863	stem cell differentiation	1/75	31/2000	0.696997	SEMA3C
BP	GO:0051235	maintenance of location	1/75	31/2000	0.696997	LPL
BP	GO:0055001	muscle cell development	1/75	31/2000	0.696997	FOXP3
BP	GO:0055002	striated muscle cell development	1/75	31/2000	0.696997	FOXP3
BP	GO:0060173	limb development	1/75	31/2000	0.696997	GLI3
BP	GO:0072330	monocarboxylic acid biosynthetic process	1/75	31/2000	0.696997	LPL
BP	GO:0006915	apoptotic process	6/75	183/2000	0.697949	MSTN/IFNG/SGK1/DICER1/PDGFRA/TGFBR2
BP	GO:0007389	pattern specification process	2/75	64/2000	0.702259	GLI3/TGFBR2
BP	GO:0000003	reproduction	3/75	95/2000	0.7027	KIAA0430/PSAP/TTR
BP	GO:0022414	reproductive process	3/75	95/2000	0.7027	KIAA0430/PSAP/TTR
BP	GO:0071705	nitrogen compound transport	6/75	184/2000	0.703127	SYK/FOXP3/QKI/IFNG/LPL/TGFBR2
BP	GO:0048608	reproductive structure development	1/75	32/2000	0.708538	PSAP
BP	GO:0048736	appendage development	1/75	32/2000	0.708538	GLI3
BP	GO:0048872	homeostasis of number of cells	1/75	32/2000	0.708538	JAK2
BP	GO:0050808	synapse organization	1/75	32/2000	0.708538	NFASC
BP	GO:0061458	reproductive system development	1/75	32/2000	0.708538	PSAP
BP	GO:0010769	regulation of cell morphogenesis involved in differentiation	1/75	33/2000	0.719646	SEMA3C
BP	GO:0042176	regulation of protein catabolic process	1/75	33/2000	0.719646	IFNG
BP	GO:0046879	hormone secretion	1/75	33/2000	0.719646	IFNG
BP	GO:0071702	organic substance transport	7/75	217/2000	0.72241	SYK/FOXP3/QKI/IFNG/LPL/TGFBR2/APOA1
BP	GO:0019752	carboxylic acid metabolic process	3/75	98/2000	0.722907	HAS2/LPL/ST6GAL1
BP	GO:0012501	programmed cell death	6/75	188/2000	0.723261	MSTN/IFNG/SGK1/DICER1/PDGFRA/TGFBR2
BP	GO:0000377	RNA splicing, via transesterification reactions with bulged adenosine as nucleophile	1/75	34/2000	0.730335	CELF2
BP	GO:0000398	mRNA splicing, via spliceosome	1/75	34/2000	0.730335	CELF2
BP	GO:0042326	negative regulation of phosphorylation	1/75	34/2000	0.730335	MSTN
BP	GO:0043436	oxoacid metabolic process	3/75	100/2000	0.735788	HAS2/LPL/ST6GAL1
BP	GO:0048646	anatomical structure formation involved in morphogenesis	4/75	131/2000	0.73711	THBS2/FOXP3/ETS1/TGFBR2
BP	GO:0000375	RNA splicing, via transesterification reactions	1/75	35/2000	0.740623	CELF2
BP	GO:0042742	defense response to bacterium	1/75	35/2000	0.740623	SYK
BP	GO:0006082	organic acid metabolic process	3/75	101/2000	0.742054	HAS2/LPL/ST6GAL1
BP	GO:0006913	nucleocytoplasmic transport	1/75	36/2000	0.750522	IFNG
BP	GO:0006979	response to oxidative stress	1/75	36/2000	0.750522	SYK
BP	GO:0009952	anterior/posterior pattern specification	1/75	36/2000	0.750522	GLI3
BP	GO:0051169	nuclear transport	1/75	36/2000	0.750522	IFNG
BP	GO:0003013	circulatory system process	1/75	37/2000	0.760049	COL1A2
BP	GO:0008015	blood circulation	1/75	37/2000	0.760049	COL1A2
BP	GO:0043065	positive regulation of apoptotic process	1/75	37/2000	0.760049	IFNG
BP	GO:0090305	nucleic acid phosphodiester bond hydrolysis	1/75	37/2000	0.760049	DICER1
BP	GO:0043604	amide biosynthetic process	3/75	104/2000	0.760159	CELF2/AGO4/QKI
BP	GO:0033036	macromolecule localization	8/75	255/2000	0.760531	SYK/FOXP3/QKI/IFNG/EPB41/LPL/TGFBR2/APOA1
BP	GO:0006518	peptide metabolic process	3/75	105/2000	0.765966	CELF2/AGO4/QKI
BP	GO:1901565	organonitrogen compound catabolic process	3/75	105/2000	0.765966	NHLRC2/IFNG/CRBN
BP	GO:0043068	positive regulation of programmed cell death	1/75	38/2000	0.769217	IFNG
BP	GO:0048732	gland development	1/75	38/2000	0.769217	PSAP
BP	GO:0098813	nuclear chromosome segregation	1/75	38/2000	0.769217	PDS5B
BP	GO:0140014	mitotic nuclear division	1/75	38/2000	0.769217	PDS5B
BP	GO:1902532	negative regulation of intracellular signal transduction	1/75	38/2000	0.769217	MSTN
BP	GO:0010035	response to inorganic substance	1/75	39/2000	0.778039	SYK
BP	GO:0034330	cell junction organization	1/75	39/2000	0.778039	TGFBR2
BP	GO:0043087	regulation of GTPase activity	1/75	39/2000	0.778039	NF1
BP	GO:0051098	regulation of binding	1/75	39/2000	0.778039	IFNG
BP	GO:0008219	cell death	6/75	200/2000	0.778053	MSTN/IFNG/SGK1/DICER1/PDGFRA/TGFBR2
BP	GO:0030111	regulation of Wnt signaling pathway	1/75	40/2000	0.786528	DKK3
BP	GO:0032259	methylation	1/75	40/2000	0.786528	TRMT11
BP	GO:0006952	defense response	3/75	109/2000	0.788085	SYK/IFNG/COLEC12
BP	GO:0010942	positive regulation of cell death	1/75	41/2000	0.794697	IFNG
BP	GO:0071900	regulation of protein serine/threonine kinase activity	1/75	41/2000	0.794697	IFNG
BP	GO:0006810	transport	13/75	410/2000	0.79679	PTPN1/SYK/P2RY6/FOXP3/QKI/IFNG/HAS2/TTR/LPL/MFSD1/TGFBR2/APOA1/GHR
BP	GO:0006259	DNA metabolic process	4/75	143/2000	0.798051	PDS5B/FOXP3/DICER1/NFIB
BP	GO:0006260	DNA replication	1/75	43/2000	0.81012	NFIB
BP	GO:0006914	autophagy	1/75	43/2000	0.81012	IFNG
BP	GO:0042391	regulation of membrane potential	1/75	43/2000	0.81012	FOXP3
BP	GO:0060348	bone development	1/75	43/2000	0.81012	TGFBR2
BP	GO:0061919	process utilizing autophagic mechanism	1/75	43/2000	0.81012	IFNG
BP	GO:0065004	protein-DNA complex assembly	1/75	43/2000	0.81012	SPTY2D1
BP	GO:0016192	vesicle-mediated transport	3/75	114/2000	0.813317	PTPN1/SYK/GHR
BP	GO:0010563	negative regulation of phosphorus metabolic process	1/75	44/2000	0.817397	MSTN
BP	GO:0031347	regulation of defense response	1/75	44/2000	0.817397	COLEC12
BP	GO:0045936	negative regulation of phosphate metabolic process	1/75	44/2000	0.817397	MSTN
BP	GO:0048598	embryonic morphogenesis	2/75	82/2000	0.823411	PDGFRA/TGFBR2
BP	GO:0006954	inflammatory response	1/75	45/2000	0.824398	SYK
BP	GO:0018205	peptidyl-lysine modification	1/75	45/2000	0.824398	RPS6KA5
BP	GO:0032787	monocarboxylic acid metabolic process	1/75	45/2000	0.824398	LPL
BP	GO:0051146	striated muscle cell differentiation	1/75	45/2000	0.824398	FOXP3
BP	GO:0051276	chromosome organization	5/75	181/2000	0.824949	PDS5B/RPS6KA5/JAK2/PBRM1/SPTY2D1
BP	GO:0051234	establishment of localization	13/75	420/2000	0.8255	PTPN1/SYK/P2RY6/FOXP3/QKI/IFNG/HAS2/TTR/LPL/MFSD1/TGFBR2/APOA1/GHR
BP	GO:0007059	chromosome segregation	1/75	46/2000	0.831135	PDS5B
BP	GO:0023061	signal release	1/75	46/2000	0.831135	IFNG
BP	GO:0051656	establishment of organelle localization	1/75	46/2000	0.831135	SYK
BP	GO:0097190	apoptotic signaling pathway	1/75	46/2000	0.831135	IFNG
BP	GO:0015031	protein transport	4/75	151/2000	0.832118	FOXP3/IFNG/LPL/TGFBR2
BP	GO:0043269	regulation of ion transport	1/75	47/2000	0.837616	SYK
BP	GO:0015833	peptide transport	4/75	155/2000	0.847318	FOXP3/IFNG/LPL/TGFBR2
BP	GO:0045184	establishment of protein localization	4/75	155/2000	0.847318	FOXP3/IFNG/LPL/TGFBR2
BP	GO:0043010	camera-type eye development	1/75	49/2000	0.849852	TGFBR2
BP	GO:0045786	negative regulation of cell cycle	1/75	49/2000	0.849852	IFNG
BP	GO:0042886	amide transport	4/75	156/2000	0.850936	FOXP3/IFNG/LPL/TGFBR2
BP	GO:0019725	cellular homeostasis	2/75	89/2000	0.857299	MSTN/NHLRC2
BP	GO:0043603	cellular amide metabolic process	3/75	125/2000	0.860129	CELF2/AGO4/QKI
BP	GO:0002009	morphogenesis of an epithelium	1/75	51/2000	0.861177	TGFBR2
BP	GO:0003002	regionalization	1/75	51/2000	0.861177	GLI3
BP	GO:0042692	muscle cell differentiation	1/75	51/2000	0.861177	FOXP3
BP	GO:0071103	DNA conformation change	1/75	51/2000	0.861177	SPTY2D1
BP	GO:0007267	cell-cell signaling	4/75	159/2000	0.861367	DKK3/FZD1/INVS/IFNG
BP	GO:0017144	drug metabolic process	2/75	92/2000	0.869945	IFNG/ST6GAL1
BP	GO:0009636	response to toxic substance	1/75	53/2000	0.871658	SYK
BP	GO:0031329	regulation of cellular catabolic process	1/75	54/2000	0.876602	IFNG
BP	GO:0000280	nuclear division	1/75	55/2000	0.881358	PDS5B
BP	GO:0051301	cell division	2/75	95/2000	0.88157	PDS5B/EPB41
BP	GO:1901566	organonitrogen compound biosynthetic process	6/75	232/2000	0.884849	CELF2/AGO4/MGAT4A/QKI/HAS2/ST6GAL1
BP	GO:0051640	organelle localization	1/75	58/2000	0.894567	SYK
BP	GO:0001654	eye development	1/75	59/2000	0.898638	TGFBR2
BP	GO:0150063	visual system development	1/75	59/2000	0.898638	TGFBR2
BP	GO:0006310	DNA recombination	1/75	60/2000	0.902555	FOXP3
BP	GO:0048285	organelle fission	1/75	60/2000	0.902555	PDS5B
BP	GO:0048880	sensory system development	1/75	60/2000	0.902555	TGFBR2
BP	GO:0007049	cell cycle	5/75	209/2000	0.907668	KIAA0430/PDS5B/IFNG/EPB41/APOA1
BP	GO:0033554	cellular response to stress	5/75	210/2000	0.909871	PTPN1/SYK/PDS5B/SGK1/NREP
BP	GO:0055065	metal ion homeostasis	1/75	62/2000	0.909946	NEO1
BP	GO:0042981	regulation of apoptotic process	3/75	142/2000	0.912582	MSTN/IFNG/PDGFRA
BP	GO:0009894	regulation of catabolic process	1/75	63/2000	0.913431	IFNG
BP	GO:0051726	regulation of cell cycle	2/75	105/2000	0.91381	IFNG/APOA1
BP	GO:0043067	regulation of programmed cell death	3/75	144/2000	0.917429	MSTN/IFNG/PDGFRA
BP	GO:0033365	protein localization to organelle	1/75	65/2000	0.920006	IFNG
BP	GO:0080134	regulation of response to stress	2/75	108/2000	0.921772	SYK/COLEC12
BP	GO:0006950	response to stress	9/75	348/2000	0.926768	PTPN1/SYK/PDS5B/MSTN/IFNG/SGK1/NREP/COLEC12/TGFBR2
BP	GO:0090407	organophosphate biosynthetic process	1/75	68/2000	0.928957	P2RY6
BP	GO:0006811	ion transport	3/75	151/2000	0.932554	SYK/P2RY6/APOA1
BP	GO:0055080	cation homeostasis	1/75	70/2000	0.934367	NEO1
BP	GO:0098771	inorganic ion homeostasis	1/75	70/2000	0.934367	NEO1
BP	GO:0008104	protein localization	5/75	223/2000	0.934657	FOXP3/IFNG/EPB41/LPL/TGFBR2
BP	GO:0010941	regulation of cell death	3/75	153/2000	0.93639	MSTN/IFNG/PDGFRA
BP	GO:0006996	organelle organization	12/75	448/2000	0.937369	PTPN1/PDS5B/RPS6KA5/FOXP3/JAK2/PBRM1/EPB41/DDX6/SPTY2D1/TGFBR2/GSN/RDX
BP	GO:0050801	ion homeostasis	1/75	75/2000	0.946177	NEO1
BP	GO:0006886	intracellular protein transport	1/75	76/2000	0.948274	IFNG
BP	GO:0007423	sensory organ development	1/75	76/2000	0.948274	TGFBR2
BP	GO:0006974	cellular response to DNA damage stimulus	2/75	121/2000	0.948999	PDS5B/SGK1
BP	GO:0048729	tissue morphogenesis	1/75	81/2000	0.957609	TGFBR2
BP	GO:1903047	mitotic cell cycle process	1/75	83/2000	0.960859	PDS5B
BP	GO:0003008	system process	3/75	172/2000	0.964092	HAS2/NFASC/COL1A2
BP	GO:0022402	cell cycle process	2/75	134/2000	0.967131	PDS5B/IFNG
BP	GO:0006281	DNA repair	1/75	92/2000	0.972691	PDS5B
BP	GO:0046907	intracellular transport	2/75	140/2000	0.973258	SYK/IFNG
BP	GO:0034613	cellular protein localization	2/75	144/2000	0.976722	IFNG/EPB41
BP	GO:0070727	cellular macromolecule localization	2/75	144/2000	0.976722	IFNG/EPB41
BP	GO:0050877	nervous system process	1/75	97/2000	0.977657	NFASC
BP	GO:0043066	negative regulation of apoptotic process	1/75	103/2000	0.982452	PDGFRA
BP	GO:0043069	negative regulation of programmed cell death	1/75	103/2000	0.982452	PDGFRA
BP	GO:0000278	mitotic cell cycle	1/75	104/2000	0.983146	PDS5B
BP	GO:0006812	cation transport	1/75	105/2000	0.983813	SYK
BP	GO:0009628	response to abiotic stimulus	1/75	107/2000	0.985069	TGFBR2
BP	GO:0060548	negative regulation of cell death	1/75	110/2000	0.986775	PDGFRA
BP	GO:0055114	oxidation-reduction process	1/75	112/2000	0.987804	BCO1
BP	GO:0051649	establishment of localization in cell	2/75	171/2000	0.991079	SYK/IFNG
BP	GO:0051641	cellular localization	3/75	231/2000	0.994783	SYK/IFNG/EPB41
BP	GO:0055085	transmembrane transport	1/75	136/2000	0.995418	MFSD1
BP	GO:0055085	transmembrane transport	1/75	136/2000	0.995418	MFSD1

## Sheet: BS + ET-VS-PC. GO. BP (down)
ONTOLOGY	ID	Description	GeneRatio	BgRatio	pvalue	geneID
BP	GO:0009141	nucleoside triphosphate metabolic process	16/66	45/2000	9.31301e-14	COX3/COX1/ATP6/COX2/GAPDH/ITPA/ND4/CYTB/PGK1/ND5/ATP5F1B/ENO1/PKM/ALDOC/PGAM1/NME2
BP	GO:0009205	purine ribonucleoside triphosphate metabolic process	15/66	40/2000	2.46152e-13	COX3/COX1/ATP6/COX2/GAPDH/ND4/CYTB/PGK1/ND5/ATP5F1B/ENO1/PKM/ALDOC/PGAM1/NME2
BP	GO:0009144	purine nucleoside triphosphate metabolic process	15/66	41/2000	3.78725e-13	COX3/COX1/ATP6/COX2/GAPDH/ND4/CYTB/PGK1/ND5/ATP5F1B/ENO1/PKM/ALDOC/PGAM1/NME2
BP	GO:0009199	ribonucleoside triphosphate metabolic process	15/66	41/2000	3.78725e-13	COX3/COX1/ATP6/COX2/GAPDH/ND4/CYTB/PGK1/ND5/ATP5F1B/ENO1/PKM/ALDOC/PGAM1/NME2
BP	GO:0046034	ATP metabolic process	14/66	36/2000	9.4772e-13	COX3/COX1/ATP6/COX2/GAPDH/ND4/CYTB/PGK1/ND5/ATP5F1B/ENO1/PKM/ALDOC/PGAM1
BP	GO:0009126	purine nucleoside monophosphate metabolic process	14/66	46/2000	4.66476e-11	COX3/COX1/ATP6/COX2/GAPDH/ND4/CYTB/PGK1/ND5/ATP5F1B/ENO1/PKM/ALDOC/PGAM1
BP	GO:0009167	purine ribonucleoside monophosphate metabolic process	14/66	46/2000	4.66476e-11	COX3/COX1/ATP6/COX2/GAPDH/ND4/CYTB/PGK1/ND5/ATP5F1B/ENO1/PKM/ALDOC/PGAM1
BP	GO:0009150	purine ribonucleotide metabolic process	15/66	56/2000	6.70084e-11	COX3/COX1/ATP6/COX2/GAPDH/ND4/CYTB/PGK1/ND5/ATP5F1B/ENO1/PKM/ALDOC/PGAM1/NME2
BP	GO:0009161	ribonucleoside monophosphate metabolic process	14/66	48/2000	8.92141e-11	COX3/COX1/ATP6/COX2/GAPDH/ND4/CYTB/PGK1/ND5/ATP5F1B/ENO1/PKM/ALDOC/PGAM1
BP	GO:0009259	ribonucleotide metabolic process	15/66	58/2000	1.16736e-10	COX3/COX1/ATP6/COX2/GAPDH/ND4/CYTB/PGK1/ND5/ATP5F1B/ENO1/PKM/ALDOC/PGAM1/NME2
BP	GO:0009123	nucleoside monophosphate metabolic process	14/66	50/2000	1.64995e-10	COX3/COX1/ATP6/COX2/GAPDH/ND4/CYTB/PGK1/ND5/ATP5F1B/ENO1/PKM/ALDOC/PGAM1
BP	GO:0019693	ribose phosphate metabolic process	15/66	60/2000	1.98616e-10	COX3/COX1/ATP6/COX2/GAPDH/ND4/CYTB/PGK1/ND5/ATP5F1B/ENO1/PKM/ALDOC/PGAM1/NME2
BP	GO:0006091	generation of precursor metabolites and energy	13/66	44/2000	3.84107e-10	ND1/COX3/COX1/COX2/GAPDH/ND4/CYTB/PGK1/ND5/ENO1/PKM/ALDOC/PGAM1
BP	GO:0006163	purine nucleotide metabolic process	15/66	63/2000	4.2331e-10	COX3/COX1/ATP6/COX2/GAPDH/ND4/CYTB/PGK1/ND5/ATP5F1B/ENO1/PKM/ALDOC/PGAM1/NME2
BP	GO:0072521	purine-containing compound metabolic process	15/66	66/2000	8.63381e-10	COX3/COX1/ATP6/COX2/GAPDH/ND4/CYTB/PGK1/ND5/ATP5F1B/ENO1/PKM/ALDOC/PGAM1/NME2
BP	GO:0009117	nucleotide metabolic process	16/66	79/2000	1.35325e-09	COX3/COX1/ATP6/COX2/GAPDH/ITPA/ND4/CYTB/PGK1/ND5/ATP5F1B/ENO1/PKM/ALDOC/PGAM1/NME2
BP	GO:0006753	nucleoside phosphate metabolic process	16/66	80/2000	1.65045e-09	COX3/COX1/ATP6/COX2/GAPDH/ITPA/ND4/CYTB/PGK1/ND5/ATP5F1B/ENO1/PKM/ALDOC/PGAM1/NME2
BP	GO:0017144	drug metabolic process	17/66	92/2000	1.70665e-09	COX3/COX1/ATP6/COX2/GAPDH/GCSH/ND4/CYTB/PGK1/PRDX6/ND5/HSP90AA1/ATP5F1B/ENO1/PKM/ALDOC/PGAM1
BP	GO:0055086	nucleobase-containing small molecule metabolic process	16/66	84/2000	3.54353e-09	COX3/COX1/ATP6/COX2/GAPDH/ITPA/ND4/CYTB/PGK1/ND5/ATP5F1B/ENO1/PKM/ALDOC/PGAM1/NME2
BP	GO:0009145	purine nucleoside triphosphate biosynthetic process	9/66	21/2000	5.7379e-09	ATP6/GAPDH/PGK1/ATP5F1B/ENO1/PKM/ALDOC/PGAM1/NME2
BP	GO:0009206	purine ribonucleoside triphosphate biosynthetic process	9/66	21/2000	5.7379e-09	ATP6/GAPDH/PGK1/ATP5F1B/ENO1/PKM/ALDOC/PGAM1/NME2
BP	GO:0009201	ribonucleoside triphosphate biosynthetic process	9/66	22/2000	9.45956e-09	ATP6/GAPDH/PGK1/ATP5F1B/ENO1/PKM/ALDOC/PGAM1/NME2
BP	GO:0009142	nucleoside triphosphate biosynthetic process	9/66	25/2000	3.59182e-08	ATP6/GAPDH/PGK1/ATP5F1B/ENO1/PKM/ALDOC/PGAM1/NME2
BP	GO:0006754	ATP biosynthetic process	8/66	20/2000	8.4348e-08	ATP6/GAPDH/PGK1/ATP5F1B/ENO1/PKM/ALDOC/PGAM1
BP	GO:0044281	small molecule metabolic process	22/66	201/2000	1.25761e-07	COX3/COX1/ATP6/COX2/GAPDH/ITPA/LDHB/GCSH/ND4/CYTB/PGK1/ND5/ATP5F1B/ENO1/FARSA/HAGH/PKM/ALDOC/SIRT5/PGAM1/TXN/NME2
BP	GO:0034404	nucleobase-containing small molecule biosynthetic process	8/66	22/2000	2.0316e-07	GAPDH/ITPA/PGK1/ENO1/PKM/ALDOC/PGAM1/NME2
BP	GO:0019637	organophosphate metabolic process	16/66	114/2000	3.40129e-07	COX3/COX1/ATP6/COX2/GAPDH/ITPA/ND4/CYTB/PGK1/ND5/ATP5F1B/ENO1/PKM/ALDOC/PGAM1/NME2
BP	GO:0006090	pyruvate metabolic process	7/66	18/2000	7.38881e-07	GAPDH/LDHB/PGK1/ENO1/PKM/ALDOC/PGAM1
BP	GO:0045333	cellular respiration	7/66	18/2000	7.38881e-07	ND1/COX3/COX1/COX2/ND4/CYTB/ND5
BP	GO:1901292	nucleoside phosphate catabolic process	7/66	18/2000	7.38881e-07	GAPDH/ITPA/PGK1/ENO1/PKM/ALDOC/PGAM1
BP	GO:0042773	ATP synthesis coupled electron transport	6/66	12/2000	8.13548e-07	COX3/COX1/COX2/ND4/CYTB/ND5
BP	GO:1901135	carbohydrate derivative metabolic process	16/66	122/2000	8.89375e-07	COX3/COX1/ATP6/COX2/GAPDH/ND4/CYTB/TMEM258/PGK1/ND5/ATP5F1B/ENO1/PKM/ALDOC/PGAM1/NME2
BP	GO:0009152	purine ribonucleotide biosynthetic process	9/66	35/2000	9.55264e-07	ATP6/GAPDH/PGK1/ATP5F1B/ENO1/PKM/ALDOC/PGAM1/NME2
BP	GO:0006165	nucleoside diphosphate phosphorylation	7/66	19/2000	1.13959e-06	GAPDH/PGK1/ENO1/PKM/ALDOC/PGAM1/NME2
BP	GO:0009132	nucleoside diphosphate metabolic process	7/66	19/2000	1.13959e-06	GAPDH/PGK1/ENO1/PKM/ALDOC/PGAM1/NME2
BP	GO:0046939	nucleotide phosphorylation	7/66	19/2000	1.13959e-06	GAPDH/PGK1/ENO1/PKM/ALDOC/PGAM1/NME2
BP	GO:0006119	oxidative phosphorylation	6/66	13/2000	1.47194e-06	COX3/COX1/COX2/ND4/CYTB/ND5
BP	GO:0022904	respiratory electron transport chain	6/66	13/2000	1.47194e-06	COX3/COX1/COX2/ND4/CYTB/ND5
BP	GO:0055114	oxidation-reduction process	15/66	112/2000	1.59482e-06	ND1/COX3/COX1/COX2/GAPDH/LDHB/ND4/CYTB/ND3/PRDX6/ND5/DHRS11/ND6/DIO1/TXN
BP	GO:0009260	ribonucleotide biosynthetic process	9/66	37/2000	1.59709e-06	ATP6/GAPDH/PGK1/ATP5F1B/ENO1/PKM/ALDOC/PGAM1/NME2
BP	GO:0046434	organophosphate catabolic process	7/66	21/2000	2.49533e-06	GAPDH/ITPA/PGK1/ENO1/PKM/ALDOC/PGAM1
BP	GO:0046390	ribose phosphate biosynthetic process	9/66	39/2000	2.58151e-06	ATP6/GAPDH/PGK1/ATP5F1B/ENO1/PKM/ALDOC/PGAM1/NME2
BP	GO:0009127	purine nucleoside monophosphate biosynthetic process	8/66	30/2000	3.01372e-06	ATP6/GAPDH/PGK1/ATP5F1B/ENO1/PKM/ALDOC/PGAM1
BP	GO:0009168	purine ribonucleoside monophosphate biosynthetic process	8/66	30/2000	3.01372e-06	ATP6/GAPDH/PGK1/ATP5F1B/ENO1/PKM/ALDOC/PGAM1
BP	GO:1902600	proton transmembrane transport	7/66	22/2000	3.56501e-06	COX3/COX1/ATP6/COX2/ND4/ATP5F1B/ATP6V0D2
BP	GO:0006164	purine nucleotide biosynthetic process	9/66	41/2000	4.04963e-06	ATP6/GAPDH/PGK1/ATP5F1B/ENO1/PKM/ALDOC/PGAM1/NME2
BP	GO:0006096	glycolytic process	6/66	15/2000	4.07475e-06	GAPDH/PGK1/ENO1/PKM/ALDOC/PGAM1
BP	GO:0006757	ATP generation from ADP	6/66	15/2000	4.07475e-06	GAPDH/PGK1/ENO1/PKM/ALDOC/PGAM1
BP	GO:0042866	pyruvate biosynthetic process	6/66	15/2000	4.07475e-06	GAPDH/PGK1/ENO1/PKM/ALDOC/PGAM1
BP	GO:0009156	ribonucleoside monophosphate biosynthetic process	8/66	32/2000	5.13864e-06	ATP6/GAPDH/PGK1/ATP5F1B/ENO1/PKM/ALDOC/PGAM1
BP	GO:0072522	purine-containing compound biosynthetic process	9/66	43/2000	6.18504e-06	ATP6/GAPDH/PGK1/ATP5F1B/ENO1/PKM/ALDOC/PGAM1/NME2
BP	GO:0009135	purine nucleoside diphosphate metabolic process	6/66	16/2000	6.35165e-06	GAPDH/PGK1/ENO1/PKM/ALDOC/PGAM1
BP	GO:0009179	purine ribonucleoside diphosphate metabolic process	6/66	16/2000	6.35165e-06	GAPDH/PGK1/ENO1/PKM/ALDOC/PGAM1
BP	GO:0009185	ribonucleoside diphosphate metabolic process	6/66	16/2000	6.35165e-06	GAPDH/PGK1/ENO1/PKM/ALDOC/PGAM1
BP	GO:0019359	nicotinamide nucleotide biosynthetic process	6/66	16/2000	6.35165e-06	GAPDH/PGK1/ENO1/PKM/ALDOC/PGAM1
BP	GO:0019363	pyridine nucleotide biosynthetic process	6/66	16/2000	6.35165e-06	GAPDH/PGK1/ENO1/PKM/ALDOC/PGAM1
BP	GO:0046031	ADP metabolic process	6/66	16/2000	6.35165e-06	GAPDH/PGK1/ENO1/PKM/ALDOC/PGAM1
BP	GO:0072525	pyridine-containing compound biosynthetic process	6/66	16/2000	6.35165e-06	GAPDH/PGK1/ENO1/PKM/ALDOC/PGAM1
BP	GO:0009124	nucleoside monophosphate biosynthetic process	8/66	33/2000	6.60705e-06	ATP6/GAPDH/PGK1/ATP5F1B/ENO1/PKM/ALDOC/PGAM1
BP	GO:0015980	energy derivation by oxidation of organic compounds	7/66	24/2000	6.86489e-06	ND1/COX3/COX1/COX2/ND4/CYTB/ND5
BP	GO:0009166	nucleotide catabolic process	6/66	17/2000	9.56334e-06	GAPDH/PGK1/ENO1/PKM/ALDOC/PGAM1
BP	GO:0022900	electron transport chain	6/66	18/2000	1.39756e-05	COX3/COX1/COX2/ND4/CYTB/ND5
BP	GO:0009165	nucleotide biosynthetic process	9/66	48/2000	1.61311e-05	ATP6/GAPDH/PGK1/ATP5F1B/ENO1/PKM/ALDOC/PGAM1/NME2
BP	GO:0019362	pyridine nucleotide metabolic process	6/66	19/2000	1.98999e-05	GAPDH/PGK1/ENO1/PKM/ALDOC/PGAM1
BP	GO:0046496	nicotinamide nucleotide metabolic process	6/66	19/2000	1.98999e-05	GAPDH/PGK1/ENO1/PKM/ALDOC/PGAM1
BP	GO:0072524	pyridine-containing compound metabolic process	6/66	19/2000	1.98999e-05	GAPDH/PGK1/ENO1/PKM/ALDOC/PGAM1
BP	GO:1901293	nucleoside phosphate biosynthetic process	9/66	50/2000	2.28648e-05	ATP6/GAPDH/PGK1/ATP5F1B/ENO1/PKM/ALDOC/PGAM1/NME2
BP	GO:0009108	coenzyme biosynthetic process	7/66	29/2000	2.71507e-05	GAPDH/PGK1/ENO1/HAGH/PKM/ALDOC/PGAM1
BP	GO:0006733	oxidoreduction coenzyme metabolic process	6/66	21/2000	3.77769e-05	GAPDH/PGK1/ENO1/PKM/ALDOC/PGAM1
BP	GO:0016052	carbohydrate catabolic process	6/66	21/2000	3.77769e-05	GAPDH/PGK1/ENO1/PKM/ALDOC/PGAM1
BP	GO:0046364	monosaccharide biosynthetic process	6/66	22/2000	5.06064e-05	GAPDH/PGK1/ENO1/HAGH/ALDOC/PGAM1
BP	GO:0051188	cofactor biosynthetic process	7/66	33/2000	6.69103e-05	GAPDH/PGK1/ENO1/HAGH/PKM/ALDOC/PGAM1
BP	GO:0032787	monocarboxylic acid metabolic process	8/66	45/2000	7.48185e-05	GAPDH/LDHB/PGK1/ENO1/HAGH/PKM/ALDOC/PGAM1
BP	GO:0006732	coenzyme metabolic process	7/66	37/2000	0.000145187	GAPDH/PGK1/ENO1/HAGH/PKM/ALDOC/PGAM1
BP	GO:0006094	gluconeogenesis	5/66	18/2000	0.000206467	GAPDH/PGK1/ENO1/ALDOC/PGAM1
BP	GO:0005996	monosaccharide metabolic process	6/66	28/2000	0.000218541	GAPDH/PGK1/ENO1/HAGH/ALDOC/PGAM1
BP	GO:0019319	hexose biosynthetic process	5/66	19/2000	0.000273098	GAPDH/PGK1/ENO1/ALDOC/PGAM1
BP	GO:0044283	small molecule biosynthetic process	10/66	83/2000	0.000276353	GAPDH/ITPA/PGK1/ENO1/HAGH/PKM/ALDOC/SIRT5/PGAM1/NME2
BP	GO:0090407	organophosphate biosynthetic process	9/66	68/2000	0.000280119	ATP6/GAPDH/PGK1/ATP5F1B/ENO1/PKM/ALDOC/PGAM1/NME2
BP	GO:0005975	carbohydrate metabolic process	8/66	54/2000	0.000285009	GAPDH/LDHB/PGK1/ENO1/HAGH/PKM/ALDOC/PGAM1
BP	GO:0072330	monocarboxylic acid biosynthetic process	6/66	31/2000	0.000395015	GAPDH/PGK1/ENO1/PKM/ALDOC/PGAM1
BP	GO:0006796	phosphate-containing compound metabolic process	23/66	350/2000	0.000435114	COX3/COX1/ATP6/COX2/GAPDH/ITPA/ND4/CYTB/ACP1/PGK1/ND5/PHB/ATP5F1B/ENO1/PKM/DUSP4/PON2/CDK1/ALDOC/PGAM1/TXN/ANXA2/NME2
BP	GO:0009060	aerobic respiration	4/66	12/2000	0.000439081	ND1/COX3/COX1/ND4
BP	GO:1901137	carbohydrate derivative biosynthetic process	10/66	88/2000	0.000449624	ATP6/GAPDH/TMEM258/PGK1/ATP5F1B/ENO1/PKM/ALDOC/PGAM1/NME2
BP	GO:0006793	phosphorus metabolic process	23/66	351/2000	0.00045436	COX3/COX1/ATP6/COX2/GAPDH/ITPA/ND4/CYTB/ACP1/PGK1/ND5/PHB/ATP5F1B/ENO1/PKM/DUSP4/PON2/CDK1/ALDOC/PGAM1/TXN/ANXA2/NME2
BP	GO:0016051	carbohydrate biosynthetic process	6/66	32/2000	0.000473683	GAPDH/PGK1/ENO1/HAGH/ALDOC/PGAM1
BP	GO:0051186	cofactor metabolic process	8/66	61/2000	0.000670967	GAPDH/PGK1/PRDX6/ENO1/HAGH/PKM/ALDOC/PGAM1
BP	GO:0016310	phosphorylation	18/66	249/2000	0.000735803	COX3/COX1/COX2/GAPDH/ND4/CYTB/PGK1/ND5/PHB/ENO1/PKM/DUSP4/CDK1/ALDOC/PGAM1/TXN/ANXA2/NME2
BP	GO:0006006	glucose metabolic process	5/66	24/2000	0.000878057	GAPDH/PGK1/ENO1/ALDOC/PGAM1
BP	GO:0016053	organic acid biosynthetic process	7/66	50/2000	0.00100174	GAPDH/PGK1/ENO1/HAGH/PKM/ALDOC/PGAM1
BP	GO:0046394	carboxylic acid biosynthetic process	7/66	50/2000	0.00100174	GAPDH/PGK1/ENO1/HAGH/PKM/ALDOC/PGAM1
BP	GO:1901575	organic substance catabolic process	14/66	172/2000	0.00102667	GAPDH/ITPA/GCSH/PSMA7/PGK1/PRDX6/PHB/HSPA8/ENO1/HAGH/PKM/ALDOC/PGAM1/ANXA2
BP	GO:0019318	hexose metabolic process	5/66	25/2000	0.0010698	GAPDH/PGK1/ENO1/ALDOC/PGAM1
BP	GO:0019752	carboxylic acid metabolic process	10/66	98/2000	0.00107217	GAPDH/LDHB/GCSH/PGK1/ENO1/FARSA/HAGH/PKM/ALDOC/PGAM1
BP	GO:0015672	monovalent inorganic cation transport	7/66	51/2000	0.00113108	COX3/COX1/ATP6/COX2/ND4/ATP5F1B/ATP6V0D2
BP	GO:0043436	oxoacid metabolic process	10/66	100/2000	0.00125712	GAPDH/LDHB/GCSH/PGK1/ENO1/FARSA/HAGH/PKM/ALDOC/PGAM1
BP	GO:0034655	nucleobase-containing compound catabolic process	7/66	52/2000	0.00127322	GAPDH/ITPA/PGK1/ENO1/PKM/ALDOC/PGAM1
BP	GO:0006082	organic acid metabolic process	10/66	101/2000	0.00135897	GAPDH/LDHB/GCSH/PGK1/ENO1/FARSA/HAGH/PKM/ALDOC/PGAM1
BP	GO:0098662	inorganic cation transmembrane transport	8/66	69/2000	0.0015435	COX3/COX1/ATP6/COX2/ND4/ATP5F1B/ANXA2/ATP6V0D2
BP	GO:0046700	heterocycle catabolic process	7/66	55/2000	0.00178531	GAPDH/ITPA/PGK1/ENO1/PKM/ALDOC/PGAM1
BP	GO:0019439	aromatic compound catabolic process	7/66	56/2000	0.00198761	GAPDH/ITPA/PGK1/ENO1/PKM/ALDOC/PGAM1
BP	GO:0044270	cellular nitrogen compound catabolic process	7/66	56/2000	0.00198761	GAPDH/ITPA/PGK1/ENO1/PKM/ALDOC/PGAM1
BP	GO:0006457	protein folding	5/66	29/2000	0.00215846	CCT7/HSPD1/HSPA8/HSP90AA1/PPIL3
BP	GO:1901361	organic cyclic compound catabolic process	7/66	57/2000	0.00220732	GAPDH/ITPA/PGK1/ENO1/PKM/ALDOC/PGAM1
BP	GO:0009056	catabolic process	15/66	209/2000	0.00244136	GAPDH/ITPA/GCSH/PSMA7/PGK1/PRDX6/TMEM208/PHB/HSPA8/ENO1/HAGH/PKM/ALDOC/PGAM1/ANXA2
BP	GO:0098660	inorganic ion transmembrane transport	8/66	75/2000	0.00265958	COX3/COX1/ATP6/COX2/ND4/ATP5F1B/ANXA2/ATP6V0D2
BP	GO:0044248	cellular catabolic process	14/66	191/2000	0.00286463	GAPDH/ITPA/GCSH/PSMA7/PGK1/PRDX6/TMEM208/HSPA8/ENO1/HAGH/PKM/ALDOC/PGAM1/ANXA2
BP	GO:0098655	cation transmembrane transport	8/66	78/2000	0.00341573	COX3/COX1/ATP6/COX2/ND4/ATP5F1B/ANXA2/ATP6V0D2
BP	GO:0006959	humoral immune response	4/66	20/2000	0.00351972	S100A9/GAPDH/PHB/CATH1
BP	GO:0050821	protein stabilization	4/66	20/2000	0.00351972	GAPDH/PHB/HSPD1/HSP90AA1
BP	GO:0051604	protein maturation	4/66	20/2000	0.00351972	GCSH/TMEM208/PHB/ANXA2
BP	GO:0055085	transmembrane transport	11/66	136/2000	0.00402734	COX3/COX1/ATP6/COX2/ND4/HSPD1/HSPA8/ATP5F1B/TST/ANXA2/ATP6V0D2
BP	GO:0016485	protein processing	3/66	12/2000	0.00610241	TMEM208/PHB/ANXA2
BP	GO:0019730	antimicrobial humoral response	3/66	12/2000	0.00610241	S100A9/GAPDH/CATH1
BP	GO:0009266	response to temperature stimulus	4/66	24/2000	0.00698911	HSPD1/HSPA8/HSP90AA1/CDK1
BP	GO:0035821	modification of morphology or physiology of other organism	3/66	14/2000	0.00963019	S100A9/GAPDH/ANXA2
BP	GO:0031647	regulation of protein stability	4/66	28/2000	0.0121971	GAPDH/PHB/HSPD1/HSP90AA1
BP	GO:0044419	interspecies interaction between organisms	4/66	29/2000	0.0138032	S100A9/GAPDH/HSPD1/ANXA2
BP	GO:0034605	cellular response to heat	3/66	16/2000	0.014133	HSPA8/HSP90AA1/CDK1
BP	GO:0006812	cation transport	8/66	105/2000	0.0199808	COX3/COX1/ATP6/COX2/ND4/ATP5F1B/ANXA2/ATP6V0D2
BP	GO:0045087	innate immune response	5/66	49/2000	0.020834	S100A9/GAPDH/EXFABP/HSPD1/CATH1
BP	GO:0006811	ion transport	10/66	151/2000	0.0236526	COX3/COX1/ATP6/COX2/ND4/EXFABP/PRELID1/ATP5F1B/ANXA2/ATP6V0D2
BP	GO:0034220	ion transmembrane transport	8/66	109/2000	0.0245134	COX3/COX1/ATP6/COX2/ND4/ATP5F1B/ANXA2/ATP6V0D2
BP	GO:0006979	response to oxidative stress	4/66	36/2000	0.0288133	COX2/CYTB/PRDX6/TXN
BP	GO:0009408	response to heat	3/66	21/2000	0.0298488	HSPA8/HSP90AA1/CDK1
BP	GO:0044403	symbiont process	3/66	22/2000	0.0337634	GAPDH/HSPD1/ANXA2
BP	GO:0045454	cell redox homeostasis	2/66	10/2000	0.0406877	PRDX6/TXN
BP	GO:0090174	organelle membrane fusion	2/66	10/2000	0.0406877	GAPDH/ANXA2
BP	GO:0009607	response to biotic stimulus	6/66	80/2000	0.0454443	S100A9/GAPDH/EXFABP/HSPD1/CATH1/JUND
BP	GO:0072593	reactive oxygen species metabolic process	3/66	25/2000	0.0470214	PRDX6/HSP90AA1/SIRT5
BP	GO:0002526	acute inflammatory response	2/66	11/2000	0.048688	EXFABP/PHB
BP	GO:0006986	response to unfolded protein	2/66	11/2000	0.048688	HSPD1/HSPA8
BP	GO:0042177	negative regulation of protein catabolic process	2/66	11/2000	0.048688	PHB/ANXA2
BP	GO:0048284	organelle fusion	2/66	11/2000	0.048688	GAPDH/ANXA2
BP	GO:0061036	positive regulation of cartilage development	2/66	11/2000	0.048688	EXFABP/ANXA2
BP	GO:0099132	ATP hydrolysis coupled cation transmembrane transport	2/66	11/2000	0.048688	ATP5F1B/ATP6V0D2
BP	GO:0072594	establishment of protein localization to organelle	3/66	27/2000	0.0570863	HSPD1/HSPA8/TXN
BP	GO:0006839	mitochondrial transport	2/66	12/2000	0.0572051	HSPD1/TST
BP	GO:0009913	epidermal cell differentiation	2/66	12/2000	0.0572051	MAFG/NME2
BP	GO:0042446	hormone biosynthetic process	2/66	12/2000	0.0572051	DHRS11/DIO1
BP	GO:0006869	lipid transport	3/66	28/2000	0.062473	EXFABP/PRELID1/ANXA2
BP	GO:0006605	protein targeting	2/66	13/2000	0.0661973	HSPD1/HSPA8
BP	GO:0035966	response to topologically incorrect protein	2/66	13/2000	0.0661973	HSPD1/HSPA8
BP	GO:0042133	neurotransmitter metabolic process	2/66	13/2000	0.0661973	GCSH/HSP90AA1
BP	GO:0042180	cellular ketone metabolic process	2/66	13/2000	0.0661973	HAGH/SIRT5
BP	GO:0043903	regulation of symbiosis, encompassing mutualism through parasitism	2/66	13/2000	0.0661973	GAPDH/ANXA2
BP	GO:2000377	regulation of reactive oxygen species metabolic process	2/66	13/2000	0.0661973	HSP90AA1/SIRT5
BP	GO:0010876	lipid localization	3/66	29/2000	0.0680887	EXFABP/PRELID1/ANXA2
BP	GO:1901566	organonitrogen compound biosynthetic process	12/66	232/2000	0.0724027	ATP6/GAPDH/MRPL15/TMEM258/PGK1/ATP5F1B/ENO1/FARSA/PKM/ALDOC/PGAM1/NME2
BP	GO:0001906	cell killing	2/66	14/2000	0.0756252	S100A9/GAPDH
BP	GO:0008544	epidermis development	2/66	14/2000	0.0756252	MAFG/NME2
BP	GO:0035601	protein deacylation	2/66	14/2000	0.0756252	PHB/SIRT5
BP	GO:0043902	positive regulation of multi-organism process	2/66	14/2000	0.0756252	GAPDH/ANXA2
BP	GO:0098732	macromolecule deacylation	2/66	14/2000	0.0756252	PHB/SIRT5
BP	GO:0007005	mitochondrion organization	3/66	31/2000	0.0799836	PHB/TWNK/HSPD1
BP	GO:0032330	regulation of chondrocyte differentiation	2/66	15/2000	0.0854511	EXFABP/ANXA2
BP	GO:0032496	response to lipopolysaccharide	2/66	15/2000	0.0854511	EXFABP/JUND
BP	GO:0051291	protein heterooligomerization	2/66	15/2000	0.0854511	FARSA/ANXA2
BP	GO:0009636	response to toxic substance	4/66	53/2000	0.0947016	PRDX6/EXFABP/PON2/TXN
BP	GO:0030856	regulation of epithelial cell differentiation	2/66	16/2000	0.0956394	MAFG/NME2
BP	GO:0035335	peptidyl-tyrosine dephosphorylation	2/66	16/2000	0.0956394	ACP1/DUSP4
BP	GO:0042737	drug catabolic process	2/66	16/2000	0.0956394	GCSH/PRDX6
BP	GO:0051262	protein tetramerization	2/66	16/2000	0.0956394	FARSA/ANXA2
BP	GO:0061025	membrane fusion	2/66	16/2000	0.0956394	GAPDH/ANXA2
BP	GO:0006950	response to stress	16/66	348/2000	0.0957631	COX2/S100A9/GAPDH/CYTB/RHOC/PRDX6/EXFABP/PHB/HSPD1/HSPA8/HSP90AA1/CATH1/CDK1/NUDT16L1/TXN/ANXA2
BP	GO:0034097	response to cytokine	4/66	54/2000	0.0998417	GAPDH/EXFABP/PHB/JUND
BP	GO:0002237	response to molecule of bacterial origin	2/66	17/2000	0.106156	EXFABP/JUND
BP	GO:0002699	positive regulation of immune effector process	2/66	17/2000	0.106156	PHB/HSPD1
BP	GO:0014902	myotube differentiation	2/66	17/2000	0.106156	PGK1/EXFABP
BP	GO:0098542	defense response to other organism	4/66	56/2000	0.110506	S100A9/GAPDH/EXFABP/CATH1
BP	GO:0043207	response to external biotic stimulus	5/66	78/2000	0.1115	S100A9/GAPDH/EXFABP/CATH1/JUND
BP	GO:0051707	response to other organism	5/66	78/2000	0.1115	S100A9/GAPDH/EXFABP/CATH1/JUND
BP	GO:0006955	immune response	6/66	101/2000	0.11227	S100A9/GAPDH/EXFABP/PHB/HSPD1/CATH1
BP	GO:0007034	vacuolar transport	2/66	18/2000	0.11697	HSPA8/ATP6V0D2
BP	GO:0017038	protein import	2/66	18/2000	0.11697	HSPD1/TXN
BP	GO:0030162	regulation of proteolysis	4/66	58/2000	0.121664	GAPDH/PHB/HSPD1/ANXA2
BP	GO:1901654	response to ketone	2/66	19/2000	0.12805	EXFABP/HSP90AA1
BP	GO:0048545	response to steroid hormone	3/66	39/2000	0.135421	EXFABP/PHB/HSP90AA1
BP	GO:0009628	response to abiotic stimulus	6/66	107/2000	0.137575	HSPD1/HSPA8/HSP90AA1/CDK1/TXN/JUND
BP	GO:0061035	regulation of cartilage development	2/66	20/2000	0.139368	EXFABP/ANXA2
BP	GO:0080134	regulation of response to stress	6/66	108/2000	0.14204	S100A9/PHB/HSPD1/NUDT16L1/TXN/ANXA2
BP	GO:0006952	defense response	6/66	109/2000	0.146574	S100A9/GAPDH/EXFABP/PHB/HSPD1/CATH1
BP	GO:0051099	positive regulation of binding	2/66	21/2000	0.150896	TXN/ANXA2
BP	GO:0010942	positive regulation of cell death	3/66	41/2000	0.150953	GAPDH/PHB/HSPD1
BP	GO:0042127	regulation of cell proliferation	8/66	160/2000	0.15221	S100A11/EXFABP/PHB/EAF2/MAFG/HSP90AA1/ANXA2/NME2
BP	GO:0051704	multi-organism process	7/66	136/2000	0.157056	S100A9/GAPDH/EXFABP/HSPD1/CATH1/ANXA2/JUND
BP	GO:0009725	response to hormone	5/66	88/2000	0.161643	EXFABP/PHB/HSP90AA1/PKM/JUND
BP	GO:0014070	response to organic cyclic compound	4/66	65/2000	0.164261	EXFABP/PHB/HSP90AA1/JUND
BP	GO:0019725	cellular homeostasis	5/66	89/2000	0.167108	PGK1/PRDX6/TXN/ANXA2/ATP6V0D2
BP	GO:0030308	negative regulation of cell growth	2/66	23/2000	0.174483	PHB/EAF2
BP	GO:0031347	regulation of defense response	3/66	44/2000	0.175259	S100A9/PHB/HSPD1
BP	GO:0008283	cell proliferation	9/66	193/2000	0.179886	S100A11/EXFABP/PHB/EAF2/MAFG/HSPD1/HSP90AA1/ANXA2/NME2
BP	GO:0006954	inflammatory response	3/66	45/2000	0.1836	S100A9/EXFABP/PHB
BP	GO:0051146	striated muscle cell differentiation	3/66	45/2000	0.1836	PGK1/EXFABP/MYL6
BP	GO:0045862	positive regulation of proteolysis	2/66	24/2000	0.186495	PHB/HSPD1
BP	GO:0050727	regulation of inflammatory response	2/66	24/2000	0.186495	S100A9/PHB
BP	GO:0009895	negative regulation of catabolic process	2/66	25/2000	0.198623	PHB/ANXA2
BP	GO:0015711	organic anion transport	2/66	25/2000	0.198623	EXFABP/PRELID1
BP	GO:0034599	cellular response to oxidative stress	2/66	25/2000	0.198623	PRDX6/TXN
BP	GO:0042445	hormone metabolic process	2/66	25/2000	0.198623	DHRS11/DIO1
BP	GO:0043900	regulation of multi-organism process	2/66	25/2000	0.198623	GAPDH/ANXA2
BP	GO:0044282	small molecule catabolic process	2/66	25/2000	0.198623	GCSH/HAGH
BP	GO:0044839	cell cycle G2/M phase transition	2/66	25/2000	0.198623	HSP90AA1/CDK1
BP	GO:0051259	protein complex oligomerization	3/66	48/2000	0.209232	RHOC/FARSA/ANXA2
BP	GO:0002697	regulation of immune effector process	2/66	26/2000	0.210847	PHB/HSPD1
BP	GO:0001816	cytokine production	3/66	49/2000	0.217955	GAPDH/HSPD1/ANXA2
BP	GO:0001505	regulation of neurotransmitter levels	2/66	27/2000	0.223148	GCSH/HSP90AA1
BP	GO:0046677	response to antibiotic	2/66	27/2000	0.223148	HSP90AA1/TXN
BP	GO:0009617	response to bacterium	3/66	50/2000	0.226756	EXFABP/CATH1/JUND
BP	GO:0033993	response to lipid	4/66	75/2000	0.232837	EXFABP/PHB/HSP90AA1/JUND
BP	GO:0097237	cellular response to toxic substance	2/66	28/2000	0.235508	PRDX6/TXN
BP	GO:0042692	muscle cell differentiation	3/66	51/2000	0.235627	PGK1/EXFABP/MYL6
BP	GO:0045926	negative regulation of growth	2/66	29/2000	0.247909	PHB/EAF2
BP	GO:0050678	regulation of epithelial cell proliferation	2/66	29/2000	0.247909	EAF2/NME2
BP	GO:0001819	positive regulation of cytokine production	2/66	30/2000	0.260337	GAPDH/HSPD1
BP	GO:0002062	chondrocyte differentiation	2/66	30/2000	0.260337	EXFABP/ANXA2
BP	GO:0032101	regulation of response to external stimulus	3/66	54/2000	0.262595	S100A9/PHB/ANXA2
BP	GO:1901565	organonitrogen compound catabolic process	5/66	105/2000	0.263243	GCSH/PSMA7/PHB/HSPA8/ANXA2
BP	GO:0001933	negative regulation of protein phosphorylation	2/66	31/2000	0.272775	PHB/DUSP4
BP	GO:0055001	muscle cell development	2/66	31/2000	0.272775	EXFABP/MYL6
BP	GO:0055002	striated muscle cell development	2/66	31/2000	0.272775	EXFABP/MYL6
BP	GO:0031032	actomyosin structure organization	2/66	32/2000	0.28521	RHOC/MYL6
BP	GO:0002819	regulation of adaptive immune response	1/66	10/2000	0.285619	HSPD1
BP	GO:0002822	regulation of adaptive immune response based on somatic recombination of immune receptors built from immunoglobulin superfamily domains	1/66	10/2000	0.285619	HSPD1
BP	GO:0006476	protein deacetylation	1/66	10/2000	0.285619	PHB
BP	GO:0006766	vitamin metabolic process	1/66	10/2000	0.285619	HAGH
BP	GO:0006898	receptor-mediated endocytosis	1/66	10/2000	0.285619	ANXA2
BP	GO:0009410	response to xenobiotic stimulus	1/66	10/2000	0.285619	S100A9
BP	GO:0010831	positive regulation of myotube differentiation	1/66	10/2000	0.285619	EXFABP
BP	GO:0015718	monocarboxylic acid transport	1/66	10/2000	0.285619	EXFABP
BP	GO:0016447	somatic recombination of immunoglobulin gene segments	1/66	10/2000	0.285619	HSPD1
BP	GO:0017001	antibiotic catabolic process	1/66	10/2000	0.285619	PRDX6
BP	GO:0030038	contractile actin filament bundle assembly	1/66	10/2000	0.285619	RHOC
BP	GO:0030199	collagen fibril organization	1/66	10/2000	0.285619	ANXA2
BP	GO:0032507	maintenance of protein location in cell	1/66	10/2000	0.285619	TXN
BP	GO:0032675	regulation of interleukin-6 production	1/66	10/2000	0.285619	HSPD1
BP	GO:0036473	cell death in response to oxidative stress	1/66	10/2000	0.285619	TXN
BP	GO:0043149	stress fiber assembly	1/66	10/2000	0.285619	RHOC
BP	GO:0045663	positive regulation of myoblast differentiation	1/66	10/2000	0.285619	EXFABP
BP	GO:0048144	fibroblast proliferation	1/66	10/2000	0.285619	ANXA2
BP	GO:0050707	regulation of cytokine secretion	1/66	10/2000	0.285619	GAPDH
BP	GO:0050792	regulation of viral process	1/66	10/2000	0.285619	ANXA2
BP	GO:0051187	cofactor catabolic process	1/66	10/2000	0.285619	PRDX6
BP	GO:0051383	kinetochore organization	1/66	10/2000	0.285619	CENPW
BP	GO:0061041	regulation of wound healing	1/66	10/2000	0.285619	ANXA2
BP	GO:0061077	chaperone-mediated protein folding	1/66	10/2000	0.285619	HSPA8
BP	GO:0061640	cytoskeleton-dependent cytokinesis	1/66	10/2000	0.285619	RHOC
BP	GO:0070301	cellular response to hydrogen peroxide	1/66	10/2000	0.285619	TXN
BP	GO:0071901	negative regulation of protein serine/threonine kinase activity	1/66	10/2000	0.285619	DUSP4
BP	GO:1901989	positive regulation of cell cycle phase transition	1/66	10/2000	0.285619	HSP90AA1
BP	GO:1905952	regulation of lipid localization	1/66	10/2000	0.285619	ANXA2
BP	GO:2001021	negative regulation of response to DNA damage stimulus	1/66	10/2000	0.285619	NUDT16L1
BP	GO:0016311	dephosphorylation	3/66	57/2000	0.289958	ACP1/DUSP4/PON2
BP	GO:0030163	protein catabolic process	4/66	83/2000	0.292075	PSMA7/PHB/HSPA8/ANXA2
BP	GO:0060548	negative regulation of cell death	5/66	110/2000	0.295784	GAPDH/EXFABP/HSPD1/TXN/NME2
BP	GO:0002253	activation of immune response	2/66	33/2000	0.297628	PHB/HSPD1
BP	GO:0042176	regulation of protein catabolic process	2/66	33/2000	0.297628	PHB/ANXA2
BP	GO:0050673	epithelial cell proliferation	2/66	33/2000	0.297628	EAF2/NME2
BP	GO:0006508	proteolysis	6/66	139/2000	0.307841	GAPDH/PSMA7/TMEM208/PHB/HSPD1/ANXA2
BP	GO:0030855	epithelial cell differentiation	3/66	59/2000	0.308337	MAFG/ANXA2/NME2
BP	GO:0002221	pattern recognition receptor signaling pathway	1/66	11/2000	0.309312	HSPD1
BP	GO:0002705	positive regulation of leukocyte mediated immunity	1/66	11/2000	0.309312	HSPD1
BP	GO:0002758	innate immune response-activating signal transduction	1/66	11/2000	0.309312	HSPD1
BP	GO:0009119	ribonucleoside metabolic process	1/66	11/2000	0.309312	NME2
BP	GO:0019058	viral life cycle	1/66	11/2000	0.309312	ANXA2
BP	GO:0030534	adult behavior	1/66	11/2000	0.309312	MAFG
BP	GO:0032635	interleukin-6 production	1/66	11/2000	0.309312	HSPD1
BP	GO:0035967	cellular response to topologically incorrect protein	1/66	11/2000	0.309312	HSPA8
BP	GO:0042100	B cell proliferation	1/66	11/2000	0.309312	HSPD1
BP	GO:0046822	regulation of nucleocytoplasmic transport	1/66	11/2000	0.309312	TXN
BP	GO:0051224	negative regulation of protein transport	1/66	11/2000	0.309312	TXN
BP	GO:1904950	negative regulation of establishment of protein localization	1/66	11/2000	0.309312	TXN
BP	GO:0042326	negative regulation of phosphorylation	2/66	34/2000	0.310018	PHB/DUSP4
BP	GO:0052548	regulation of endopeptidase activity	2/66	34/2000	0.310018	GAPDH/HSPD1
BP	GO:0006820	anion transport	2/66	35/2000	0.322368	EXFABP/PRELID1
BP	GO:0042742	defense response to bacterium	2/66	35/2000	0.322368	EXFABP/CATH1
BP	GO:0002562	somatic diversification of immune receptors via germline recombination within a single locus	1/66	12/2000	0.33223	HSPD1
BP	GO:0007249	I-kappaB kinase/NF-kappaB signaling	1/66	12/2000	0.33223	S100A9
BP	GO:0007596	blood coagulation	1/66	12/2000	0.33223	ANXA2
BP	GO:0007599	hemostasis	1/66	12/2000	0.33223	ANXA2
BP	GO:0010830	regulation of myotube differentiation	1/66	12/2000	0.33223	EXFABP
BP	GO:0034508	centromere complex assembly	1/66	12/2000	0.33223	CENPW
BP	GO:0050663	cytokine secretion	1/66	12/2000	0.33223	GAPDH
BP	GO:0050680	negative regulation of epithelial cell proliferation	1/66	12/2000	0.33223	EAF2
BP	GO:0050830	defense response to Gram-positive bacterium	1/66	12/2000	0.33223	CATH1
BP	GO:2000779	regulation of double-strand break repair	1/66	12/2000	0.33223	NUDT16L1
BP	GO:0052547	regulation of peptidase activity	2/66	36/2000	0.334668	GAPDH/HSPD1
BP	GO:0008219	cell death	8/66	200/2000	0.337269	GAPDH/EXFABP/PHB/PRELID1/HSPD1/CATH1/TXN/NME2
BP	GO:0016049	cell growth	3/66	63/2000	0.345215	EXFABP/PHB/EAF2
BP	GO:0032870	cellular response to hormone stimulus	3/66	63/2000	0.345215	PHB/PKM/JUND
BP	GO:0032269	negative regulation of cellular protein metabolic process	4/66	90/2000	0.34554	GAPDH/PHB/DUSP4/ANXA2
BP	GO:0042060	wound healing	2/66	37/2000	0.346906	RHOC/ANXA2
BP	GO:0043065	positive regulation of apoptotic process	2/66	37/2000	0.346906	GAPDH/HSPD1
BP	GO:0002011	morphogenesis of an epithelial sheet	1/66	13/2000	0.3544	RHOC
BP	GO:0002703	regulation of leukocyte mediated immunity	1/66	13/2000	0.3544	HSPD1
BP	GO:0006303	double-strand break repair via nonhomologous end joining	1/66	13/2000	0.3544	NUDT16L1
BP	GO:0010970	transport along microtubule	1/66	13/2000	0.3544	HSPA8
BP	GO:0016444	somatic cell DNA recombination	1/66	13/2000	0.3544	HSPD1
BP	GO:0016445	somatic diversification of immunoglobulins	1/66	13/2000	0.3544	HSPD1
BP	GO:0030004	cellular monovalent inorganic cation homeostasis	1/66	13/2000	0.3544	ATP6V0D2
BP	GO:0030100	regulation of endocytosis	1/66	13/2000	0.3544	ANXA2
BP	GO:0031960	response to corticosteroid	1/66	13/2000	0.3544	EXFABP
BP	GO:0043112	receptor metabolic process	1/66	13/2000	0.3544	ANXA2
BP	GO:0045661	regulation of myoblast differentiation	1/66	13/2000	0.3544	EXFABP
BP	GO:0050817	coagulation	1/66	13/2000	0.3544	ANXA2
BP	GO:0051017	actin filament bundle assembly	1/66	13/2000	0.3544	RHOC
BP	GO:0051384	response to glucocorticoid	1/66	13/2000	0.3544	EXFABP
BP	GO:0061572	actin filament bundle organization	1/66	13/2000	0.3544	RHOC
BP	GO:0071236	cellular response to antibiotic	1/66	13/2000	0.3544	TXN
BP	GO:0099111	microtubule-based transport	1/66	13/2000	0.3544	HSPA8
BP	GO:0032386	regulation of intracellular transport	2/66	38/2000	0.359074	TXN/ANXA2
BP	GO:0043068	positive regulation of programmed cell death	2/66	38/2000	0.359074	GAPDH/HSPD1
BP	GO:1902532	negative regulation of intracellular signal transduction	2/66	38/2000	0.359074	PHB/DUSP4
BP	GO:0042493	response to drug	4/66	92/2000	0.360926	EXFABP/HSP90AA1/TXN/JUND
BP	GO:0033365	protein localization to organelle	3/66	65/2000	0.363631	HSPD1/HSPA8/TXN
BP	GO:0051248	negative regulation of protein metabolic process	4/66	93/2000	0.368622	GAPDH/PHB/DUSP4/ANXA2
BP	GO:0006520	cellular amino acid metabolic process	2/66	39/2000	0.371163	GCSH/FARSA
BP	GO:0051098	regulation of binding	2/66	39/2000	0.371163	TXN/ANXA2
BP	GO:0002376	immune system process	7/66	178/2000	0.371761	S100A9/GAPDH/EXFABP/PHB/HSPD1/CATH1/ANXA2
BP	GO:0006810	transport	15/66	410/2000	0.372054	COX3/COX1/ATP6/COX2/GAPDH/ND4/EXFABP/PRELID1/HSPD1/HSPA8/ATP5F1B/TST/TXN/ANXA2/ATP6V0D2
BP	GO:0000726	non-recombinational repair	1/66	14/2000	0.375844	NUDT16L1
BP	GO:0002218	activation of innate immune response	1/66	14/2000	0.375844	HSPD1
BP	GO:0002274	myeloid leukocyte activation	1/66	14/2000	0.375844	HSPD1
BP	GO:0007586	digestion	1/66	14/2000	0.375844	LOC396365
BP	GO:0009612	response to mechanical stimulus	1/66	14/2000	0.375844	JUND
BP	GO:0018958	phenol-containing compound metabolic process	1/66	14/2000	0.375844	DIO1
BP	GO:0034754	cellular hormone metabolic process	1/66	14/2000	0.375844	DHRS11
BP	GO:0042542	response to hydrogen peroxide	1/66	14/2000	0.375844	TXN
BP	GO:0043588	skin development	1/66	14/2000	0.375844	NME2
BP	GO:0045185	maintenance of protein location	1/66	14/2000	0.375844	TXN
BP	GO:0050829	defense response to Gram-negative bacterium	1/66	14/2000	0.375844	CATH1
BP	GO:0051155	positive regulation of striated muscle cell differentiation	1/66	14/2000	0.375844	EXFABP
BP	GO:0055067	monovalent inorganic cation homeostasis	1/66	14/2000	0.375844	ATP6V0D2
BP	GO:0097305	response to alcohol	1/66	14/2000	0.375844	EXFABP
BP	GO:1903828	negative regulation of cellular protein localization	1/66	14/2000	0.375844	TXN
BP	GO:0008284	positive regulation of cell proliferation	4/66	95/2000	0.384005	EXFABP/HSP90AA1/ANXA2/NME2
BP	GO:0051301	cell division	4/66	95/2000	0.384005	RHOC/S100A6/CENPW/CDK1
BP	GO:0034654	nucleobase-containing compound biosynthetic process	17/66	474/2000	0.391686	ATP6/GAPDH/ITPA/CHURC1/PGK1/PHB/EAF2/MAFG/ATP5F1B/ENO1/HOXB8/PKM/ALDOC/PGAM1/TXN/JUND/NME2
BP	GO:0010941	regulation of cell death	6/66	153/2000	0.392795	GAPDH/EXFABP/PHB/HSPD1/TXN/NME2
BP	GO:0065008	regulation of biological quality	14/66	386/2000	0.393552	GAPDH/GCSH/RHOC/PGK1/PRDX6/EXFABP/PHB/DHRS11/HSPD1/HSP90AA1/DIO1/TXN/ANXA2/ATP6V0D2
BP	GO:0070372	regulation of ERK1 and ERK2 cascade	2/66	41/2000	0.395074	PHB/DUSP4
BP	GO:0071396	cellular response to lipid	2/66	41/2000	0.395074	EXFABP/PHB
BP	GO:1901700	response to oxygen-containing compound	5/66	125/2000	0.396499	EXFABP/HSP90AA1/PKM/TXN/JUND
BP	GO:0002200	somatic diversification of immune receptors	1/66	15/2000	0.396586	HSPD1
BP	GO:0002285	lymphocyte activation involved in immune response	1/66	15/2000	0.396586	HSPD1
BP	GO:0002449	lymphocyte mediated immunity	1/66	15/2000	0.396586	HSPD1
BP	GO:0002460	adaptive immune response based on somatic recombination of immune receptors built from immunoglobulin superfamily domains	1/66	15/2000	0.396586	HSPD1
BP	GO:0006611	protein export from nucleus	1/66	15/2000	0.396586	TXN
BP	GO:0009116	nucleoside metabolic process	1/66	15/2000	0.396586	NME2
BP	GO:0016054	organic acid catabolic process	1/66	15/2000	0.396586	GCSH
BP	GO:0030705	cytoskeleton-dependent intracellular transport	1/66	15/2000	0.396586	HSPA8
BP	GO:0034614	cellular response to reactive oxygen species	1/66	15/2000	0.396586	TXN
BP	GO:0046395	carboxylic acid catabolic process	1/66	15/2000	0.396586	GCSH
BP	GO:0048747	muscle fiber development	1/66	15/2000	0.396586	EXFABP
BP	GO:0051149	positive regulation of muscle cell differentiation	1/66	15/2000	0.396586	EXFABP
BP	GO:0098869	cellular oxidant detoxification	1/66	15/2000	0.396586	PRDX6
BP	GO:0006470	protein dephosphorylation	2/66	42/2000	0.406882	ACP1/DUSP4
BP	GO:0007017	microtubule-based process	3/66	70/2000	0.409297	GAPDH/TUBB4B/HSPA8
BP	GO:0051234	establishment of localization	15/66	420/2000	0.411666	COX3/COX1/ATP6/COX2/GAPDH/ND4/EXFABP/PRELID1/HSPD1/HSPA8/ATP5F1B/TST/TXN/ANXA2/ATP6V0D2
BP	GO:0002377	immunoglobulin production	1/66	16/2000	0.416649	HSPD1
BP	GO:0006606	protein import into nucleus	1/66	16/2000	0.416649	TXN
BP	GO:0006694	steroid biosynthetic process	1/66	16/2000	0.416649	DHRS11
BP	GO:0016032	viral process	1/66	16/2000	0.416649	ANXA2
BP	GO:0030282	bone mineralization	1/66	16/2000	0.416649	ANXA2
BP	GO:0032508	DNA duplex unwinding	1/66	16/2000	0.416649	TWNK
BP	GO:0032869	cellular response to insulin stimulus	1/66	16/2000	0.416649	PKM
BP	GO:0043281	regulation of cysteine-type endopeptidase activity involved in apoptotic process	1/66	16/2000	0.416649	HSPD1
BP	GO:0051101	regulation of DNA binding	1/66	16/2000	0.416649	TXN
BP	GO:0051651	maintenance of location in cell	1/66	16/2000	0.416649	TXN
BP	GO:0051781	positive regulation of cell division	1/66	16/2000	0.416649	S100A6
BP	GO:0051924	regulation of calcium ion transport	1/66	16/2000	0.416649	ANXA2
BP	GO:0098754	detoxification	1/66	16/2000	0.416649	PRDX6
BP	GO:1903034	regulation of response to wounding	1/66	16/2000	0.416649	ANXA2
BP	GO:1990748	cellular detoxification	1/66	16/2000	0.416649	PRDX6
BP	GO:2000116	regulation of cysteine-type endopeptidase activity	1/66	16/2000	0.416649	HSPD1
BP	GO:0001817	regulation of cytokine production	2/66	43/2000	0.418582	GAPDH/HSPD1
BP	GO:0006914	autophagy	2/66	43/2000	0.418582	TMEM208/HSPA8
BP	GO:0061919	process utilizing autophagic mechanism	2/66	43/2000	0.418582	TMEM208/HSPA8
BP	GO:0070371	ERK1 and ERK2 cascade	2/66	43/2000	0.418582	PHB/DUSP4
BP	GO:0071702	organic substance transport	8/66	217/2000	0.426645	GAPDH/EXFABP/PRELID1/HSPD1/HSPA8/TST/TXN/ANXA2
BP	GO:0043086	negative regulation of catalytic activity	3/66	72/2000	0.427325	GAPDH/DUSP4/ANXA2
BP	GO:0010563	negative regulation of phosphorus metabolic process	2/66	44/2000	0.430168	PHB/DUSP4
BP	GO:0045936	negative regulation of phosphate metabolic process	2/66	44/2000	0.430168	PHB/DUSP4
BP	GO:0071345	cellular response to cytokine stimulus	2/66	44/2000	0.430168	GAPDH/PHB
BP	GO:0000910	cytokinesis	1/66	17/2000	0.436055	RHOC
BP	GO:0002063	chondrocyte development	1/66	17/2000	0.436055	EXFABP
BP	GO:0015849	organic acid transport	1/66	17/2000	0.436055	EXFABP
BP	GO:0016042	lipid catabolic process	1/66	17/2000	0.436055	PRDX6
BP	GO:0017148	negative regulation of translation	1/66	17/2000	0.436055	GAPDH
BP	GO:0032102	negative regulation of response to external stimulus	1/66	17/2000	0.436055	ANXA2
BP	GO:0033138	positive regulation of peptidyl-serine phosphorylation	1/66	17/2000	0.436055	TXN
BP	GO:0045089	positive regulation of innate immune response	1/66	17/2000	0.436055	HSPD1
BP	GO:0046942	carboxylic acid transport	1/66	17/2000	0.436055	EXFABP
BP	GO:0050679	positive regulation of epithelial cell proliferation	1/66	17/2000	0.436055	NME2
BP	GO:0050714	positive regulation of protein secretion	1/66	17/2000	0.436055	GAPDH
BP	GO:0050878	regulation of body fluid levels	1/66	17/2000	0.436055	ANXA2
BP	GO:0051153	regulation of striated muscle cell differentiation	1/66	17/2000	0.436055	EXFABP
BP	GO:0051170	import into nucleus	1/66	17/2000	0.436055	TXN
BP	GO:1901657	glycosyl compound metabolic process	1/66	17/2000	0.436055	NME2
BP	GO:1902749	regulation of cell cycle G2/M phase transition	1/66	17/2000	0.436055	HSP90AA1
BP	GO:1903362	regulation of cellular protein catabolic process	1/66	17/2000	0.436055	ANXA2
BP	GO:0010243	response to organonitrogen compound	3/66	73/2000	0.436273	HSP90AA1/PKM/JUND
BP	GO:0061061	muscle structure development	3/66	73/2000	0.436273	PGK1/EXFABP/MYL6
BP	GO:0018130	heterocycle biosynthetic process	17/66	487/2000	0.441156	ATP6/GAPDH/ITPA/CHURC1/PGK1/PHB/EAF2/MAFG/ATP5F1B/ENO1/HOXB8/PKM/ALDOC/PGAM1/TXN/JUND/NME2
BP	GO:0018205	peptidyl-lysine modification	2/66	45/2000	0.441637	GCSH/SIRT5
BP	GO:0031400	negative regulation of protein modification process	2/66	45/2000	0.441637	PHB/DUSP4
BP	GO:0051223	regulation of protein transport	2/66	45/2000	0.441637	GAPDH/TXN
BP	GO:0043066	negative regulation of apoptotic process	4/66	103/2000	0.445019	GAPDH/EXFABP/HSPD1/NME2
BP	GO:0043069	negative regulation of programmed cell death	4/66	103/2000	0.445019	GAPDH/EXFABP/HSPD1/NME2
BP	GO:0000278	mitotic cell cycle	4/66	104/2000	0.452546	RHOC/TUBB4B/CENPW/CDK1
BP	GO:0060429	epithelium development	4/66	104/2000	0.452546	RHOC/MAFG/ANXA2/NME2
BP	GO:0050801	ion homeostasis	3/66	75/2000	0.454019	EXFABP/ANXA2/ATP6V0D2
BP	GO:0003417	growth plate cartilage development	1/66	18/2000	0.454825	ANXA2
BP	GO:0007043	cell-cell junction assembly	1/66	18/2000	0.454825	RHOC
BP	GO:0008360	regulation of cell shape	1/66	18/2000	0.454825	RHOC
BP	GO:0030522	intracellular receptor signaling pathway	1/66	18/2000	0.454825	PHB
BP	GO:0032868	response to insulin	1/66	18/2000	0.454825	PKM
BP	GO:0033157	regulation of intracellular protein transport	1/66	18/2000	0.454825	TXN
BP	GO:0043270	positive regulation of ion transport	1/66	18/2000	0.454825	ANXA2
BP	GO:0043401	steroid hormone mediated signaling pathway	1/66	18/2000	0.454825	PHB
BP	GO:0050870	positive regulation of T cell activation	1/66	18/2000	0.454825	HSPD1
BP	GO:0071897	DNA biosynthetic process	1/66	18/2000	0.454825	PHB
BP	GO:1903039	positive regulation of leukocyte cell-cell adhesion	1/66	18/2000	0.454825	HSPD1
BP	GO:0009605	response to external stimulus	7/66	193/2000	0.45643	S100A9/GAPDH/EXFABP/PHB/CATH1/ANXA2/JUND
BP	GO:0006518	peptide metabolic process	4/66	105/2000	0.460043	GAPDH/MRPL15/HSPA8/FARSA
BP	GO:0019438	aromatic compound biosynthetic process	17/66	492/2000	0.460309	ATP6/GAPDH/ITPA/CHURC1/PGK1/PHB/EAF2/MAFG/ATP5F1B/ENO1/HOXB8/PKM/ALDOC/PGAM1/TXN/JUND/NME2
BP	GO:0006886	intracellular protein transport	3/66	76/2000	0.462812	HSPD1/HSPA8/TXN
BP	GO:0006302	double-strand break repair	2/66	47/2000	0.464199	CDK1/NUDT16L1
BP	GO:0050778	positive regulation of immune response	2/66	47/2000	0.464199	PHB/HSPD1
BP	GO:0070201	regulation of establishment of protein localization	2/66	47/2000	0.464199	GAPDH/TXN
BP	GO:0000086	G2/M transition of mitotic cell cycle	1/66	19/2000	0.472979	CDK1
BP	GO:0000302	response to reactive oxygen species	1/66	19/2000	0.472979	TXN
BP	GO:0003416	endochondral bone growth	1/66	19/2000	0.472979	ANXA2
BP	GO:0007266	Rho protein signal transduction	1/66	19/2000	0.472979	RHOC
BP	GO:0015850	organic hydroxy compound transport	1/66	19/2000	0.472979	ANXA2
BP	GO:0016999	antibiotic metabolic process	1/66	19/2000	0.472979	PRDX6
BP	GO:0022409	positive regulation of cell-cell adhesion	1/66	19/2000	0.472979	HSPD1
BP	GO:0033135	regulation of peptidyl-serine phosphorylation	1/66	19/2000	0.472979	TXN
BP	GO:0034249	negative regulation of cellular amide metabolic process	1/66	19/2000	0.472979	GAPDH
BP	GO:0035051	cardiocyte differentiation	1/66	19/2000	0.472979	ANXA2
BP	GO:0045445	myoblast differentiation	1/66	19/2000	0.472979	EXFABP
BP	GO:0071229	cellular response to acid chemical	1/66	19/2000	0.472979	EXFABP
BP	GO:0098868	bone growth	1/66	19/2000	0.472979	ANXA2
BP	GO:2000241	regulation of reproductive process	1/66	19/2000	0.472979	EAF2
BP	GO:0009611	response to wounding	2/66	48/2000	0.475284	RHOC/ANXA2
BP	GO:0009792	embryo development ending in birth or egg hatching	2/66	48/2000	0.475284	EXFABP/HSPA8
BP	GO:0001525	angiogenesis	2/66	49/2000	0.486235	ATP5F1B/ANXA2
BP	GO:0002252	immune effector process	2/66	49/2000	0.486235	PHB/HSPD1
BP	GO:0090087	regulation of peptide transport	2/66	49/2000	0.486235	GAPDH/TXN
BP	GO:0045597	positive regulation of cell differentiation	4/66	109/2000	0.489691	EXFABP/ANXA2/JUND/NME2
BP	GO:0002573	myeloid leukocyte differentiation	1/66	20/2000	0.490538	ANXA2
BP	GO:0002793	positive regulation of peptide secretion	1/66	20/2000	0.490538	GAPDH
BP	GO:0006282	regulation of DNA repair	1/66	20/2000	0.490538	NUDT16L1
BP	GO:0006399	tRNA metabolic process	1/66	20/2000	0.490538	FARSA
BP	GO:0007033	vacuole organization	1/66	20/2000	0.490538	ANXA2
BP	GO:0030239	myofibril assembly	1/66	20/2000	0.490538	MYL6
BP	GO:0032392	DNA geometric change	1/66	20/2000	0.490538	TWNK
BP	GO:0043393	regulation of protein binding	1/66	20/2000	0.490538	ANXA2
BP	GO:0045088	regulation of innate immune response	1/66	20/2000	0.490538	HSPD1
BP	GO:0051168	nuclear export	1/66	20/2000	0.490538	TXN
BP	GO:0042592	homeostatic process	6/66	170/2000	0.495986	PGK1/PRDX6/EXFABP/TXN/ANXA2/ATP6V0D2
BP	GO:0009314	response to radiation	2/66	50/2000	0.497046	TXN/JUND
BP	GO:0002443	leukocyte mediated immunity	1/66	21/2000	0.50752	HSPD1
BP	GO:0006469	negative regulation of protein kinase activity	1/66	21/2000	0.50752	DUSP4
BP	GO:0007018	microtubule-based movement	1/66	21/2000	0.50752	HSPA8
BP	GO:0031334	positive regulation of protein complex assembly	1/66	21/2000	0.50752	RHOC
BP	GO:0045216	cell-cell junction organization	1/66	21/2000	0.50752	RHOC
BP	GO:0001558	regulation of cell growth	2/66	51/2000	0.507716	PHB/EAF2
BP	GO:0051216	cartilage development	2/66	51/2000	0.507716	EXFABP/ANXA2
BP	GO:1901698	response to nitrogen compound	3/66	82/2000	0.514252	HSP90AA1/PKM/JUND
BP	GO:0006259	DNA metabolic process	5/66	143/2000	0.515907	PHB/TWNK/HSPD1/CDK1/NUDT16L1
BP	GO:0044770	cell cycle phase transition	2/66	52/2000	0.518243	HSP90AA1/CDK1
BP	GO:0002263	cell activation involved in immune response	1/66	22/2000	0.523944	HSPD1
BP	GO:0002366	leukocyte activation involved in immune response	1/66	22/2000	0.523944	HSPD1
BP	GO:0007163	establishment or maintenance of cell polarity	1/66	22/2000	0.523944	RHOC
BP	GO:0031214	biomineral tissue development	1/66	22/2000	0.523944	ANXA2
BP	GO:0032388	positive regulation of intracellular transport	1/66	22/2000	0.523944	ANXA2
BP	GO:0033673	negative regulation of kinase activity	1/66	22/2000	0.523944	DUSP4
BP	GO:0051147	regulation of muscle cell differentiation	1/66	22/2000	0.523944	EXFABP
BP	GO:0060351	cartilage development involved in endochondral bone morphogenesis	1/66	22/2000	0.523944	ANXA2
BP	GO:0071383	cellular response to steroid hormone stimulus	1/66	22/2000	0.523944	PHB
BP	GO:0010817	regulation of hormone levels	2/66	53/2000	0.528623	DHRS11/DIO1
BP	GO:0009057	macromolecule catabolic process	4/66	115/2000	0.532937	PSMA7/PHB/HSPA8/ANXA2
BP	GO:0061024	membrane organization	2/66	54/2000	0.538854	GAPDH/ANXA2
BP	GO:0061448	connective tissue development	2/66	54/2000	0.538854	EXFABP/ANXA2
BP	GO:0002440	production of molecular mediator of immune response	1/66	23/2000	0.539829	HSPD1
BP	GO:0010959	regulation of metal ion transport	1/66	23/2000	0.539829	ANXA2
BP	GO:0031330	negative regulation of cellular catabolic process	1/66	23/2000	0.539829	ANXA2
BP	GO:0007049	cell cycle	7/66	209/2000	0.544484	RHOC/S100A6/TUBB4B/CENPW/HSP90AA1/CDK1/JUND
BP	GO:0051345	positive regulation of hydrolase activity	2/66	55/2000	0.548936	RHOC/HSPD1
BP	GO:1901701	cellular response to oxygen-containing compound	3/66	87/2000	0.555144	EXFABP/PKM/TXN
BP	GO:0010927	cellular component assembly involved in morphogenesis	1/66	24/2000	0.555191	MYL6
BP	GO:0010951	negative regulation of endopeptidase activity	1/66	24/2000	0.555191	GAPDH
BP	GO:0051053	negative regulation of DNA metabolic process	1/66	24/2000	0.555191	NUDT16L1
BP	GO:0051261	protein depolymerization	1/66	24/2000	0.555191	HSPA8
BP	GO:0051302	regulation of cell division	1/66	24/2000	0.555191	S100A6
BP	GO:0060350	endochondral bone morphogenesis	1/66	24/2000	0.555191	ANXA2
BP	GO:0072659	protein localization to plasma membrane	1/66	24/2000	0.555191	ANXA2
BP	GO:2001020	regulation of response to DNA damage stimulus	1/66	24/2000	0.555191	NUDT16L1
BP	GO:0006412	translation	3/66	88/2000	0.563084	GAPDH/MRPL15/FARSA
BP	GO:0048585	negative regulation of response to stimulus	5/66	151/2000	0.566133	PHB/DUSP4/NUDT16L1/TXN/ANXA2
BP	GO:0050776	regulation of immune response	2/66	57/2000	0.568646	PHB/HSPD1
BP	GO:0002250	adaptive immune response	1/66	25/2000	0.570048	HSPD1
BP	GO:0006261	DNA-dependent DNA replication	1/66	25/2000	0.570048	TWNK
BP	GO:0006403	RNA localization	1/66	25/2000	0.570048	TST
BP	GO:0007369	gastrulation	1/66	25/2000	0.570048	HSPA8
BP	GO:0009755	hormone-mediated signaling pathway	1/66	25/2000	0.570048	PHB
BP	GO:0010466	negative regulation of peptidase activity	1/66	25/2000	0.570048	GAPDH
BP	GO:0043624	cellular protein complex disassembly	1/66	25/2000	0.570048	HSPA8
BP	GO:0050657	nucleic acid transport	1/66	25/2000	0.570048	TST
BP	GO:0050658	RNA transport	1/66	25/2000	0.570048	TST
BP	GO:0051236	establishment of RNA localization	1/66	25/2000	0.570048	TST
BP	GO:0051251	positive regulation of lymphocyte activation	1/66	25/2000	0.570048	HSPD1
BP	GO:0051402	neuron apoptotic process	1/66	25/2000	0.570048	GAPDH
BP	GO:1903037	regulation of leukocyte cell-cell adhesion	1/66	25/2000	0.570048	HSPD1
BP	GO:0043043	peptide biosynthetic process	3/66	89/2000	0.570941	GAPDH/MRPL15/FARSA
BP	GO:0070887	cellular response to chemical stimulus	9/66	276/2000	0.571603	S100A9/GAPDH/PRDX6/EXFABP/PHB/HSPA8/PKM/TXN/JUND
BP	GO:0000226	microtubule cytoskeleton organization	2/66	58/2000	0.578271	GAPDH/TUBB4B
BP	GO:0080135	regulation of cellular response to stress	2/66	58/2000	0.578271	NUDT16L1/TXN
BP	GO:0000122	negative regulation of transcription by RNA polymerase II	3/66	90/2000	0.578713	PHB/TXN/JUND
BP	GO:0000724	double-strand break repair via homologous recombination	1/66	26/2000	0.584416	CDK1
BP	GO:0000725	recombinational repair	1/66	26/2000	0.584416	CDK1
BP	GO:0002757	immune response-activating signal transduction	1/66	26/2000	0.584416	HSPD1
BP	GO:0007159	leukocyte cell-cell adhesion	1/66	26/2000	0.584416	HSPD1
BP	GO:0030198	extracellular matrix organization	1/66	26/2000	0.584416	ANXA2
BP	GO:0031349	positive regulation of defense response	1/66	26/2000	0.584416	HSPD1
BP	GO:0034504	protein localization to nucleus	1/66	26/2000	0.584416	TXN
BP	GO:0042113	B cell activation	1/66	26/2000	0.584416	HSPD1
BP	GO:0051348	negative regulation of transferase activity	1/66	26/2000	0.584416	DUSP4
BP	GO:0090068	positive regulation of cell cycle process	1/66	26/2000	0.584416	HSP90AA1
BP	GO:1902905	positive regulation of supramolecular fiber organization	1/66	26/2000	0.584416	RHOC
BP	GO:0044092	negative regulation of molecular function	3/66	91/2000	0.5864	GAPDH/DUSP4/ANXA2
BP	GO:0048514	blood vessel morphogenesis	2/66	59/2000	0.587743	ATP5F1B/ANXA2
BP	GO:1901615	organic hydroxy compound metabolic process	2/66	59/2000	0.587743	HAGH/DIO1
BP	GO:0018193	peptidyl-amino acid modification	5/66	156/2000	0.596226	GAPDH/GCSH/SIRT5/PPIL3/TXN
BP	GO:0006310	DNA recombination	2/66	60/2000	0.59706	HSPD1/CDK1
BP	GO:0010638	positive regulation of organelle organization	2/66	60/2000	0.59706	RHOC/ANXA2
BP	GO:0015931	nucleobase-containing compound transport	1/66	27/2000	0.598311	TST
BP	GO:0016050	vesicle organization	1/66	27/2000	0.598311	ANXA2
BP	GO:0043405	regulation of MAP kinase activity	1/66	27/2000	0.598311	DUSP4
BP	GO:0050863	regulation of T cell activation	1/66	27/2000	0.598311	HSPD1
BP	GO:0051495	positive regulation of cytoskeleton organization	1/66	27/2000	0.598311	RHOC
BP	GO:0060349	bone morphogenesis	1/66	27/2000	0.598311	ANXA2
BP	GO:0062012	regulation of small molecule metabolic process	1/66	27/2000	0.598311	SIRT5
BP	GO:0040007	growth	4/66	125/2000	0.600928	EXFABP/PHB/EAF2/ANXA2
BP	GO:0043603	cellular amide metabolic process	4/66	125/2000	0.600928	GAPDH/MRPL15/HSPA8/FARSA
BP	GO:0001655	urogenital system development	1/66	28/2000	0.611748	EAF2
BP	GO:0002696	positive regulation of leukocyte activation	1/66	28/2000	0.611748	HSPD1
BP	GO:0002764	immune response-regulating signaling pathway	1/66	28/2000	0.611748	HSPD1
BP	GO:0008202	steroid metabolic process	1/66	28/2000	0.611748	DHRS11
BP	GO:0051222	positive regulation of protein transport	1/66	28/2000	0.611748	GAPDH
BP	GO:0071375	cellular response to peptide hormone stimulus	1/66	28/2000	0.611748	PKM
BP	GO:1904951	positive regulation of establishment of protein localization	1/66	28/2000	0.611748	GAPDH
BP	GO:0007507	heart development	2/66	62/2000	0.615229	EXFABP/ANXA2
BP	GO:0044257	cellular protein catabolic process	2/66	62/2000	0.615229	PSMA7/ANXA2
BP	GO:0097435	supramolecular fiber organization	3/66	95/2000	0.616271	RHOC/MYL6/ANXA2
BP	GO:0009892	negative regulation of metabolic process	9/66	286/2000	0.617397	GAPDH/PHB/CATH1/DUSP4/SIRT5/NUDT16L1/TXN/ANXA2/JUND
BP	GO:0033036	macromolecule localization	8/66	255/2000	0.619164	GAPDH/EXFABP/PRELID1/HSPD1/HSPA8/TST/TXN/ANXA2
BP	GO:0048878	chemical homeostasis	3/66	96/2000	0.623516	EXFABP/ANXA2/ATP6V0D2
BP	GO:0009894	regulation of catabolic process	2/66	63/2000	0.624082	PHB/ANXA2
BP	GO:0006575	cellular modified amino acid metabolic process	1/66	29/2000	0.624742	DIO1
BP	GO:0018105	peptidyl-serine phosphorylation	1/66	29/2000	0.624742	TXN
BP	GO:0032943	mononuclear cell proliferation	1/66	29/2000	0.624742	HSPD1
BP	GO:0035690	cellular response to drug	1/66	29/2000	0.624742	TXN
BP	GO:0046651	lymphocyte proliferation	1/66	29/2000	0.624742	HSPD1
BP	GO:0050708	regulation of protein secretion	1/66	29/2000	0.624742	GAPDH
BP	GO:0051480	regulation of cytosolic calcium ion concentration	1/66	29/2000	0.624742	ANXA2
BP	GO:1990778	protein localization to cell periphery	1/66	29/2000	0.624742	ANXA2
BP	GO:0051240	positive regulation of multicellular organismal process	5/66	161/2000	0.625188	GAPDH/EXFABP/HSPD1/ANXA2/NME2
BP	GO:0001568	blood vessel development	2/66	64/2000	0.632781	ATP5F1B/ANXA2
BP	GO:0031324	negative regulation of cellular metabolic process	8/66	258/2000	0.633059	GAPDH/PHB/DUSP4/SIRT5/NUDT16L1/TXN/ANXA2/JUND
BP	GO:0006486	protein glycosylation	1/66	30/2000	0.637308	TMEM258
BP	GO:0018209	peptidyl-serine modification	1/66	30/2000	0.637308	TXN
BP	GO:0043062	extracellular structure organization	1/66	30/2000	0.637308	ANXA2
BP	GO:0043413	macromolecule glycosylation	1/66	30/2000	0.637308	TMEM258
BP	GO:0045785	positive regulation of cell adhesion	1/66	30/2000	0.637308	HSPD1
BP	GO:0050867	positive regulation of cell activation	1/66	30/2000	0.637308	HSPD1
BP	GO:0070085	glycosylation	1/66	30/2000	0.637308	TMEM258
BP	GO:0048646	anatomical structure formation involved in morphogenesis	4/66	131/2000	0.638876	PGK1/ATP5F1B/MYL6/ANXA2
BP	GO:0006629	lipid metabolic process	3/66	99/2000	0.644704	PRDX6/EXFABP/DHRS11
BP	GO:0001101	response to acid chemical	1/66	31/2000	0.649459	EXFABP
BP	GO:0035265	organ growth	1/66	31/2000	0.649459	ANXA2
BP	GO:0045861	negative regulation of proteolysis	1/66	31/2000	0.649459	GAPDH
BP	GO:0051235	maintenance of location	1/66	31/2000	0.649459	TXN
BP	GO:0060627	regulation of vesicle-mediated transport	1/66	31/2000	0.649459	ANXA2
BP	GO:0070588	calcium ion transmembrane transport	1/66	31/2000	0.649459	ANXA2
BP	GO:0070997	neuron death	1/66	31/2000	0.649459	GAPDH
BP	GO:1901605	alpha-amino acid metabolic process	1/66	31/2000	0.649459	GCSH
BP	GO:0006873	cellular ion homeostasis	2/66	66/2000	0.649716	ANXA2/ATP6V0D2
BP	GO:0030003	cellular cation homeostasis	2/66	66/2000	0.649716	ANXA2/ATP6V0D2
BP	GO:0008285	negative regulation of cell proliferation	2/66	67/2000	0.657954	PHB/EAF2
BP	GO:0042221	response to chemical	12/66	390/2000	0.658135	S100A9/GAPDH/PRDX6/EXFABP/PHB/HSPD1/HSPA8/HSP90AA1/PKM/PON2/TXN/JUND
BP	GO:0048608	reproductive structure development	1/66	32/2000	0.661209	EAF2
BP	GO:0051260	protein homooligomerization	1/66	32/2000	0.661209	RHOC
BP	GO:0061458	reproductive system development	1/66	32/2000	0.661209	EAF2
BP	GO:0070661	leukocyte proliferation	1/66	32/2000	0.661209	HSPD1
BP	GO:0110053	regulation of actin filament organization	1/66	32/2000	0.661209	RHOC
BP	GO:1901653	cellular response to peptide	1/66	32/2000	0.661209	PKM
BP	GO:1901987	regulation of cell cycle phase transition	1/66	32/2000	0.661209	HSP90AA1
BP	GO:0051050	positive regulation of transport	2/66	68/2000	0.66604	GAPDH/ANXA2
BP	GO:0010033	response to organic substance	8/66	266/2000	0.668804	GAPDH/EXFABP/PHB/HSPD1/HSPA8/HSP90AA1/PKM/JUND
BP	GO:0002791	regulation of peptide secretion	1/66	33/2000	0.672571	GAPDH
BP	GO:0032984	protein-containing complex disassembly	1/66	33/2000	0.672571	HSPA8
BP	GO:0043161	proteasome-mediated ubiquitin-dependent protein catabolic process	1/66	33/2000	0.672571	PSMA7
BP	GO:0043434	response to peptide hormone	1/66	33/2000	0.672571	PKM
BP	GO:0010605	negative regulation of macromolecule metabolic process	8/66	267/2000	0.673131	GAPDH/PHB/CATH1/DUSP4/NUDT16L1/TXN/ANXA2/JUND
BP	GO:0001944	vasculature development	2/66	69/2000	0.673975	ATP5F1B/ANXA2
BP	GO:0043604	amide biosynthetic process	3/66	104/2000	0.678174	GAPDH/MRPL15/FARSA
BP	GO:0043933	protein-containing complex subunit organization	7/66	236/2000	0.678376	COX3/RHOC/CENPW/HSPA8/FARSA/SNRPE/ANXA2
BP	GO:0055080	cation homeostasis	2/66	70/2000	0.68176	ANXA2/ATP6V0D2
BP	GO:0098771	inorganic ion homeostasis	2/66	70/2000	0.68176	ANXA2/ATP6V0D2
BP	GO:0000377	RNA splicing, via transesterification reactions with bulged adenosine as nucleophile	1/66	34/2000	0.683557	SNRPE
BP	GO:0000398	mRNA splicing, via spliceosome	1/66	34/2000	0.683557	SNRPE
BP	GO:0034329	cell junction assembly	1/66	34/2000	0.683557	RHOC
BP	GO:0051047	positive regulation of secretion	1/66	34/2000	0.683557	GAPDH
BP	GO:0051051	negative regulation of transport	1/66	34/2000	0.683557	TXN
BP	GO:1903532	positive regulation of secretion by cell	1/66	34/2000	0.683557	GAPDH
BP	GO:0051726	regulation of cell cycle	3/66	105/2000	0.68459	HSP90AA1/CDK1/JUND
BP	GO:0072358	cardiovascular system development	2/66	71/2000	0.689395	ATP5F1B/ANXA2
BP	GO:0065003	protein-containing complex assembly	6/66	206/2000	0.690016	COX3/RHOC/CENPW/FARSA/SNRPE/ANXA2
BP	GO:0044093	positive regulation of molecular function	4/66	140/2000	0.691404	RHOC/HSPD1/TXN/ANXA2
BP	GO:0046907	intracellular transport	4/66	140/2000	0.691404	HSPD1/HSPA8/TXN/ANXA2
BP	GO:0051094	positive regulation of developmental process	4/66	140/2000	0.691404	EXFABP/ANXA2/JUND/NME2
BP	GO:0000375	RNA splicing, via transesterification reactions	1/66	35/2000	0.694181	SNRPE
BP	GO:0051249	regulation of lymphocyte activation	1/66	35/2000	0.694181	HSPD1
BP	GO:0070374	positive regulation of ERK1 and ERK2 cascade	1/66	35/2000	0.694181	PHB
BP	GO:0072657	protein localization to membrane	1/66	35/2000	0.694181	ANXA2
BP	GO:0042981	regulation of apoptotic process	4/66	142/2000	0.702337	GAPDH/EXFABP/HSPD1/NME2
BP	GO:0055082	cellular chemical homeostasis	2/66	73/2000	0.704224	ANXA2/ATP6V0D2
BP	GO:0006913	nucleocytoplasmic transport	1/66	36/2000	0.704452	TXN
BP	GO:0010498	proteasomal protein catabolic process	1/66	36/2000	0.704452	PSMA7
BP	GO:0048588	developmental cell growth	1/66	36/2000	0.704452	EXFABP
BP	GO:0051169	nuclear transport	1/66	36/2000	0.704452	TXN
BP	GO:0009719	response to endogenous stimulus	5/66	176/2000	0.704555	EXFABP/PHB/HSP90AA1/PKM/JUND
BP	GO:0033554	cellular response to stress	6/66	210/2000	0.708408	PRDX6/HSPA8/HSP90AA1/CDK1/NUDT16L1/TXN
BP	GO:0002684	positive regulation of immune system process	2/66	74/2000	0.71142	PHB/HSPD1
BP	GO:0060341	regulation of cellular localization	2/66	74/2000	0.71142	TXN/ANXA2
BP	GO:0034613	cellular protein localization	4/66	144/2000	0.712999	HSPD1/HSPA8/TXN/ANXA2
BP	GO:0043067	regulation of programmed cell death	4/66	144/2000	0.712999	GAPDH/EXFABP/HSPD1/NME2
BP	GO:0070727	cellular macromolecule localization	4/66	144/2000	0.712999	HSPD1/HSPA8/TXN/ANXA2
BP	GO:0051172	negative regulation of nitrogen compound metabolic process	7/66	244/2000	0.713196	GAPDH/PHB/DUSP4/NUDT16L1/TXN/ANXA2/JUND
BP	GO:0022407	regulation of cell-cell adhesion	1/66	37/2000	0.714384	HSPD1
BP	GO:0032956	regulation of actin cytoskeleton organization	1/66	37/2000	0.714384	RHOC
BP	GO:0045787	positive regulation of cell cycle	1/66	37/2000	0.714384	HSP90AA1
BP	GO:0051346	negative regulation of hydrolase activity	1/66	37/2000	0.714384	GAPDH
BP	GO:1901652	response to peptide	1/66	37/2000	0.714384	PKM
BP	GO:0051336	regulation of hydrolase activity	3/66	111/2000	0.721138	GAPDH/RHOC/HSPD1
BP	GO:0050790	regulation of catalytic activity	6/66	213/2000	0.72173	GAPDH/RHOC/HSPD1/HSP90AA1/DUSP4/ANXA2
BP	GO:0002694	regulation of leukocyte activation	1/66	38/2000	0.723987	HSPD1
BP	GO:0048732	gland development	1/66	38/2000	0.723987	EAF2
BP	GO:0071407	cellular response to organic cyclic compound	1/66	38/2000	0.723987	PHB
BP	GO:0032880	regulation of protein localization	2/66	77/2000	0.732151	GAPDH/TXN
BP	GO:0006417	regulation of translation	1/66	39/2000	0.733272	GAPDH
BP	GO:0010035	response to inorganic substance	1/66	39/2000	0.733272	TXN
BP	GO:0022618	ribonucleoprotein complex assembly	1/66	39/2000	0.733272	SNRPE
BP	GO:0034330	cell junction organization	1/66	39/2000	0.733272	RHOC
BP	GO:0006915	apoptotic process	5/66	183/2000	0.737495	GAPDH/EXFABP/PRELID1/HSPD1/NME2
BP	GO:0050793	regulation of developmental process	7/66	250/2000	0.737682	RHOC/EXFABP/EAF2/MAFG/ANXA2/JUND/NME2
BP	GO:0072359	circulatory system development	3/66	114/2000	0.738174	EXFABP/ATP5F1B/ANXA2
BP	GO:0071705	nitrogen compound transport	5/66	184/2000	0.741984	GAPDH/HSPD1/HSPA8/TST/TXN
BP	GO:0032970	regulation of actin filament-based process	1/66	40/2000	0.742249	RHOC
BP	GO:0050865	regulation of cell activation	1/66	40/2000	0.742249	HSPD1
BP	GO:1902903	regulation of supramolecular fiber organization	1/66	40/2000	0.742249	RHOC
BP	GO:0035239	tube morphogenesis	2/66	79/2000	0.745273	ATP5F1B/ANXA2
BP	GO:0015031	protein transport	4/66	151/2000	0.748176	GAPDH/HSPD1/HSPA8/TXN
BP	GO:0006816	calcium ion transport	1/66	41/2000	0.750928	ANXA2
BP	GO:0060249	anatomical structure homeostasis	1/66	41/2000	0.750928	PGK1
BP	GO:0071826	ribonucleoprotein complex subunit organization	1/66	41/2000	0.750928	SNRPE
BP	GO:0071900	regulation of protein serine/threonine kinase activity	1/66	41/2000	0.750928	DUSP4
BP	GO:0071310	cellular response to organic substance	6/66	220/2000	0.75122	GAPDH/EXFABP/PHB/HSPA8/PKM/JUND
BP	GO:0001934	positive regulation of protein phosphorylation	3/66	117/2000	0.754397	PHB/TXN/ANXA2
BP	GO:0045595	regulation of cell differentiation	5/66	187/2000	0.755123	EXFABP/MAFG/ANXA2/JUND/NME2
BP	GO:0006874	cellular calcium ion homeostasis	1/66	42/2000	0.75932	ANXA2
BP	GO:0006897	endocytosis	1/66	42/2000	0.75932	ANXA2
BP	GO:0007610	behavior	1/66	42/2000	0.75932	MAFG
BP	GO:0009101	glycoprotein biosynthetic process	1/66	42/2000	0.75932	TMEM258
BP	GO:0030099	myeloid cell differentiation	1/66	42/2000	0.75932	ANXA2
BP	GO:0030335	positive regulation of cell migration	1/66	42/2000	0.75932	RHOC
BP	GO:0034248	regulation of cellular amide metabolic process	1/66	42/2000	0.75932	GAPDH
BP	GO:0051052	regulation of DNA metabolic process	1/66	42/2000	0.75932	NUDT16L1
BP	GO:0055074	calcium ion homeostasis	1/66	42/2000	0.75932	ANXA2
BP	GO:0012501	programmed cell death	5/66	188/2000	0.759394	GAPDH/EXFABP/PRELID1/HSPD1/NME2
BP	GO:0010629	negative regulation of gene expression	5/66	189/2000	0.763611	GAPDH/PHB/CATH1/TXN/JUND
BP	GO:0040008	regulation of growth	2/66	82/2000	0.763942	PHB/EAF2
BP	GO:0043408	regulation of MAPK cascade	2/66	82/2000	0.763942	PHB/DUSP4
BP	GO:0001932	regulation of protein phosphorylation	4/66	155/2000	0.766796	PHB/DUSP4/TXN/ANXA2
BP	GO:0015833	peptide transport	4/66	155/2000	0.766796	GAPDH/HSPD1/HSPA8/TXN
BP	GO:0032270	positive regulation of cellular protein metabolic process	4/66	155/2000	0.766796	PHB/HSPD1/TXN/ANXA2
BP	GO:0045184	establishment of protein localization	4/66	155/2000	0.766796	GAPDH/HSPD1/HSPA8/TXN
BP	GO:0006260	DNA replication	1/66	43/2000	0.767433	TWNK
BP	GO:0009306	protein secretion	1/66	43/2000	0.767433	GAPDH
BP	GO:0044772	mitotic cell cycle phase transition	1/66	43/2000	0.767433	CDK1
BP	GO:0060348	bone development	1/66	43/2000	0.767433	ANXA2
BP	GO:0065004	protein-DNA complex assembly	1/66	43/2000	0.767433	CENPW
BP	GO:1903827	regulation of cellular protein localization	1/66	43/2000	0.767433	TXN
BP	GO:0042327	positive regulation of phosphorylation	3/66	120/2000	0.769824	PHB/TXN/ANXA2
BP	GO:1903047	mitotic cell cycle process	2/66	83/2000	0.769901	RHOC/CDK1
BP	GO:0042886	amide transport	4/66	156/2000	0.771284	GAPDH/HSPD1/HSPA8/TXN
BP	GO:0008610	lipid biosynthetic process	1/66	44/2000	0.775276	DHRS11
BP	GO:0042110	T cell activation	1/66	44/2000	0.775276	HSPD1
BP	GO:2000147	positive regulation of cell motility	1/66	44/2000	0.775276	RHOC
BP	GO:0001503	ossification	1/66	45/2000	0.782859	ANXA2
BP	GO:0009100	glycoprotein metabolic process	1/66	45/2000	0.782859	TMEM258
BP	GO:0022411	cellular component disassembly	1/66	45/2000	0.782859	HSPA8
BP	GO:0043254	regulation of protein complex assembly	1/66	45/2000	0.782859	RHOC
BP	GO:0051272	positive regulation of cellular component movement	1/66	45/2000	0.782859	RHOC
BP	GO:0002520	immune system development	2/66	86/2000	0.787015	HSPD1/ANXA2
BP	GO:0070925	organelle assembly	2/66	86/2000	0.787015	CENPW/MYL6
BP	GO:2000113	negative regulation of cellular macromolecule biosynthetic process	4/66	160/2000	0.788584	GAPDH/PHB/TXN/JUND
BP	GO:0002790	peptide secretion	1/66	46/2000	0.790189	GAPDH
BP	GO:0007059	chromosome segregation	1/66	46/2000	0.790189	CENPW
BP	GO:0007265	Ras protein signal transduction	1/66	46/2000	0.790189	RHOC
BP	GO:0051239	regulation of multicellular organismal process	7/66	265/2000	0.792647	GAPDH/EXFABP/EAF2/MAFG/HSPD1/ANXA2/NME2
BP	GO:2000026	regulation of multicellular organismal development	5/66	197/2000	0.79542	EXFABP/EAF2/MAFG/ANXA2/NME2
BP	GO:0045934	negative regulation of nucleobase-containing compound metabolic process	4/66	162/2000	0.796846	PHB/NUDT16L1/TXN/JUND
BP	GO:0002521	leukocyte differentiation	1/66	47/2000	0.797276	ANXA2
BP	GO:0040017	positive regulation of locomotion	1/66	47/2000	0.797276	RHOC
BP	GO:0043269	regulation of ion transport	1/66	47/2000	0.797276	ANXA2
BP	GO:0072503	cellular divalent inorganic cation homeostasis	1/66	47/2000	0.797276	ANXA2
BP	GO:0072507	divalent inorganic cation homeostasis	1/66	47/2000	0.797276	ANXA2
BP	GO:0001501	skeletal system development	2/66	88/2000	0.797805	EXFABP/ANXA2
BP	GO:0030036	actin cytoskeleton organization	2/66	88/2000	0.797805	RHOC/MYL6
BP	GO:0042325	regulation of phosphorylation	4/66	163/2000	0.800881	PHB/DUSP4/TXN/ANXA2
BP	GO:0000165	MAPK cascade	2/66	89/2000	0.80302	PHB/DUSP4
BP	GO:0048589	developmental growth	2/66	89/2000	0.80302	EXFABP/ANXA2
BP	GO:0003006	developmental process involved in reproduction	1/66	48/2000	0.804127	EAF2
BP	GO:0044089	positive regulation of cellular component biogenesis	1/66	48/2000	0.804127	RHOC
BP	GO:0070838	divalent metal ion transport	1/66	48/2000	0.804127	ANXA2
BP	GO:0071824	protein-DNA complex subunit organization	1/66	48/2000	0.804127	CENPW
BP	GO:0072511	divalent inorganic cation transport	1/66	48/2000	0.804127	ANXA2
BP	GO:0006468	protein phosphorylation	5/66	200/2000	0.806479	PHB/DUSP4/CDK1/TXN/ANXA2
BP	GO:0051093	negative regulation of developmental process	2/66	90/2000	0.808118	EAF2/ANXA2
BP	GO:0010558	negative regulation of macromolecule biosynthetic process	4/66	165/2000	0.808763	GAPDH/PHB/TXN/JUND
BP	GO:0051247	positive regulation of protein metabolic process	4/66	165/2000	0.808763	PHB/HSPD1/TXN/ANXA2
BP	GO:0010608	posttranscriptional regulation of gene expression	1/66	49/2000	0.81075	GAPDH
BP	GO:0010562	positive regulation of phosphorus metabolic process	3/66	129/2000	0.811512	PHB/TXN/ANXA2
BP	GO:0045937	positive regulation of phosphate metabolic process	3/66	129/2000	0.811512	PHB/TXN/ANXA2
BP	GO:0051049	regulation of transport	3/66	129/2000	0.811512	GAPDH/TXN/ANXA2
BP	GO:0023014	signal transduction by protein phosphorylation	2/66	91/2000	0.813101	PHB/DUSP4
BP	GO:0006511	ubiquitin-dependent protein catabolic process	1/66	50/2000	0.817152	PSMA7
BP	GO:0071417	cellular response to organonitrogen compound	1/66	50/2000	0.817152	PKM
BP	GO:0006281	DNA repair	2/66	92/2000	0.81797	CDK1/NUDT16L1
BP	GO:0030029	actin filament-based process	2/66	93/2000	0.822727	RHOC/MYL6
BP	GO:0002009	morphogenesis of an epithelium	1/66	51/2000	0.823341	RHOC
BP	GO:0007264	small GTPase mediated signal transduction	1/66	51/2000	0.823341	RHOC
BP	GO:0019941	modification-dependent protein catabolic process	1/66	51/2000	0.823341	PSMA7
BP	GO:0043632	modification-dependent macromolecule catabolic process	1/66	51/2000	0.823341	PSMA7
BP	GO:0048705	skeletal system morphogenesis	1/66	51/2000	0.823341	ANXA2
BP	GO:0071103	DNA conformation change	1/66	51/2000	0.823341	TWNK
BP	GO:0045893	positive regulation of transcription, DNA-templated	5/66	205/2000	0.823885	CHURC1/PHB/EAF2/MAFG/JUND
BP	GO:0044265	cellular macromolecule catabolic process	2/66	94/2000	0.827374	PSMA7/ANXA2
BP	GO:0007010	cytoskeleton organization	4/66	170/2000	0.82739	GAPDH/RHOC/TUBB4B/MYL6
BP	GO:0008380	RNA splicing	1/66	52/2000	0.829323	SNRPE
BP	GO:0031327	negative regulation of cellular biosynthetic process	4/66	171/2000	0.830934	GAPDH/PHB/TXN/JUND
BP	GO:0051649	establishment of localization in cell	4/66	171/2000	0.830934	HSPD1/HSPA8/TXN/ANXA2
BP	GO:0022402	cell cycle process	3/66	134/2000	0.831854	RHOC/HSP90AA1/CDK1
BP	GO:0098657	import into cell	1/66	53/2000	0.835106	ANXA2
BP	GO:0031328	positive regulation of cellular biosynthetic process	6/66	244/2000	0.835505	CHURC1/PHB/EAF2/MAFG/HSP90AA1/JUND
BP	GO:0031401	positive regulation of protein modification process	3/66	135/2000	0.835694	PHB/TXN/ANXA2
BP	GO:0009888	tissue development	5/66	209/2000	0.836909	RHOC/EXFABP/MAFG/ANXA2/NME2
BP	GO:0009890	negative regulation of biosynthetic process	4/66	173/2000	0.837847	GAPDH/PHB/TXN/JUND
BP	GO:0045892	negative regulation of transcription, DNA-templated	3/66	136/2000	0.83946	PHB/TXN/JUND
BP	GO:0065009	regulation of molecular function	8/66	315/2000	0.840407	GAPDH/LOC396365/RHOC/HSPD1/HSP90AA1/DUSP4/TXN/ANXA2
BP	GO:0007015	actin filament organization	1/66	54/2000	0.840695	RHOC
BP	GO:0022604	regulation of cell morphogenesis	1/66	54/2000	0.840695	RHOC
BP	GO:0031329	regulation of cellular catabolic process	1/66	54/2000	0.840695	ANXA2
BP	GO:0034660	ncRNA metabolic process	1/66	54/2000	0.840695	FARSA
BP	GO:1903530	regulation of secretion by cell	1/66	54/2000	0.840695	GAPDH
BP	GO:0009891	positive regulation of biosynthetic process	6/66	248/2000	0.847118	CHURC1/PHB/EAF2/MAFG/HSP90AA1/JUND
BP	GO:1902679	negative regulation of RNA biosynthetic process	3/66	139/2000	0.850325	PHB/TXN/JUND
BP	GO:1903507	negative regulation of nucleic acid-templated transcription	3/66	139/2000	0.850325	PHB/TXN/JUND
BP	GO:0051046	regulation of secretion	1/66	56/2000	0.85132	GAPDH
BP	GO:0002682	regulation of immune system process	2/66	100/2000	0.853064	PHB/HSPD1
BP	GO:0051241	negative regulation of multicellular organismal process	2/66	100/2000	0.853064	EAF2/ANXA2
BP	GO:0046649	lymphocyte activation	1/66	57/2000	0.856368	HSPD1
BP	GO:1901699	cellular response to nitrogen compound	1/66	57/2000	0.856368	PKM
BP	GO:1902533	positive regulation of intracellular signal transduction	2/66	101/2000	0.856997	S100A9/PHB
BP	GO:1902680	positive regulation of RNA biosynthetic process	5/66	216/2000	0.857854	CHURC1/PHB/EAF2/MAFG/JUND
BP	GO:1903508	positive regulation of nucleic acid-templated transcription	5/66	216/2000	0.857854	CHURC1/PHB/EAF2/MAFG/JUND
BP	GO:0006875	cellular metal ion homeostasis	1/66	58/2000	0.861247	ANXA2
BP	GO:0007268	chemical synaptic transmission	1/66	58/2000	0.861247	PGK1
BP	GO:0051493	regulation of cytoskeleton organization	1/66	58/2000	0.861247	RHOC
BP	GO:0098916	anterograde trans-synaptic signaling	1/66	58/2000	0.861247	PGK1
BP	GO:0099537	trans-synaptic signaling	1/66	58/2000	0.861247	PGK1
BP	GO:0006464	cellular protein modification process	11/66	426/2000	0.863157	GAPDH/GCSH/TMEM258/ACP1/PHB/DUSP4/CDK1/SIRT5/PPIL3/TXN/ANXA2
BP	GO:0036211	protein modification process	11/66	426/2000	0.863157	GAPDH/GCSH/TMEM258/ACP1/PHB/DUSP4/CDK1/SIRT5/PPIL3/TXN/ANXA2
BP	GO:0051173	positive regulation of nitrogen compound metabolic process	9/66	359/2000	0.864444	CHURC1/PHB/EAF2/MAFG/HSPD1/HSP90AA1/TXN/ANXA2/JUND
BP	GO:0016570	histone modification	1/66	59/2000	0.865963	PHB
BP	GO:0051603	proteolysis involved in cellular protein catabolic process	1/66	59/2000	0.865963	PSMA7
BP	GO:0099536	synaptic signaling	1/66	59/2000	0.865963	PGK1
BP	GO:0035295	tube development	2/66	104/2000	0.868237	ATP5F1B/ANXA2
BP	GO:0016569	covalent chromatin modification	1/66	60/2000	0.87052	PHB
BP	GO:0030155	regulation of cell adhesion	1/66	60/2000	0.87052	HSPD1
BP	GO:0043410	positive regulation of MAPK cascade	1/66	60/2000	0.87052	PHB
BP	GO:0048568	embryonic organ development	1/66	60/2000	0.87052	HSPA8
BP	GO:0034622	cellular protein-containing complex assembly	3/66	146/2000	0.873267	COX3/CENPW/SNRPE
BP	GO:0030334	regulation of cell migration	1/66	61/2000	0.874925	RHOC
BP	GO:0008104	protein localization	5/66	223/2000	0.876568	GAPDH/HSPD1/HSPA8/TXN/ANXA2
BP	GO:0031325	positive regulation of cellular metabolic process	9/66	365/2000	0.877472	CHURC1/PHB/EAF2/MAFG/HSPD1/HSP90AA1/TXN/ANXA2/JUND
BP	GO:0006397	mRNA processing	1/66	62/2000	0.879183	SNRPE
BP	GO:0022613	ribonucleoprotein complex biogenesis	1/66	62/2000	0.879183	SNRPE
BP	GO:0045321	leukocyte activation	1/66	62/2000	0.879183	HSPD1
BP	GO:0055065	metal ion homeostasis	1/66	62/2000	0.879183	ANXA2
BP	GO:0051253	negative regulation of RNA metabolic process	3/66	148/2000	0.879237	PHB/TXN/JUND
BP	GO:0019220	regulation of phosphate metabolic process	4/66	187/2000	0.880021	PHB/DUSP4/TXN/ANXA2
BP	GO:0051174	regulation of phosphorus metabolic process	4/66	187/2000	0.880021	PHB/DUSP4/TXN/ANXA2
BP	GO:0051254	positive regulation of RNA metabolic process	5/66	225/2000	0.881526	CHURC1/PHB/EAF2/MAFG/JUND
BP	GO:0032268	regulation of cellular protein metabolic process	6/66	263/2000	0.885016	GAPDH/PHB/HSPD1/DUSP4/TXN/ANXA2
BP	GO:0071495	cellular response to endogenous stimulus	3/66	151/2000	0.887735	PHB/PKM/JUND
BP	GO:0043085	positive regulation of catalytic activity	2/66	110/2000	0.888358	RHOC/HSPD1
BP	GO:2000145	regulation of cell motility	1/66	65/2000	0.891117	RHOC
BP	GO:0031399	regulation of protein modification process	4/66	192/2000	0.892652	PHB/DUSP4/TXN/ANXA2
BP	GO:0043412	macromolecule modification	11/66	442/2000	0.894306	GAPDH/GCSH/TMEM258/ACP1/PHB/DUSP4/CDK1/SIRT5/PPIL3/TXN/ANXA2
BP	GO:0010564	regulation of cell cycle process	1/66	66/2000	0.89483	HSP90AA1
BP	GO:0009790	embryo development	2/66	113/2000	0.897333	EXFABP/HSPA8
BP	GO:0010557	positive regulation of macromolecule biosynthetic process	5/66	232/2000	0.897597	CHURC1/PHB/EAF2/MAFG/JUND
BP	GO:0016192	vesicle-mediated transport	2/66	114/2000	0.900176	HSPA8/ANXA2
BP	GO:0051130	positive regulation of cellular component organization	2/66	115/2000	0.902946	RHOC/ANXA2
BP	GO:0040012	regulation of locomotion	1/66	69/2000	0.90524	RHOC
BP	GO:0051270	regulation of cellular component movement	1/66	69/2000	0.90524	RHOC
BP	GO:0032879	regulation of localization	4/66	198/2000	0.906295	GAPDH/RHOC/TXN/ANXA2
BP	GO:0045944	positive regulation of transcription by RNA polymerase II	3/66	159/2000	0.907889	EAF2/MAFG/JUND
BP	GO:0051246	regulation of protein metabolic process	6/66	275/2000	0.909478	GAPDH/PHB/HSPD1/DUSP4/TXN/ANXA2
BP	GO:0007186	G protein-coupled receptor signaling pathway	1/66	71/2000	0.911608	PHB
BP	GO:0030097	hemopoiesis	1/66	71/2000	0.911608	ANXA2
BP	GO:0044255	cellular lipid metabolic process	1/66	71/2000	0.911608	EXFABP
BP	GO:0045935	positive regulation of nucleobase-containing compound metabolic process	5/66	240/2000	0.913678	CHURC1/PHB/EAF2/MAFG/JUND
BP	GO:0009968	negative regulation of signal transduction	2/66	120/2000	0.915768	PHB/DUSP4
BP	GO:0006974	cellular response to DNA damage stimulus	2/66	121/2000	0.918137	CDK1/NUDT16L1
BP	GO:0009893	positive regulation of metabolic process	9/66	389/2000	0.920029	CHURC1/PHB/EAF2/MAFG/HSPD1/HSP90AA1/TXN/ANXA2/JUND
BP	GO:0001775	cell activation	1/66	74/2000	0.920378	HSPD1
BP	GO:0048523	negative regulation of cellular process	12/66	494/2000	0.922255	GAPDH/EXFABP/PHB/EAF2/HSPD1/DUSP4/SIRT5/NUDT16L1/TXN/ANXA2/JUND/NME2
BP	GO:0010628	positive regulation of gene expression	5/66	245/2000	0.922592	CHURC1/PHB/EAF2/MAFG/JUND
BP	GO:0045859	regulation of protein kinase activity	1/66	75/2000	0.923107	DUSP4
BP	GO:0022607	cellular component assembly	7/66	320/2000	0.923637	COX3/RHOC/CENPW/FARSA/MYL6/SNRPE/ANXA2
BP	GO:0006357	regulation of transcription by RNA polymerase II	5/66	246/2000	0.924277	PHB/EAF2/MAFG/TXN/JUND
BP	GO:0033043	regulation of organelle organization	2/66	124/2000	0.924881	RHOC/ANXA2
BP	GO:0032940	secretion by cell	1/66	76/2000	0.925743	GAPDH
BP	GO:0098609	cell-cell adhesion	1/66	76/2000	0.925743	HSPD1
BP	GO:0023056	positive regulation of signaling	3/66	168/2000	0.926673	S100A9/PHB/ANXA2
BP	GO:0016071	mRNA metabolic process	1/66	77/2000	0.928291	SNRPE
BP	GO:0048534	hematopoietic or lymphoid organ development	1/66	77/2000	0.928291	ANXA2
BP	GO:1902531	regulation of intracellular signal transduction	3/66	170/2000	0.93035	S100A9/PHB/DUSP4
BP	GO:0030001	metal ion transport	1/66	78/2000	0.930752	ANXA2
BP	GO:0043549	regulation of kinase activity	1/66	79/2000	0.93313	DUSP4
BP	GO:0006366	transcription by RNA polymerase II	5/66	252/2000	0.933735	PHB/EAF2/MAFG/TXN/JUND
BP	GO:0046903	secretion	1/66	80/2000	0.935427	GAPDH
BP	GO:0048729	tissue morphogenesis	1/66	81/2000	0.937647	RHOC
BP	GO:0010604	positive regulation of macromolecule metabolic process	8/66	368/2000	0.939622	CHURC1/PHB/EAF2/MAFG/HSPD1/TXN/ANXA2/JUND
BP	GO:0048598	embryonic morphogenesis	1/66	82/2000	0.939791	HSPA8
BP	GO:0010469	regulation of signaling receptor activity	1/66	83/2000	0.941863	LOC396365
BP	GO:0010648	negative regulation of cell communication	2/66	133/2000	0.942147	PHB/DUSP4
BP	GO:0023057	negative regulation of signaling	2/66	133/2000	0.942147	PHB/DUSP4
BP	GO:0048583	regulation of response to stimulus	8/66	373/2000	0.945408	S100A9/LOC396365/PHB/HSPD1/DUSP4/NUDT16L1/TXN/ANXA2
BP	GO:0044087	regulation of cellular component biogenesis	1/66	85/2000	0.945798	RHOC
BP	GO:0051276	chromosome organization	3/66	181/2000	0.947757	PHB/TWNK/CENPW
BP	GO:0051338	regulation of transferase activity	1/66	87/2000	0.949471	DUSP4
BP	GO:0044085	cellular component biogenesis	7/66	344/2000	0.953578	COX3/RHOC/CENPW/FARSA/MYL6/SNRPE/ANXA2
BP	GO:0009653	anatomical structure morphogenesis	6/66	309/2000	0.956329	RHOC/PGK1/HSPA8/ATP5F1B/MYL6/ANXA2
BP	GO:0032989	cellular component morphogenesis	2/66	143/2000	0.956953	RHOC/MYL6
BP	GO:0051641	cellular localization	4/66	231/2000	0.957542	HSPD1/HSPA8/TXN/ANXA2
BP	GO:0000003	reproduction	1/66	95/2000	0.961865	EAF2
BP	GO:0022414	reproductive process	1/66	95/2000	0.961865	EAF2
BP	GO:0009967	positive regulation of signal transduction	2/66	149/2000	0.964042	S100A9/PHB
BP	GO:0022603	regulation of anatomical structure morphogenesis	1/66	97/2000	0.964462	RHOC
BP	GO:0048584	positive regulation of response to stimulus	3/66	198/2000	0.966993	S100A9/PHB/HSPD1
BP	GO:0031326	regulation of cellular biosynthetic process	10/66	471/2000	0.967913	GAPDH/CHURC1/PHB/EAF2/MAFG/HSP90AA1/HOXB8/SIRT5/TXN/JUND
BP	GO:0006396	RNA processing	1/66	101/2000	0.969145	SNRPE
BP	GO:0009889	regulation of biosynthetic process	10/66	474/2000	0.969855	GAPDH/CHURC1/PHB/EAF2/MAFG/HSP90AA1/HOXB8/SIRT5/TXN/JUND
BP	GO:0051128	regulation of cellular component organization	4/66	246/2000	0.971038	RHOC/PHB/EAF2/ANXA2
BP	GO:0035556	intracellular signal transduction	4/66	252/2000	0.975238	S100A9/RHOC/PHB/DUSP4
BP	GO:0006996	organelle organization	9/66	448/2000	0.975783	GAPDH/RHOC/PHB/TUBB4B/TWNK/CENPW/HSPD1/MYL6/ANXA2
BP	GO:0010468	regulation of gene expression	10/66	485/2000	0.976123	GAPDH/CHURC1/PHB/EAF2/MAFG/HOXB8/CATH1/TXN/ANXA2/JUND
BP	GO:0010647	positive regulation of cell communication	2/66	166/2000	0.978613	S100A9/PHB
BP	GO:0048869	cellular developmental process	9/66	455/2000	0.979258	RHOC/PGK1/EXFABP/MAFG/MYL6/CSRP2/ANXA2/JUND/NME2
BP	GO:0006928	movement of cell or subcellular component	2/66	167/2000	0.979265	RHOC/HSPA8
BP	GO:0016477	cell migration	1/66	115/2000	0.981229	RHOC
BP	GO:0006325	chromatin organization	1/66	119/2000	0.983725	PHB
BP	GO:0000902	cell morphogenesis	1/66	120/2000	0.984296	RHOC
BP	GO:0048870	cell motility	1/66	120/2000	0.984296	RHOC
BP	GO:0051674	localization of cell	1/66	121/2000	0.984847	RHOC
BP	GO:0006355	regulation of transcription, DNA-templated	7/66	397/2000	0.986281	CHURC1/PHB/EAF2/MAFG/HOXB8/TXN/JUND
BP	GO:0030154	cell differentiation	8/66	439/2000	0.987382	PGK1/EXFABP/MAFG/MYL6/CSRP2/ANXA2/JUND/NME2
BP	GO:2000112	regulation of cellular macromolecule biosynthetic process	8/66	442/2000	0.988262	GAPDH/CHURC1/PHB/EAF2/MAFG/HOXB8/TXN/JUND
BP	GO:0006351	transcription, DNA-templated	7/66	405/2000	0.98874	CHURC1/PHB/EAF2/MAFG/HOXB8/TXN/JUND
BP	GO:1903506	regulation of nucleic acid-templated transcription	7/66	405/2000	0.98874	CHURC1/PHB/EAF2/MAFG/HOXB8/TXN/JUND
BP	GO:2001141	regulation of RNA biosynthetic process	7/66	405/2000	0.98874	CHURC1/PHB/EAF2/MAFG/HOXB8/TXN/JUND
BP	GO:0023051	regulation of signaling	5/66	330/2000	0.990404	S100A9/LOC396365/PHB/DUSP4/ANXA2
BP	GO:0009887	animal organ morphogenesis	1/66	134/2000	0.990495	ANXA2
BP	GO:0032774	RNA biosynthetic process	7/66	413/2000	0.990789	CHURC1/PHB/EAF2/MAFG/HOXB8/TXN/JUND
BP	GO:0097659	nucleic acid-templated transcription	7/66	413/2000	0.990789	CHURC1/PHB/EAF2/MAFG/HOXB8/TXN/JUND
BP	GO:0010556	regulation of macromolecule biosynthetic process	8/66	453/2000	0.991033	GAPDH/CHURC1/PHB/EAF2/MAFG/HOXB8/TXN/JUND
BP	GO:0019219	regulation of nucleobase-containing compound metabolic process	8/66	454/2000	0.991253	CHURC1/PHB/EAF2/MAFG/HOXB8/NUDT16L1/TXN/JUND
BP	GO:0048468	cell development	3/66	249/2000	0.992425	EXFABP/MYL6/ANXA2
BP	GO:0048513	animal organ development	5/66	339/2000	0.992486	EXFABP/EAF2/HSPA8/ANXA2/NME2
BP	GO:0009966	regulation of signal transduction	4/66	302/2000	0.993778	S100A9/LOC396365/PHB/DUSP4
BP	GO:0051252	regulation of RNA metabolic process	7/66	429/2000	0.993899	CHURC1/PHB/EAF2/MAFG/HOXB8/TXN/JUND
BP	GO:0040011	locomotion	1/66	152/2000	0.995044	RHOC
BP	GO:0007155	cell adhesion	1/66	156/2000	0.995715	HSPD1
BP	GO:0022610	biological adhesion	1/66	156/2000	0.995715	HSPD1
BP	GO:0007267	cell-cell signaling	1/66	159/2000	0.996159	PGK1
BP	GO:0010646	regulation of cell communication	4/66	325/2000	0.996839	S100A9/LOC396365/PHB/DUSP4
BP	GO:0048731	system development	7/66	487/2000	0.99877	EXFABP/EAF2/HSPD1/HSPA8/ATP5F1B/ANXA2/NME2

## Sheet: BS + ET-VS-PC. GO. CC (up)
ONTOLOGY	ID	Description	GeneRatio	BgRatio	pvalue	geneID
CC	GO:0005576	extracellular region	21/76	314/2104	0.00259699	THBS2/OGN/COL3A1/DKK3/MSTN/PSAP/HAPLN1/IFNG/SEMA3C/TTR/LPL/ST6GAL1/ANOS1/COLEC12/PI15/TGFBR2/CRIM1/COL1A2/GSN/APOA1/ARSK
CC	GO:0044421	extracellular region part	15/76	236/2104	0.01863	THBS2/COL3A1/DKK3/MSTN/PSAP/HAPLN1/IFNG/SEMA3C/TTR/LPL/COLEC12/PI15/TGFBR2/COL1A2/APOA1
CC	GO:0005581	collagen trimer	3/76	20/2104	0.0331802	COL3A1/COLEC12/COL1A2
CC	GO:0005615	extracellular space	13/76	209/2104	0.0333009	THBS2/COL3A1/DKK3/MSTN/PSAP/IFNG/SEMA3C/TTR/LPL/COLEC12/PI15/COL1A2/APOA1
CC	GO:0000932	P-body	2/76	11/2104	0.0573504	AGO4/DDX6
CC	GO:0031012	extracellular matrix	5/76	62/2104	0.0702702	COL3A1/HAPLN1/COLEC12/TGFBR2/COL1A2
CC	GO:0045121	membrane raft	2/76	20/2104	0.161241	FYN/TGFBR2
CC	GO:0098589	membrane region	2/76	20/2104	0.161241	FYN/TGFBR2
CC	GO:0098857	membrane microdomain	2/76	20/2104	0.161241	FYN/TGFBR2
CC	GO:0009986	cell surface	4/76	61/2104	0.175925	LPL/ANOS1/TGFBR2/GHR
CC	GO:0098552	side of membrane	3/76	41/2104	0.182567	FYN/TGFBR2/GHR
CC	GO:0036464	cytoplasmic ribonucleoprotein granule	2/76	22/2104	0.187409	AGO4/DDX6
CC	GO:0009897	external side of plasma membrane	2/76	23/2104	0.200713	TGFBR2/GHR
CC	GO:0035770	ribonucleoprotein granule	2/76	25/2104	0.227625	AGO4/DDX6
CC	GO:0031225	anchored component of membrane	2/76	26/2104	0.241185	NEGR1/LPL
CC	GO:0062023	collagen-containing extracellular matrix	2/76	30/2104	0.295634	COL3A1/COL1A2
CC	GO:0005795	Golgi stack	1/76	11/2104	0.333473	ST6GAL1
CC	GO:0031519	PcG protein complex	1/76	11/2104	0.333473	ASXL2
CC	GO:0045335	phagocytic vesicle	1/76	11/2104	0.333473	SYK
CC	GO:0031234	extrinsic component of cytoplasmic side of plasma membrane	1/76	12/2104	0.357676	FYN
CC	GO:1904949	ATPase complex	1/76	12/2104	0.357676	PBRM1
CC	GO:0019898	extrinsic component of membrane	2/76	35/2104	0.362876	FYN/CISH
CC	GO:0030135	coated vesicle	1/76	13/2104	0.381011	TTR
CC	GO:0009898	cytoplasmic side of plasma membrane	1/76	14/2104	0.403509	FYN
CC	GO:0043235	receptor complex	3/76	67/2104	0.439197	PDGFRA/TGFBR2/GHR
CC	GO:0030139	endocytic vesicle	1/76	16/2104	0.446111	SYK
CC	GO:0031461	cullin-RING ubiquitin ligase complex	1/76	16/2104	0.446111	CRBN
CC	GO:0098562	cytoplasmic side of membrane	1/76	17/2104	0.466272	FYN
CC	GO:0005886	plasma membrane	16/76	438/2104	0.52643	PTPN1/NEGR1/SYK/P2RY6/NEO1/FZD1/HAS2/SEMA3C/FYN/EPB41/LPL/PDGFRA/TGFBR2/NFASC/RDX/GHR
CC	GO:0031224	intrinsic component of membrane	18/76	498/2104	0.544556	NEGR1/MGAT4A/P2RY6/NEO1/FZD1/HAS2/SEMA3C/LPL/ST6GAL1/DISP3/MFSD1/PDGFRA/COLEC12/TGFBR2/NFASC/CRIM1/ITGA1/GHR
CC	GO:0005887	integral component of plasma membrane	5/76	138/2104	0.565819	NEO1/HAS2/SEMA3C/PDGFRA/TGFBR2
CC	GO:0044448	cell cortex part	1/76	23/2104	0.57289	EPB41
CC	GO:1990904	ribonucleoprotein complex	4/76	111/2104	0.57726	CELF2/AGO4/DDX6/DICER1
CC	GO:0000790	nuclear chromatin	2/76	53/2104	0.578316	ASXL2/PBRM1
CC	GO:0071944	cell periphery	16/76	453/2104	0.587527	PTPN1/NEGR1/SYK/P2RY6/NEO1/FZD1/HAS2/SEMA3C/FYN/EPB41/LPL/PDGFRA/TGFBR2/NFASC/RDX/GHR
CC	GO:0000151	ubiquitin ligase complex	1/76	24/2104	0.588489	CRBN
CC	GO:0005924	cell-substrate adherens junction	1/76	24/2104	0.588489	LPP
CC	GO:0005925	focal adhesion	1/76	24/2104	0.588489	LPP
CC	GO:0019897	extrinsic component of plasma membrane	1/76	25/2104	0.603525	FYN
CC	GO:0030055	cell-substrate junction	1/76	25/2104	0.603525	LPP
CC	GO:0031226	intrinsic component of plasma membrane	5/76	144/2104	0.604941	NEO1/HAS2/SEMA3C/PDGFRA/TGFBR2
CC	GO:0031410	cytoplasmic vesicle	6/76	174/2104	0.610988	PTPN1/SYK/PLA2G4A/THBS2/TTR/DISP3
CC	GO:0097708	intracellular vesicle	6/76	174/2104	0.610988	PTPN1/SYK/PLA2G4A/THBS2/TTR/DISP3
CC	GO:0030027	lamellipodium	1/76	26/2104	0.618018	ARHGEF6
CC	GO:0030141	secretory granule	1/76	26/2104	0.618018	THBS2
CC	GO:0000785	chromatin	3/76	90/2104	0.640872	ASXL2/PDS5B/PBRM1
CC	GO:0016021	integral component of membrane	16/76	471/2104	0.656813	MGAT4A/P2RY6/NEO1/FZD1/HAS2/SEMA3C/ST6GAL1/DISP3/MFSD1/PDGFRA/COLEC12/TGFBR2/NFASC/CRIM1/ITGA1/GHR
CC	GO:0005794	Golgi apparatus	4/76	124/2104	0.666364	MGAT4A/PLA2G4A/ST6GAL1/PDGFRA
CC	GO:0031965	nuclear membrane	1/76	30/2104	0.670944	DISP3
CC	GO:0000139	Golgi membrane	2/76	63/2104	0.673444	MGAT4A/ST6GAL1
CC	GO:0031982	vesicle	6/76	186/2104	0.677233	PTPN1/SYK/PLA2G4A/THBS2/TTR/DISP3
CC	GO:0030424	axon	2/76	66/2104	0.698431	NFASC/NFIB
CC	GO:0005783	endoplasmic reticulum	5/76	164/2104	0.72015	PTPN1/PLA2G4A/DISP3/SGK1/COL1A2
CC	GO:0005769	early endosome	1/76	35/2104	0.727025	PTPN1
CC	GO:0005938	cell cortex	1/76	35/2104	0.727025	EPB41
CC	GO:0016607	nuclear speck	1/76	35/2104	0.727025	SGK1
CC	GO:0005730	nucleolus	2/76	71/2104	0.736599	NF1/SPTY2D1
CC	GO:0000323	lytic vacuole	1/76	37/2104	0.746715	PSAP
CC	GO:0005764	lysosome	1/76	37/2104	0.746715	PSAP
CC	GO:0030659	cytoplasmic vesicle membrane	1/76	37/2104	0.746715	DISP3
CC	GO:0061695	transferase complex, transferring phosphorus-containing groups	1/76	37/2104	0.746715	CISH
CC	GO:0012506	vesicle membrane	1/76	39/2104	0.765003	DISP3
CC	GO:0044454	nuclear chromosome part	2/76	76/2104	0.770644	ASXL2/PBRM1
CC	GO:0098791	Golgi subcompartment	2/76	76/2104	0.770644	MGAT4A/ST6GAL1
CC	GO:0005912	adherens junction	1/76	40/2104	0.773652	LPP
CC	GO:0070161	anchoring junction	1/76	40/2104	0.773652	LPP
CC	GO:0099503	secretory vesicle	1/76	40/2104	0.773652	THBS2
CC	GO:0030017	sarcomere	1/76	41/2104	0.781986	NEO1
CC	GO:0000228	nuclear chromosome	2/76	78/2104	0.78317	ASXL2/PBRM1
CC	GO:0099568	cytoplasmic region	1/76	42/2104	0.790018	EPB41
CC	GO:0005929	cilium	1/76	44/2104	0.805215	PDGFRA
CC	GO:0044449	contractile fiber part	1/76	44/2104	0.805215	NEO1
CC	GO:0044431	Golgi apparatus part	2/76	82/2104	0.80646	MGAT4A/ST6GAL1
CC	GO:0031984	organelle subcompartment	4/76	155/2104	0.824968	PTPN1/MGAT4A/ST6GAL1/DISP3
CC	GO:1902494	catalytic complex	4/76	155/2104	0.824968	PBRM1/CRBN/CISH/DICER1
CC	GO:0005635	nuclear envelope	1/76	47/2104	0.825998	DISP3
CC	GO:0044459	plasma membrane part	7/76	254/2104	0.830874	NEO1/HAS2/SEMA3C/FYN/PDGFRA/TGFBR2/GHR
CC	GO:0031252	cell leading edge	1/76	48/2104	0.832427	ARHGEF6
CC	GO:0030016	myofibril	1/76	49/2104	0.838621	NEO1
CC	GO:0005773	vacuole	1/76	50/2104	0.844589	PSAP
CC	GO:0043292	contractile fiber	1/76	50/2104	0.844589	NEO1
CC	GO:0005789	endoplasmic reticulum membrane	2/76	94/2104	0.863674	PTPN1/DISP3
CC	GO:1990234	transferase complex	2/76	94/2104	0.863674	CRBN/CISH
CC	GO:0042175	nuclear outer membrane-endoplasmic reticulum membrane network	2/76	95/2104	0.867677	PTPN1/DISP3
CC	GO:0099080	supramolecular complex	3/76	132/2104	0.867695	NEO1/COL3A1/COL1A2
CC	GO:0099081	supramolecular polymer	3/76	132/2104	0.867695	NEO1/COL3A1/COL1A2
CC	GO:0099512	supramolecular fiber	3/76	132/2104	0.867695	NEO1/COL3A1/COL1A2
CC	GO:0098827	endoplasmic reticulum subcompartment	2/76	96/2104	0.871573	PTPN1/DISP3
CC	GO:0012505	endomembrane system	10/76	367/2104	0.87907	PTPN1/MGAT4A/PLA2G4A/THBS2/JAK2/ST6GAL1/DISP3/SGK1/PDGFRA/COL1A2
CC	GO:0005667	transcription factor complex	1/76	57/2104	0.880686	SKI
CC	GO:0120025	plasma membrane bounded cell projection	5/76	208/2104	0.886296	CAMK2D/PDGFRA/ARHGEF6/NFASC/NFIB
CC	GO:0042995	cell projection	5/76	215/2104	0.903019	CAMK2D/PDGFRA/ARHGEF6/NFASC/NFIB
CC	GO:0016604	nuclear body	1/76	63/2104	0.904944	SGK1
CC	GO:0044427	chromosomal part	3/76	146/2104	0.908862	ASXL2/PDS5B/PBRM1
CC	GO:0044432	endoplasmic reticulum part	2/76	109/2104	0.913563	PTPN1/DISP3
CC	GO:0043005	neuron projection	3/76	150/2104	0.918317	CAMK2D/NFASC/NFIB
CC	GO:0005829	cytosol	7/76	299/2104	0.932036	SYK/PLA2G4A/FYN/SGK1/DDX6/LPP/GHR
CC	GO:0005694	chromosome	3/76	161/2104	0.939951	ASXL2/PDS5B/PBRM1
CC	GO:0005856	cytoskeleton	5/76	242/2104	0.949334	JAK2/INVS/EPB41/GSN/RDX
CC	GO:0097458	neuron part	3/76	171/2104	0.954954	CAMK2D/NFASC/NFIB
CC	GO:0098805	whole membrane	2/76	132/2104	0.958351	FYN/TGFBR2
CC	GO:0005768	endosome	1/76	89/2104	0.96478	PTPN1
CC	GO:0044433	cytoplasmic vesicle part	1/76	96/2104	0.973101	DISP3
CC	GO:0098590	plasma membrane region	1/76	100/2104	0.976951	TGFBR2
CC	GO:0031981	nuclear lumen	6/76	320/2104	0.982651	ASXL2/NF1/RPS6KA5/PBRM1/SGK1/SPTY2D1
CC	GO:0031967	organelle envelope	1/76	114/2104	0.986609	DISP3
CC	GO:0031975	envelope	1/76	114/2104	0.986609	DISP3
CC	GO:0044451	nucleoplasm part	1/76	114/2104	0.986609	SGK1
CC	GO:0098588	bounding membrane of organelle	2/76	178/2104	0.991166	MGAT4A/ST6GAL1
CC	GO:0030054	cell junction	1/76	131/2104	0.993111	LPP
CC	GO:0098796	membrane protein complex	1/76	132/2104	0.993377	CISH
CC	GO:0044428	nuclear part	7/76	401/2104	0.994807	ASXL2/NF1/RPS6KA5/PBRM1/DISP3/SGK1/SPTY2D1
CC	GO:0031974	membrane-enclosed lumen	6/76	379/2104	0.996731	ASXL2/NF1/RPS6KA5/PBRM1/SGK1/SPTY2D1
CC	GO:0043233	organelle lumen	6/76	379/2104	0.996731	ASXL2/NF1/RPS6KA5/PBRM1/SGK1/SPTY2D1
CC	GO:0070013	intracellular organelle lumen	6/76	379/2104	0.996731	ASXL2/NF1/RPS6KA5/PBRM1/SGK1/SPTY2D1
CC	GO:0031090	organelle membrane	3/76	258/2104	0.997137	MGAT4A/ST6GAL1/DISP3
CC	GO:0005654	nucleoplasm	2/76	237/2104	0.998947	RPS6KA5/SGK1

## Sheet: BS + ET-VS-PC. GO. CC (down)
ONTOLOGY	ID	Description	GeneRatio	BgRatio	pvalue	geneID
CC	GO:0044429	mitochondrial part	19/69	93/2104	2.26345e-11	ND1/COX3/COX1/ATP6/COX2/MRPL15/ND4/CYTB/ND3/ND5/PHB/TWNK/PRELID1/HSPD1/ATP5F1B/HAGH/ND6/SIRT5/TST
CC	GO:0070469	respiratory chain	9/69	16/2104	2.46695e-10	ND1/COX3/COX1/COX2/ND4/CYTB/ND3/ND5/ND6
CC	GO:0098800	inner mitochondrial membrane protein complex	9/69	17/2104	5.107e-10	ND1/COX3/COX1/ATP6/COX2/ND4/CYTB/ND3/ND5
CC	GO:0005739	mitochondrion	21/69	138/2104	5.93957e-10	ND1/COX3/COX1/ATP6/COX2/MRPL15/GCSH/ND4/CYTB/ND3/ND5/PHB/TWNK/PRELID1/HSPD1/ATP5F1B/HAGH/ND6/SIRT5/TST/NME2
CC	GO:0005743	mitochondrial inner membrane	12/69	40/2104	1.58078e-09	ND1/COX3/COX1/ATP6/COX2/ND4/CYTB/ND3/ND5/PHB/ATP5F1B/SIRT5
CC	GO:0005746	mitochondrial respiratory chain	8/69	14/2104	2.28279e-09	ND1/COX3/COX1/COX2/ND4/CYTB/ND3/ND5
CC	GO:0098803	respiratory chain complex	8/69	14/2104	2.28279e-09	ND1/COX3/COX1/COX2/ND4/CYTB/ND3/ND5
CC	GO:0098798	mitochondrial protein complex	10/69	26/2104	2.59877e-09	ND1/COX3/COX1/ATP6/COX2/MRPL15/ND4/CYTB/ND3/ND5
CC	GO:0019866	organelle inner membrane	12/69	46/2104	9.43667e-09	ND1/COX3/COX1/ATP6/COX2/ND4/CYTB/ND3/ND5/PHB/ATP5F1B/SIRT5
CC	GO:0005740	mitochondrial envelope	14/69	69/2104	1.64302e-08	ND1/COX3/COX1/ATP6/COX2/ND4/CYTB/ND3/ND5/PHB/PRELID1/ATP5F1B/ND6/SIRT5
CC	GO:0031966	mitochondrial membrane	13/69	63/2104	4.64326e-08	ND1/COX3/COX1/ATP6/COX2/ND4/CYTB/ND3/ND5/PHB/ATP5F1B/ND6/SIRT5
CC	GO:0044455	mitochondrial membrane part	9/69	26/2104	5.18685e-08	ND1/COX3/COX1/ATP6/COX2/ND4/CYTB/ND3/ND5
CC	GO:1990204	oxidoreductase complex	7/69	14/2104	8.59598e-08	ND1/COX1/GCSH/ND4/CYTB/ND3/ND5
CC	GO:0031967	organelle envelope	16/69	114/2104	3.32183e-07	ND1/COX3/COX1/ATP6/COX2/GAPDH/ND4/CYTB/ND3/S100A6/ND5/PHB/PRELID1/ATP5F1B/ND6/SIRT5
CC	GO:0031975	envelope	16/69	114/2104	3.32183e-07	ND1/COX3/COX1/ATP6/COX2/GAPDH/ND4/CYTB/ND3/S100A6/ND5/PHB/PRELID1/ATP5F1B/ND6/SIRT5
CC	GO:0098796	membrane protein complex	14/69	132/2104	5.81268e-05	ND1/COX3/COX1/ATP6/COX2/ND4/CYTB/TMEM258/ND3/ND5/HSPD1/ATP5F1B/ANXA2/ATP6V0D2
CC	GO:0005759	mitochondrial matrix	6/69	30/2104	0.000318596	MRPL15/TWNK/HSPD1/HAGH/SIRT5/TST
CC	GO:0043209	myelin sheath	5/69	21/2104	0.000443529	PHB/HSPD1/HSP90AA1/PGAM1/ANXA2
CC	GO:0005829	cytosol	19/69	299/2104	0.00242489	GAPDH/CCT7/LDHB/PGK1/PRDX6/S100A6/HSPD1/HSPA8/HSP90AA1/ENO1/FARSA/MYL6/PKM/SNRPE/ALDOC/SIRT5/PGAM1/TXN/ANXA2
CC	GO:1902494	catalytic complex	12/69	155/2104	0.00367581	ND1/COX1/GCSH/ND4/CYTB/TMEM258/PSMA7/ND3/ND5/ENO1/FARSA/SNRPE
CC	GO:0031090	organelle membrane	16/69	258/2104	0.00735573	ND1/COX3/COX1/ATP6/COX2/GAPDH/ND4/CYTB/ND3/ND5/PHB/ATP5F1B/ND6/SIRT5/ANXA2/ATP6V0D2
CC	GO:0005773	vacuole	5/69	50/2104	0.0221053	PRDX6/TMEM208/HSPA8/ANXA2/ATP6V0D2
CC	GO:0005769	early endosome	4/69	35/2104	0.0257783	PHB/HSPD1/ANXA2/ATP6V0D2
CC	GO:0001726	ruffle	3/69	20/2104	0.0258005	S100A11/S100A6/NME2
CC	GO:0070062	extracellular exosome	2/69	12/2104	0.0565921	HSPD1/ANXA2
CC	GO:1903561	extracellular vesicle	2/69	13/2104	0.0654949	HSPD1/ANXA2
CC	GO:0043230	extracellular organelle	2/69	16/2104	0.0946543	HSPD1/ANXA2
CC	GO:0000777	condensed chromosome kinetochore	2/69	17/2104	0.105074	CENPW/CFDP1
CC	GO:0000779	condensed chromosome, centromeric region	2/69	18/2104	0.115789	CENPW/CFDP1
CC	GO:0000323	lytic vacuole	3/69	37/2104	0.118915	PRDX6/HSPA8/ANXA2
CC	GO:0005764	lysosome	3/69	37/2104	0.118915	PRDX6/HSPA8/ANXA2
CC	GO:0009986	cell surface	4/69	61/2104	0.137143	PHB/HSPD1/HSP90AA1/ANXA2
CC	GO:0044445	cytosolic part	3/69	46/2104	0.189703	CCT7/HSPA8/ENO1
CC	GO:0000776	kinetochore	2/69	25/2104	0.19676	CENPW/CFDP1
CC	GO:0005774	vacuolar membrane	2/69	25/2104	0.19676	ANXA2/ATP6V0D2
CC	GO:0019897	extrinsic component of plasma membrane	2/69	25/2104	0.19676	S100A6/ANXA2
CC	GO:0043025	neuronal cell body	2/69	25/2104	0.19676	HSPD1/HSP90AA1
CC	GO:0031252	cell leading edge	3/69	48/2104	0.206721	S100A11/S100A6/NME2
CC	GO:0000793	condensed chromosome	2/69	26/2104	0.20889	CENPW/CFDP1
CC	GO:0030141	secretory granule	2/69	26/2104	0.20889	HSPD1/CATH1
CC	GO:0044437	vacuolar part	2/69	26/2104	0.20889	ANXA2/ATP6V0D2
CC	GO:0044297	cell body	2/69	29/2104	0.245683	HSPD1/HSP90AA1
CC	GO:0098862	cluster of actin-based cell projections	1/69	10/2104	0.284069	RHOC
CC	GO:1905368	peptidase complex	1/69	10/2104	0.284069	PSMA7
CC	GO:0016323	basolateral plasma membrane	1/69	11/2104	0.30766	ANXA2
CC	GO:0019898	extrinsic component of membrane	2/69	35/2104	0.319662	S100A6/ANXA2
CC	GO:0031234	extrinsic component of cytoplasmic side of plasma membrane	1/69	12/2104	0.330485	S100A6
CC	GO:0043204	perikaryon	1/69	12/2104	0.330485	HSP90AA1
CC	GO:0005768	endosome	4/69	89/2104	0.333638	PHB/HSPD1/ANXA2/ATP6V0D2
CC	GO:0030135	coated vesicle	1/69	13/2104	0.352567	HSPD1
CC	GO:0000775	chromosome, centromeric region	2/69	38/2104	0.356163	CENPW/CFDP1
CC	GO:0016021	integral component of membrane	17/69	471/2104	0.369935	ND1/COX3/COX1/ATP6/COX2/LINGO1/ND4/CYTB/TMEM258/ND3/TMEM208/ND5/PHB/HSPD1/ND6/DIO1/ANXA2
CC	GO:0005604	basement membrane	1/69	14/2104	0.373932	ANXA2
CC	GO:0009898	cytoplasmic side of plasma membrane	1/69	14/2104	0.373932	S100A6
CC	GO:0034708	methyltransferase complex	1/69	14/2104	0.373932	SNRPE
CC	GO:0099503	secretory vesicle	2/69	40/2104	0.380132	HSPD1/CATH1
CC	GO:0030496	midbody	1/69	15/2104	0.394601	ANXA2
CC	GO:0042470	melanosome	1/69	15/2104	0.394601	HSP90AA1
CC	GO:0042641	actomyosin	1/69	15/2104	0.394601	MYL6
CC	GO:0048770	pigment granule	1/69	15/2104	0.394601	HSP90AA1
CC	GO:0016324	apical plasma membrane	1/69	16/2104	0.414597	ATP6V0D2
CC	GO:0034703	cation channel complex	1/69	16/2104	0.414597	ANXA2
CC	GO:0036477	somatodendritic compartment	3/69	72/2104	0.423222	HSPD1/HSPA8/HSP90AA1
CC	GO:0031902	late endosome membrane	1/69	17/2104	0.433942	ANXA2
CC	GO:0042383	sarcolemma	1/69	17/2104	0.433942	ANXA2
CC	GO:0098562	cytoplasmic side of membrane	1/69	17/2104	0.433942	S100A6
CC	GO:0005576	extracellular region	11/69	314/2104	0.457313	LINGO1/LOC396365/PRDX6/EXFABP/DHRS11/HSPD1/CATH1/PON2/TXN/ANXA2/NME2
CC	GO:0005635	nuclear envelope	2/69	47/2104	0.460825	GAPDH/S100A6
CC	GO:0005681	spliceosomal complex	1/69	19/2104	0.470762	SNRPE
CC	GO:0005765	lysosomal membrane	1/69	19/2104	0.470762	ANXA2
CC	GO:0015934	large ribosomal subunit	1/69	19/2104	0.470762	MRPL15
CC	GO:0098852	lytic vacuole membrane	1/69	19/2104	0.470762	ANXA2
CC	GO:0031224	intrinsic component of membrane	17/69	498/2104	0.471242	ND1/COX3/COX1/ATP6/COX2/LINGO1/ND4/CYTB/TMEM258/ND3/TMEM208/ND5/PHB/HSPD1/ND6/DIO1/ANXA2
CC	GO:0016459	myosin complex	1/69	20/2104	0.488276	MYL6
CC	GO:0045121	membrane raft	1/69	20/2104	0.488276	ANXA2
CC	GO:0098589	membrane region	1/69	20/2104	0.488276	ANXA2
CC	GO:0098857	membrane microdomain	1/69	20/2104	0.488276	ANXA2
CC	GO:1990904	ribonucleoprotein complex	4/69	111/2104	0.499085	GAPDH/MRPL15/HSPA8/SNRPE
CC	GO:0031301	integral component of organelle membrane	1/69	21/2104	0.505219	CYTB
CC	GO:0045177	apical part of cell	1/69	21/2104	0.505219	ATP6V0D2
CC	GO:0031410	cytoplasmic vesicle	6/69	174/2104	0.513008	PHB/HSPD1/HSP90AA1/CATH1/ANXA2/ATP6V0D2
CC	GO:0097708	intracellular vesicle	6/69	174/2104	0.513008	PHB/HSPD1/HSP90AA1/CATH1/ANXA2/ATP6V0D2
CC	GO:0015630	microtubule cytoskeleton	4/69	113/2104	0.513456	GAPDH/TUBB4B/CCDC61/CDK1
CC	GO:0031300	intrinsic component of organelle membrane	1/69	22/2104	0.521609	CYTB
CC	GO:0005615	extracellular space	7/69	209/2104	0.53717	LINGO1/PRDX6/EXFABP/HSPD1/CATH1/ANXA2/NME2
CC	GO:0048471	perinuclear region of cytoplasm	2/69	55/2104	0.545336	S100A6/HSP90AA1
CC	GO:0005770	late endosome	1/69	24/2104	0.5528	ANXA2
CC	GO:0005924	cell-substrate adherens junction	1/69	24/2104	0.5528	NUDT16L1
CC	GO:0005925	focal adhesion	1/69	24/2104	0.5528	NUDT16L1
CC	GO:0098858	actin-based cell projection	1/69	24/2104	0.5528	RHOC
CC	GO:0150034	distal axon	1/69	24/2104	0.5528	HSPA8
CC	GO:0098687	chromosomal region	2/69	56/2104	0.55525	CENPW/CFDP1
CC	GO:0030055	cell-substrate junction	1/69	25/2104	0.567635	NUDT16L1
CC	GO:0031982	vesicle	6/69	186/2104	0.58109	PHB/HSPD1/HSP90AA1/CATH1/ANXA2/ATP6V0D2
CC	GO:0030027	lamellipodium	1/69	26/2104	0.581985	NME2
CC	GO:0005789	endoplasmic reticulum membrane	3/69	94/2104	0.604333	TMEM258/TMEM208/DIO1
CC	GO:0031974	membrane-enclosed lumen	12/69	379/2104	0.604891	MRPL15/PHB/EAF2/TWNK/CENPW/PRELID1/HSPD1/HAGH/CDK1/SIRT5/TST/JUND
CC	GO:0043233	organelle lumen	12/69	379/2104	0.604891	MRPL15/PHB/EAF2/TWNK/CENPW/PRELID1/HSPD1/HAGH/CDK1/SIRT5/TST/JUND
CC	GO:0070013	intracellular organelle lumen	12/69	379/2104	0.604891	MRPL15/PHB/EAF2/TWNK/CENPW/PRELID1/HSPD1/HAGH/CDK1/SIRT5/TST/JUND
CC	GO:0031012	extracellular matrix	2/69	62/2104	0.611557	LINGO1/ANXA2
CC	GO:0042175	nuclear outer membrane-endoplasmic reticulum membrane network	3/69	95/2104	0.611666	TMEM258/TMEM208/DIO1
CC	GO:0098827	endoplasmic reticulum subcompartment	3/69	96/2104	0.618911	TMEM258/TMEM208/DIO1
CC	GO:0005694	chromosome	5/69	161/2104	0.619061	HMGN1/PGK1/CENPW/CFDP1/JUND
CC	GO:0098794	postsynapse	2/69	63/2104	0.620409	PSMA7/HSPA8
CC	GO:0031965	nuclear membrane	1/69	30/2104	0.634837	GAPDH
CC	GO:0033267	axon part	1/69	30/2104	0.634837	HSPA8
CC	GO:0062023	collagen-containing extracellular matrix	1/69	30/2104	0.634837	ANXA2
CC	GO:0030424	axon	2/69	66/2104	0.646049	HSPA8/HSP90AA1
CC	GO:0044391	ribosomal subunit	1/69	31/2104	0.646986	MRPL15
CC	GO:0098590	plasma membrane region	3/69	100/2104	0.646996	RHOC/ANXA2/ATP6V0D2
CC	GO:0043235	receptor complex	2/69	67/2104	0.654293	HSPD1/HSP90AA1
CC	GO:0098793	presynapse	1/69	32/2104	0.658736	HSPA8
CC	GO:0044421	extracellular region part	7/69	236/2104	0.671041	LINGO1/PRDX6/EXFABP/HSPD1/CATH1/ANXA2/NME2
CC	GO:0012505	endomembrane system	11/69	367/2104	0.680649	GAPDH/TMEM258/DBI/TMEM208/S100A6/PHB/HSPD1/CATH1/DIO1/ANXA2/ATP6V0D2
CC	GO:0034702	ion channel complex	1/69	34/2104	0.681092	ANXA2
CC	GO:0005938	cell cortex	1/69	35/2104	0.691722	RHOC
CC	GO:0016607	nuclear speck	1/69	35/2104	0.691722	EAF2
CC	GO:0120025	plasma membrane bounded cell projection	6/69	208/2104	0.692675	S100A11/RHOC/S100A6/HSPA8/HSP90AA1/NME2
CC	GO:0005815	microtubule organizing center	2/69	73/2104	0.700631	CCDC61/CDK1
CC	GO:0044432	endoplasmic reticulum part	3/69	109/2104	0.704859	TMEM258/TMEM208/DIO1
CC	GO:0005819	spindle	1/69	37/2104	0.711946	CDK1
CC	GO:1902495	transmembrane transporter complex	1/69	37/2104	0.711946	ANXA2
CC	GO:1990351	transporter complex	1/69	37/2104	0.711946	ANXA2
CC	GO:0044427	chromosomal part	4/69	146/2104	0.718216	HMGN1/CENPW/CFDP1/JUND
CC	GO:0005840	ribosome	1/69	38/2104	0.721561	MRPL15
CC	GO:0042995	cell projection	6/69	215/2104	0.72392	S100A11/RHOC/S100A6/HSPA8/HSP90AA1/NME2
CC	GO:0005912	adherens junction	1/69	40/2104	0.739854	NUDT16L1
CC	GO:0070161	anchoring junction	1/69	40/2104	0.739854	NUDT16L1
CC	GO:0005874	microtubule	1/69	41/2104	0.74855	TUBB4B
CC	GO:0098552	side of membrane	1/69	41/2104	0.74855	S100A6
CC	GO:0099568	cytoplasmic region	1/69	42/2104	0.756961	RHOC
CC	GO:0044449	contractile fiber part	1/69	44/2104	0.772958	MYL6
CC	GO:0044456	synapse part	2/69	88/2104	0.794573	PSMA7/HSPA8
CC	GO:0005813	centrosome	1/69	47/2104	0.795027	CCDC61
CC	GO:0005783	endoplasmic reticulum	4/69	164/2104	0.800235	TMEM258/DBI/TMEM208/DIO1
CC	GO:0005886	plasma membrane	12/69	438/2104	0.804155	GAPDH/LINGO1/RHOC/S100A6/PHB/HSPD1/HSPA8/HSP90AA1/NUDT16L1/ANXA2/NME2/ATP6V0D2
CC	GO:0000785	chromatin	2/69	90/2104	0.804948	HMGN1/JUND
CC	GO:0043292	contractile fiber	1/69	50/2104	0.814979	MYL6
CC	GO:0005856	cytoskeleton	6/69	242/2104	0.823957	GAPDH/TUBB4B/CCDC61/MYL6/CDK1/NUDT16L1
CC	GO:1990234	transferase complex	2/69	94/2104	0.824335	TMEM258/SNRPE
CC	GO:0097458	neuron part	4/69	171/2104	0.826584	RHOC/HSPD1/HSPA8/HSP90AA1
CC	GO:0000790	nuclear chromatin	1/69	53/2104	0.833014	JUND
CC	GO:0071944	cell periphery	12/69	453/2104	0.841421	GAPDH/LINGO1/RHOC/S100A6/PHB/HSPD1/HSPA8/HSP90AA1/NUDT16L1/ANXA2/NME2/ATP6V0D2
CC	GO:0030425	dendrite	1/69	55/2104	0.844063	HSPA8
CC	GO:0097447	dendritic tree	1/69	55/2104	0.844063	HSPA8
CC	GO:0010008	endosome membrane	1/69	56/2104	0.849315	ANXA2
CC	GO:0005667	transcription factor complex	1/69	57/2104	0.854391	JUND
CC	GO:0044440	endosomal part	1/69	61/2104	0.873066	ANXA2
CC	GO:0016604	nuclear body	1/69	63/2104	0.881498	EAF2
CC	GO:0043005	neuron projection	3/69	150/2104	0.881868	RHOC/HSPA8/HSP90AA1
CC	GO:0044430	cytoskeletal part	4/69	190/2104	0.884181	TUBB4B/CCDC61/MYL6/CDK1
CC	GO:0098797	plasma membrane protein complex	1/69	64/2104	0.885504	ATP6V0D2
CC	GO:0045202	synapse	2/69	112/2104	0.892013	PSMA7/HSPA8
CC	GO:0031984	organelle subcompartment	3/69	155/2104	0.895353	TMEM258/TMEM208/DIO1
CC	GO:0005654	nucleoplasm	5/69	237/2104	0.904306	PHB/EAF2/CENPW/CDK1/JUND
CC	GO:0015629	actin cytoskeleton	1/69	74/2104	0.9189	MYL6
CC	GO:0044454	nuclear chromosome part	1/69	76/2104	0.924321	JUND
CC	GO:0000228	nuclear chromosome	1/69	78/2104	0.929385	JUND
CC	GO:0044459	plasma membrane part	5/69	254/2104	0.933759	RHOC/S100A6/PHB/ANXA2/ATP6V0D2
CC	GO:0098805	whole membrane	2/69	132/2104	0.9387	ANXA2/ATP6V0D2
CC	GO:0099080	supramolecular complex	2/69	132/2104	0.9387	TUBB4B/MYL6
CC	GO:0099081	supramolecular polymer	2/69	132/2104	0.9387	TUBB4B/MYL6
CC	GO:0099512	supramolecular fiber	2/69	132/2104	0.9387	TUBB4B/MYL6
CC	GO:0099513	polymeric cytoskeletal fiber	1/69	86/2104	0.946507	TUBB4B
CC	GO:0044433	cytoplasmic vesicle part	1/69	96/2104	0.962255	ANXA2
CC	GO:0044428	nuclear part	8/69	401/2104	0.96742	GAPDH/S100A6/PHB/EAF2/CENPW/SNRPE/CDK1/JUND
CC	GO:0044451	nucleoplasm part	1/69	114/2104	0.97994	EAF2
CC	GO:0044463	cell projection part	1/69	117/2104	0.981956	HSPA8
CC	GO:0120038	plasma membrane bounded cell projection part	1/69	117/2104	0.981956	HSPA8
CC	GO:0098588	bounding membrane of organelle	2/69	178/2104	0.984628	ANXA2/ATP6V0D2
CC	GO:0005794	Golgi apparatus	1/69	124/2104	0.985916	DBI
CC	GO:0031981	nuclear lumen	5/69	320/2104	0.986525	PHB/EAF2/CENPW/CDK1/JUND
CC	GO:0030054	cell junction	1/69	131/2104	0.989017	NUDT16L1
CC	GO:0005887	integral component of plasma membrane	1/69	138/2104	0.991443	PHB
CC	GO:0031226	intrinsic component of plasma membrane	1/69	144/2104	0.993096	PHB

## Sheet: BS + ET-VS-PC. GO. MF (up)
ONTOLOGY	ID	Description	GeneRatio	BgRatio	pvalue	geneID
MF	GO:0019838	growth factor binding	5/71	26/1878	0.0023722	PDGFRA/TGFBR2/CRIM1/COL1A2/GHR
MF	GO:0005539	glycosaminoglycan binding	5/71	29/1878	0.00392011	THBS2/MSTN/HAPLN1/LPL/TGFBR2
MF	GO:0046332	SMAD binding	3/71	10/1878	0.00513491	SKI/TGFBR2/COL1A2
MF	GO:0004715	non-membrane spanning protein tyrosine kinase activity	3/71	11/1878	0.00687045	SYK/JAK2/FYN
MF	GO:0098772	molecular function regulator	15/71	215/1878	0.0118992	FNIP1/NF1/OGN/DKK3/MSTN/IFNG/SEMA3C/TTR/ANOS1/SGK1/CISH/PI15/ARHGEF6/CRIM1/APOA1
MF	GO:0004672	protein kinase activity	8/71	85/1878	0.0130059	SYK/RPS6KA5/JAK2/FYN/CAMK2D/SGK1/PDGFRA/TGFBR2
MF	GO:0016773	phosphotransferase activity, alcohol group as acceptor	8/71	94/1878	0.0228976	SYK/RPS6KA5/JAK2/FYN/CAMK2D/SGK1/PDGFRA/TGFBR2
MF	GO:0005102	signaling receptor binding	11/71	158/1878	0.0317415	ASXL2/OGN/DKK3/MSTN/IFNG/SEMA3C/FYN/TTR/LPL/TGFBR2/APOA1
MF	GO:0016301	kinase activity	8/71	105/1878	0.0411138	SYK/RPS6KA5/JAK2/FYN/CAMK2D/SGK1/PDGFRA/TGFBR2
MF	GO:0030414	peptidase inhibitor activity	3/71	22/1878	0.0476378	ANOS1/PI15/CRIM1
MF	GO:0004713	protein tyrosine kinase activity	4/71	38/1878	0.0525305	SYK/JAK2/FYN/PDGFRA
MF	GO:0008201	heparin binding	3/71	24/1878	0.0593524	THBS2/MSTN/LPL
MF	GO:0004674	protein serine/threonine kinase activity	4/71	41/1878	0.0662581	RPS6KA5/CAMK2D/SGK1/TGFBR2
MF	GO:0005516	calmodulin binding	3/71	26/1878	0.0722906	INVS/EPB41/CAMK2D
MF	GO:0061134	peptidase regulator activity	3/71	26/1878	0.0722906	ANOS1/PI15/CRIM1
MF	GO:0004867	serine-type endopeptidase inhibitor activity	2/71	12/1878	0.0728282	ANOS1/CRIM1
MF	GO:0008194	UDP-glycosyltransferase activity	2/71	12/1878	0.0728282	MGAT4A/HAS2
MF	GO:0052689	carboxylic ester hydrolase activity	2/71	12/1878	0.0728282	PLA2G4A/LPL
MF	GO:0016772	transferase activity, transferring phosphorus-containing groups	8/71	120/1878	0.0788219	SYK/RPS6KA5/JAK2/FYN/CAMK2D/SGK1/PDGFRA/TGFBR2
MF	GO:0005160	transforming growth factor beta receptor binding	2/71	13/1878	0.0840192	MSTN/TGFBR2
MF	GO:0019955	cytokine binding	2/71	13/1878	0.0840192	TGFBR2/GHR
MF	GO:0004857	enzyme inhibitor activity	4/71	45/1878	0.0871895	FNIP1/ANOS1/PI15/CRIM1
MF	GO:0003700	DNA-binding transcription factor activity	10/71	166/1878	0.0901859	TSC22D1/FOXP3/MAFB/TEF/ETS1/RREB1/POU2F1/GLI3/TAL1/NFIB
MF	GO:0005201	extracellular matrix structural constituent	2/71	14/1878	0.0956942	COL3A1/COL1A2
MF	GO:0030234	enzyme regulator activity	7/71	106/1878	0.101261	FNIP1/NF1/ANOS1/CISH/PI15/CRIM1/APOA1
MF	GO:0000981	DNA-binding transcription factor activity, RNA polymerase II-specific	7/71	107/1878	0.105182	FOXP3/MAFB/TEF/ETS1/RREB1/TAL1/NFIB
MF	GO:1901681	sulfur compound binding	3/71	32/1878	0.117695	THBS2/MSTN/LPL
MF	GO:0016757	transferase activity, transferring glycosyl groups	3/71	34/1878	0.134742	MGAT4A/HAS2/ST6GAL1
MF	GO:0030545	receptor regulator activity	6/71	97/1878	0.156355	OGN/DKK3/MSTN/IFNG/SEMA3C/TTR
MF	GO:0019904	protein domain specific binding	4/71	56/1878	0.158617	SKI/QKI/TTR/DDX6
MF	GO:0016758	transferase activity, transferring hexosyl groups	2/71	19/1878	0.159637	MGAT4A/HAS2
MF	GO:0005126	cytokine receptor binding	3/71	38/1878	0.171159	MSTN/IFNG/TGFBR2
MF	GO:0004866	endopeptidase inhibitor activity	2/71	21/1878	0.187028	ANOS1/CRIM1
MF	GO:0042393	histone binding	2/71	21/1878	0.187028	JAK2/SPTY2D1
MF	GO:0038023	signaling receptor activity	7/71	127/1878	0.199863	P2RY6/NEO1/FZD1/PDGFRA/COLEC12/TGFBR2/GHR
MF	GO:0042562	hormone binding	2/71	22/1878	0.200966	TTR/GHR
MF	GO:0060089	molecular transducer activity	7/71	129/1878	0.210843	P2RY6/NEO1/FZD1/PDGFRA/COLEC12/TGFBR2/GHR
MF	GO:0061135	endopeptidase regulator activity	2/71	23/1878	0.215026	ANOS1/CRIM1
MF	GO:0016788	hydrolase activity, acting on ester bonds	5/71	86/1878	0.222502	PTPN1/PLA2G4A/LPL/DICER1/ARSK
MF	GO:0060589	nucleoside-triphosphatase regulator activity	2/71	24/1878	0.229179	FNIP1/NF1
MF	GO:0140110	transcription regulator activity	10/71	203/1878	0.231178	TSC22D1/FOXP3/MAFB/TEF/ETS1/RREB1/POU2F1/GLI3/TAL1/NFIB
MF	GO:0016740	transferase activity	13/71	277/1878	0.238468	MGAT4A/SYK/RPS6KA5/JAK2/TRMT11/NHLRC2/HAS2/FYN/ST6GAL1/CAMK2D/SGK1/PDGFRA/TGFBR2
MF	GO:0043168	anion binding	16/71	354/1878	0.250929	SYK/PLA2G4A/THBS2/RPS6KA5/JAK2/MSTN/HAPLN1/FYN/LPL/CAMK2D/SGK1/DDX6/DICER1/PDGFRA/TGFBR2/APOA1
MF	GO:0005524	ATP binding	10/71	210/1878	0.26482	SYK/RPS6KA5/JAK2/FYN/CAMK2D/SGK1/DDX6/DICER1/PDGFRA/TGFBR2
MF	GO:0097367	carbohydrate derivative binding	14/71	308/1878	0.265153	SYK/THBS2/RPS6KA5/JAK2/MSTN/HAPLN1/FYN/LPL/CAMK2D/SGK1/DDX6/DICER1/PDGFRA/TGFBR2
MF	GO:0046872	metal ion binding	20/71	460/1878	0.271796	ASXL2/MGAT4A/PLA2G4A/THBS2/NELL2/COL3A1/RPS6KA5/FOXP3/FYN/RREB1/CRBN/DICER1/BCO1/COLEC12/LPP/GLI3/TGFBR2/COL1A2/GSN/ARSK
MF	GO:0048018	receptor ligand activity	5/71	94/1878	0.280595	OGN/MSTN/IFNG/SEMA3C/TTR
MF	GO:0004386	helicase activity	2/71	28/1878	0.286205	DDX6/DICER1
MF	GO:0005125	cytokine activity	2/71	28/1878	0.286205	MSTN/IFNG
MF	GO:0019199	transmembrane receptor protein kinase activity	2/71	28/1878	0.286205	PDGFRA/TGFBR2
MF	GO:0003723	RNA binding	7/71	142/1878	0.287206	CELF2/AGO4/KIAA0430/TRMT11/QKI/DDX6/DICER1
MF	GO:0000977	RNA polymerase II regulatory region sequence-specific DNA binding	5/71	95/1878	0.288087	FOXP3/MAFB/TEF/RREB1/TAL1
MF	GO:0001012	RNA polymerase II regulatory region DNA binding	5/71	96/1878	0.29562	FOXP3/MAFB/TEF/RREB1/TAL1
MF	GO:0005543	phospholipid binding	2/71	29/1878	0.300455	PLA2G4A/APOA1
MF	GO:0030554	adenyl nucleotide binding	10/71	219/1878	0.310346	SYK/RPS6KA5/JAK2/FYN/CAMK2D/SGK1/DDX6/DICER1/PDGFRA/TGFBR2
MF	GO:0032559	adenyl ribonucleotide binding	10/71	219/1878	0.310346	SYK/RPS6KA5/JAK2/FYN/CAMK2D/SGK1/DDX6/DICER1/PDGFRA/TGFBR2
MF	GO:0004888	transmembrane signaling receptor activity	5/71	98/1878	0.31079	P2RY6/FZD1/PDGFRA/TGFBR2/GHR
MF	GO:0005085	guanyl-nucleotide exchange factor activity	1/71	10/1878	0.320459	ARHGEF6
MF	GO:0043169	cation binding	20/71	474/1878	0.323897	ASXL2/MGAT4A/PLA2G4A/THBS2/NELL2/COL3A1/RPS6KA5/FOXP3/FYN/RREB1/CRBN/DICER1/BCO1/COLEC12/LPP/GLI3/TGFBR2/COL1A2/GSN/ARSK
MF	GO:0001228	DNA-binding transcription activator activity, RNA polymerase II-specific	3/71	53/1878	0.324166	MAFB/TEF/RREB1
MF	GO:0140096	catalytic activity, acting on a protein	11/71	248/1878	0.331643	PTPN1/MGAT4A/SYK/RPS6KA5/JAK2/NHLRC2/FYN/CAMK2D/SGK1/PDGFRA/TGFBR2
MF	GO:0001077	proximal promoter DNA-binding transcription activator activity, RNA polymerase II-specific	2/71	32/1878	0.342886	MAFB/TEF
MF	GO:0005496	steroid binding	1/71	11/1878	0.346288	APOA1
MF	GO:0051087	chaperone binding	1/71	11/1878	0.346288	FNIP1
MF	GO:0000049	tRNA binding	1/71	12/1878	0.371148	TRMT11
MF	GO:0002020	protease binding	1/71	12/1878	0.371148	COL1A2
MF	GO:0016247	channel regulator activity	1/71	12/1878	0.371148	SGK1
MF	GO:0030674	protein binding, bridging	1/71	12/1878	0.371148	COL1A2
MF	GO:0008083	growth factor activity	2/71	35/1878	0.384523	OGN/MSTN
MF	GO:0017147	Wnt-protein binding	1/71	13/1878	0.395075	FZD1
MF	GO:0000976	transcription regulatory region sequence-specific DNA binding	5/71	109/1878	0.395647	FOXP3/MAFB/TEF/RREB1/TAL1
MF	GO:0140097	catalytic activity, acting on DNA	2/71	36/1878	0.398166	PBRM1/DICER1
MF	GO:0043565	sequence-specific DNA binding	8/71	186/1878	0.405946	SKI/FOXP3/MAFB/TEF/ETS1/RREB1/POU2F1/TAL1
MF	GO:0004930	G protein-coupled receptor activity	2/71	37/1878	0.411673	P2RY6/FZD1
MF	GO:0004540	ribonuclease activity	1/71	14/1878	0.418105	DICER1
MF	GO:0060090	molecular adaptor activity	1/71	14/1878	0.418105	COL1A2
MF	GO:1990837	sequence-specific double-stranded DNA binding	5/71	112/1878	0.418856	FOXP3/MAFB/TEF/RREB1/TAL1
MF	GO:0000978	RNA polymerase II proximal promoter sequence-specific DNA binding	3/71	64/1878	0.439252	FOXP3/MAFB/RREB1
MF	GO:0003779	actin binding	3/71	64/1878	0.439252	EPB41/GSN/RDX
MF	GO:0004497	monooxygenase activity	1/71	15/1878	0.440269	BCO1
MF	GO:0061630	ubiquitin protein ligase activity	1/71	15/1878	0.440269	NHLRC2
MF	GO:0061659	ubiquitin-like protein ligase activity	1/71	15/1878	0.440269	NHLRC2
MF	GO:0003677	DNA binding	15/71	373/1878	0.440941	ASXL2/SKI/FOXP3/MAFB/PBRM1/HDX/TEF/ETS1/RREB1/POU2F1/DICER1/SPTY2D1/GLI3/TAL1/NFIB
MF	GO:0000987	proximal promoter sequence-specific DNA binding	3/71	65/1878	0.449433	FOXP3/MAFB/RREB1
MF	GO:0008047	enzyme activator activity	2/71	40/1878	0.451291	NF1/APOA1
MF	GO:0036094	small molecule binding	14/71	350/1878	0.454945	CELF2/SYK/RPS6KA5/JAK2/HAPLN1/FYN/TTR/CAMK2D/SGK1/DDX6/DICER1/PDGFRA/TGFBR2/APOA1
MF	GO:0004725	protein tyrosine phosphatase activity	1/71	16/1878	0.461601	PTPN1
MF	GO:0051213	dioxygenase activity	1/71	16/1878	0.461601	BCO1
MF	GO:0046982	protein heterodimerization activity	3/71	67/1878	0.469577	SKI/FOXP3/TTR
MF	GO:0008144	drug binding	10/71	249/1878	0.471458	SYK/RPS6KA5/JAK2/FYN/CAMK2D/SGK1/DDX6/DICER1/PDGFRA/TGFBR2
MF	GO:0004519	endonuclease activity	1/71	17/1878	0.48213	DICER1
MF	GO:0008094	DNA-dependent ATPase activity	1/71	17/1878	0.48213	PBRM1
MF	GO:0016853	isomerase activity	1/71	17/1878	0.48213	BCO1
MF	GO:0000982	transcription factor activity, RNA polymerase II proximal promoter sequence-specific DNA binding	2/71	43/1878	0.489402	MAFB/TEF
MF	GO:0017016	Ras GTPase binding	1/71	18/1878	0.501888	ARHGEF6
MF	GO:0042277	peptide binding	1/71	18/1878	0.501888	GHR
MF	GO:0005509	calcium ion binding	4/71	97/1878	0.505258	PLA2G4A/THBS2/NELL2/GSN
MF	GO:0003705	transcription factor activity, RNA polymerase II distal enhancer sequence-specific binding	1/71	19/1878	0.520902	FOXP3
MF	GO:0005096	GTPase activator activity	1/71	19/1878	0.520902	NF1
MF	GO:0030246	carbohydrate binding	1/71	19/1878	0.520902	COLEC12
MF	GO:0030695	GTPase regulator activity	1/71	19/1878	0.520902	NF1
MF	GO:0031267	small GTPase binding	1/71	19/1878	0.520902	ARHGEF6
MF	GO:0003682	chromatin binding	3/71	73/1878	0.527979	ASXL2/FOXP3/PBRM1
MF	GO:0044212	transcription regulatory region DNA binding	5/71	128/1878	0.539012	FOXP3/MAFB/TEF/RREB1/TAL1
MF	GO:0035639	purine ribonucleoside triphosphate binding	10/71	263/1878	0.546066	SYK/RPS6KA5/JAK2/FYN/CAMK2D/SGK1/DDX6/DICER1/PDGFRA/TGFBR2
MF	GO:0001067	regulatory region nucleic acid binding	5/71	129/1878	0.546193	FOXP3/MAFB/TEF/RREB1/TAL1
MF	GO:0031406	carboxylic acid binding	1/71	22/1878	0.573753	HAPLN1
MF	GO:0003690	double-stranded DNA binding	5/71	133/1878	0.574405	FOXP3/MAFB/TEF/RREB1/TAL1
MF	GO:0004714	transmembrane receptor protein tyrosine kinase activity	1/71	23/1878	0.590059	PDGFRA
MF	GO:0000166	nucleotide binding	11/71	300/1878	0.596766	CELF2/SYK/RPS6KA5/JAK2/FYN/CAMK2D/SGK1/DDX6/DICER1/PDGFRA/TGFBR2
MF	GO:1901265	nucleoside phosphate binding	11/71	300/1878	0.596766	CELF2/SYK/RPS6KA5/JAK2/FYN/CAMK2D/SGK1/DDX6/DICER1/PDGFRA/TGFBR2
MF	GO:0017076	purine nucleotide binding	10/71	273/1878	0.597193	SYK/RPS6KA5/JAK2/FYN/CAMK2D/SGK1/DDX6/DICER1/PDGFRA/TGFBR2
MF	GO:0032555	purine ribonucleotide binding	10/71	273/1878	0.597193	SYK/RPS6KA5/JAK2/FYN/CAMK2D/SGK1/DDX6/DICER1/PDGFRA/TGFBR2
MF	GO:0032553	ribonucleotide binding	10/71	274/1878	0.602173	SYK/RPS6KA5/JAK2/FYN/CAMK2D/SGK1/DDX6/DICER1/PDGFRA/TGFBR2
MF	GO:0051020	GTPase binding	1/71	24/1878	0.60575	ARHGEF6
MF	GO:0004721	phosphoprotein phosphatase activity	1/71	25/1878	0.620848	PTPN1
MF	GO:0000287	magnesium ion binding	1/71	26/1878	0.635375	RPS6KA5
MF	GO:0020037	heme binding	1/71	26/1878	0.635375	JAK2
MF	GO:0033218	amide binding	1/71	27/1878	0.649354	GHR
MF	GO:0046906	tetrapyrrole binding	1/71	27/1878	0.649354	JAK2
MF	GO:0004518	nuclease activity	1/71	28/1878	0.662804	DICER1
MF	GO:0043177	organic acid binding	1/71	28/1878	0.662804	HAPLN1
MF	GO:0004842	ubiquitin-protein transferase activity	1/71	29/1878	0.675745	NHLRC2
MF	GO:0008168	methyltransferase activity	1/71	29/1878	0.675745	TRMT11
MF	GO:0019207	kinase regulator activity	1/71	30/1878	0.688196	CISH
MF	GO:0005179	hormone activity	1/71	32/1878	0.711701	TTR
MF	GO:0016791	phosphatase activity	1/71	32/1878	0.711701	PTPN1
MF	GO:0019787	ubiquitin-like protein transferase activity	1/71	32/1878	0.711701	NHLRC2
MF	GO:0042803	protein homodimerization activity	3/71	96/1878	0.715292	SKI/FOXP3/MSTN
MF	GO:0008289	lipid binding	2/71	66/1878	0.723056	PLA2G4A/APOA1
MF	GO:0003729	mRNA binding	1/71	34/1878	0.733457	CELF2
MF	GO:0016741	transferase activity, transferring one-carbon groups	1/71	34/1878	0.733457	TRMT11
MF	GO:0008092	cytoskeletal protein binding	4/71	131/1878	0.743635	FYN/EPB41/GSN/RDX
MF	GO:0015631	tubulin binding	1/71	36/1878	0.753593	FYN
MF	GO:0051015	actin filament binding	1/71	37/1878	0.763091	GSN
MF	GO:0140098	catalytic activity, acting on RNA	1/71	37/1878	0.763091	DICER1
MF	GO:0042578	phosphoric ester hydrolase activity	1/71	39/1878	0.781016	PTPN1
MF	GO:0046983	protein dimerization activity	5/71	170/1878	0.786496	SKI/FOXP3/MSTN/TTR/TAL1
MF	GO:0042802	identical protein binding	4/71	146/1878	0.817189	SKI/FOXP3/MSTN/COL1A2
MF	GO:0008134	transcription factor binding	2/71	81/1878	0.821994	SKI/POU2F1
MF	GO:0042623	ATPase activity, coupled	1/71	49/1878	0.852433	PBRM1
MF	GO:0017111	nucleoside-triphosphatase activity	3/71	127/1878	0.87166	PBRM1/DDX6/DICER1
MF	GO:0016462	pyrophosphatase activity	3/71	129/1878	0.878542	PBRM1/DDX6/DICER1
MF	GO:0016817	hydrolase activity, acting on acid anhydrides	3/71	132/1878	0.888262	PBRM1/DDX6/DICER1
MF	GO:0016818	hydrolase activity, acting on acid anhydrides, in phosphorus-containing anhydrides	3/71	132/1878	0.888262	PBRM1/DDX6/DICER1
MF	GO:0019899	enzyme binding	3/71	139/1878	0.908335	SPTY2D1/ARHGEF6/COL1A2
MF	GO:0016887	ATPase activity	1/71	61/1878	0.908375	PBRM1
MF	GO:0005198	structural molecule activity	2/71	117/1878	0.943882	COL3A1/COL1A2
MF	GO:0044877	protein-containing complex binding	2/71	120/1878	0.949272	COLEC12/GSN
MF	GO:0048037	cofactor binding	1/71	77/1878	0.951708	JAK2
MF	GO:0016787	hydrolase activity	7/71	306/1878	0.959055	PTPN1/PLA2G4A/PBRM1/LPL/DDX6/DICER1/ARSK
MF	GO:0016491	oxidoreductase activity	1/71	105/1878	0.984476	BCO1
MF	GO:0005215	transporter activity	1/71	125/1878	0.993176	APOA1

## Sheet: BS + ET-VS-PC. GO. MF (down)
ONTOLOGY	ID	Description	GeneRatio	BgRatio	pvalue	geneID
MF	GO:0016491	oxidoreductase activity	15/68	105/1878	2.25267e-06	ND1/COX3/COX1/COX2/GAPDH/LDHB/ND4/CYTB/ND3/PRDX6/ND5/DHRS11/ND6/DIO1/TXN
MF	GO:0015078	proton transmembrane transporter activity	6/68	17/1878	1.63294e-05	COX3/COX1/ATP6/COX2/ATP5F1B/ATP6V0D2
MF	GO:0016651	oxidoreductase activity, acting on NAD(P)H	5/68	12/1878	3.49504e-05	ND1/ND4/ND3/ND5/ND6
MF	GO:0009055	electron transfer activity	4/68	13/1878	0.000879038	COX3/COX1/COX2/CYTB
MF	GO:0015077	monovalent inorganic cation transmembrane transporter activity	6/68	37/1878	0.00172833	COX3/COX1/ATP6/COX2/ATP5F1B/ATP6V0D2
MF	GO:0016787	hydrolase activity	20/68	306/1878	0.00416319	ATP6/ITPA/RHOC/ACP1/PSMA7/PRDX6/TUBB4B/TWNK/HSPD1/HSPA8/HSP90AA1/ATP5F1B/HAGH/MYL6/DUSP4/ACYP1/PON2/SIRT5/PGAM1/ATP6V0D2
MF	GO:0051082	unfolded protein binding	4/68	20/1878	0.00491567	CCT7/HSPD1/HSPA8/HSP90AA1
MF	GO:0048306	calcium-dependent protein binding	3/68	11/1878	0.00608331	S100A11/S100A6/ANXA2
MF	GO:0016817	hydrolase activity, acting on acid anhydrides	11/68	132/1878	0.00651465	ATP6/ITPA/RHOC/TUBB4B/TWNK/HSPA8/HSP90AA1/ATP5F1B/MYL6/ACYP1/ATP6V0D2
MF	GO:0016818	hydrolase activity, acting on acid anhydrides, in phosphorus-containing anhydrides	11/68	132/1878	0.00651465	ATP6/ITPA/RHOC/TUBB4B/TWNK/HSPA8/HSP90AA1/ATP5F1B/MYL6/ACYP1/ATP6V0D2
MF	GO:0000166	nucleotide binding	19/68	300/1878	0.00764074	GAPDH/CCT7/ITPA/RHOC/PGK1/DBI/DHRS11/TUBB4B/TWNK/HSPD1/HSPA8/HSP90AA1/ATP5F1B/FARSA/MYL6/PKM/CDK1/SIRT5/NME2
MF	GO:1901265	nucleoside phosphate binding	19/68	300/1878	0.00764074	GAPDH/CCT7/ITPA/RHOC/PGK1/DBI/DHRS11/TUBB4B/TWNK/HSPD1/HSPA8/HSP90AA1/ATP5F1B/FARSA/MYL6/PKM/CDK1/SIRT5/NME2
MF	GO:0036094	small molecule binding	21/68	350/1878	0.00909876	S100A9/GAPDH/CCT7/ITPA/RHOC/PGK1/DBI/EXFABP/DHRS11/TUBB4B/TWNK/HSPD1/HSPA8/HSP90AA1/ATP5F1B/FARSA/MYL6/PKM/CDK1/SIRT5/NME2
MF	GO:0022890	inorganic cation transmembrane transporter activity	7/68	70/1878	0.0116521	COX3/COX1/ATP6/COX2/ATP5F1B/ANXA2/ATP6V0D2
MF	GO:0015399	primary active transmembrane transporter activity	3/68	14/1878	0.012413	COX3/ATP5F1B/ATP6V0D2
MF	GO:0016462	pyrophosphatase activity	10/68	129/1878	0.0155287	ATP6/ITPA/RHOC/TUBB4B/TWNK/HSPA8/HSP90AA1/ATP5F1B/MYL6/ATP6V0D2
MF	GO:0008324	cation transmembrane transporter activity	7/68	76/1878	0.0178855	COX3/COX1/ATP6/COX2/ATP5F1B/ANXA2/ATP6V0D2
MF	GO:0016887	ATPase activity	6/68	61/1878	0.0208338	ATP6/HSPA8/HSP90AA1/ATP5F1B/MYL6/ATP6V0D2
MF	GO:0008289	lipid binding	6/68	66/1878	0.0295895	S100A9/DBI/EXFABP/HSPD1/CATH1/ANXA2
MF	GO:0017111	nucleoside-triphosphatase activity	9/68	127/1878	0.0362613	ATP6/RHOC/TUBB4B/TWNK/HSPA8/HSP90AA1/ATP5F1B/MYL6/ATP6V0D2
MF	GO:0043168	anion binding	19/68	354/1878	0.0408797	S100A9/CCT7/RHOC/PGK1/DBI/EXFABP/TUBB4B/TWNK/HSPD1/HSPA8/HSP90AA1/ATP5F1B/FARSA/MYL6/PKM/CDK1/SIRT5/ANXA2/NME2
MF	GO:0015318	inorganic molecular entity transmembrane transporter activity	7/68	92/1878	0.0453292	COX3/COX1/ATP6/COX2/ATP5F1B/ANXA2/ATP6V0D2
MF	GO:0030554	adenyl nucleotide binding	13/68	219/1878	0.0458739	CCT7/PGK1/DBI/TWNK/HSPD1/HSPA8/HSP90AA1/ATP5F1B/FARSA/MYL6/PKM/CDK1/NME2
MF	GO:0032559	adenyl ribonucleotide binding	13/68	219/1878	0.0458739	CCT7/PGK1/DBI/TWNK/HSPD1/HSPA8/HSP90AA1/ATP5F1B/FARSA/MYL6/PKM/CDK1/NME2
MF	GO:0051219	phosphoprotein binding	2/68	10/1878	0.0481892	HSPA8/HSP90AA1
MF	GO:0015075	ion transmembrane transporter activity	7/68	96/1878	0.0550202	COX3/COX1/ATP6/COX2/ATP5F1B/ANXA2/ATP6V0D2
MF	GO:0048037	cofactor binding	6/68	77/1878	0.0566127	COX1/GAPDH/ND4/CYTB/DBI/SIRT5
MF	GO:0051087	chaperone binding	2/68	11/1878	0.0575461	HSPD1/HSP90AA1
MF	GO:0017076	purine nucleotide binding	15/68	273/1878	0.058361	CCT7/RHOC/PGK1/DBI/TUBB4B/TWNK/HSPD1/HSPA8/HSP90AA1/ATP5F1B/FARSA/MYL6/PKM/CDK1/NME2
MF	GO:0032555	purine ribonucleotide binding	15/68	273/1878	0.058361	CCT7/RHOC/PGK1/DBI/TUBB4B/TWNK/HSPD1/HSPA8/HSP90AA1/ATP5F1B/FARSA/MYL6/PKM/CDK1/NME2
MF	GO:0032553	ribonucleotide binding	15/68	274/1878	0.0599558	CCT7/RHOC/PGK1/DBI/TUBB4B/TWNK/HSPD1/HSPA8/HSP90AA1/ATP5F1B/FARSA/MYL6/PKM/CDK1/NME2
MF	GO:0000287	magnesium ion binding	3/68	26/1878	0.0651374	ENO1/MYL6/PKM
MF	GO:0019829	cation-transporting ATPase activity	2/68	12/1878	0.0674748	ATP5F1B/ATP6V0D2
MF	GO:0022853	active ion transmembrane transporter activity	2/68	12/1878	0.0674748	ATP5F1B/ATP6V0D2
MF	GO:0042625	ATPase coupled ion transmembrane transporter activity	2/68	12/1878	0.0674748	ATP5F1B/ATP6V0D2
MF	GO:0052689	carboxylic ester hydrolase activity	2/68	12/1878	0.0674748	PRDX6/PON2
MF	GO:0022804	active transmembrane transporter activity	3/68	27/1878	0.0714406	COX3/ATP5F1B/ATP6V0D2
MF	GO:0097367	carbohydrate derivative binding	16/68	308/1878	0.0777915	CCT7/RHOC/PGK1/DBI/TUBB4B/TWNK/HSPD1/HSPA8/HSP90AA1/ATP5F1B/FARSA/MYL6/PKM/CATH1/CDK1/NME2
MF	GO:0005215	transporter activity	8/68	125/1878	0.077827	COX3/COX1/ATP6/COX2/PRELID1/ATP5F1B/ANXA2/ATP6V0D2
MF	GO:0015405	P-P-bond-hydrolysis-driven transmembrane transporter activity	2/68	13/1878	0.077923	ATP5F1B/ATP6V0D2
MF	GO:0042626	ATPase activity, coupled to transmembrane movement of substances	2/68	13/1878	0.077923	ATP5F1B/ATP6V0D2
MF	GO:0016616	oxidoreductase activity, acting on the CH-OH group of donors, NAD or NADP as acceptor	2/68	14/1878	0.0888414	LDHB/DHRS11
MF	GO:0043492	ATPase activity, coupled to movement of substances	2/68	14/1878	0.0888414	ATP5F1B/ATP6V0D2
MF	GO:0042623	ATPase activity, coupled	4/68	49/1878	0.098368	HSPA8/ATP5F1B/MYL6/ATP6V0D2
MF	GO:0016614	oxidoreductase activity, acting on CH-OH group of donors	2/68	15/1878	0.100183	LDHB/DHRS11
MF	GO:0031072	heat shock protein binding	2/68	15/1878	0.100183	HSPA8/HSP90AA1
MF	GO:0022857	transmembrane transporter activity	7/68	111/1878	0.10236	COX3/COX1/ATP6/COX2/ATP5F1B/ANXA2/ATP6V0D2
MF	GO:0016791	phosphatase activity	3/68	32/1878	0.106759	ACP1/DUSP4/PON2
MF	GO:0004725	protein tyrosine phosphatase activity	2/68	16/1878	0.111905	ACP1/DUSP4
MF	GO:0050662	coenzyme binding	3/68	33/1878	0.11452	GAPDH/DBI/SIRT5
MF	GO:0016853	isomerase activity	2/68	17/1878	0.123965	PGAM1/PPIL3
MF	GO:0005524	ATP binding	11/68	210/1878	0.129879	CCT7/PGK1/TWNK/HSPD1/HSPA8/HSP90AA1/ATP5F1B/FARSA/PKM/CDK1/NME2
MF	GO:0035639	purine ribonucleoside triphosphate binding	13/68	263/1878	0.145072	CCT7/RHOC/PGK1/TUBB4B/TWNK/HSPD1/HSPA8/HSP90AA1/ATP5F1B/FARSA/PKM/CDK1/NME2
MF	GO:0042578	phosphoric ester hydrolase activity	3/68	39/1878	0.165131	ACP1/DUSP4/PON2
MF	GO:0031406	carboxylic acid binding	2/68	22/1878	0.188052	S100A9/EXFABP
MF	GO:0016788	hydrolase activity, acting on ester bonds	5/68	86/1878	0.197476	ACP1/PRDX6/HAGH/DUSP4/PON2
MF	GO:0004721	phosphoprotein phosphatase activity	2/68	25/1878	0.228402	ACP1/DUSP4
MF	GO:0020037	heme binding	2/68	26/1878	0.242008	COX1/CYTB
MF	GO:0008017	microtubule binding	2/68	27/1878	0.255653	S100A9/GAPDH
MF	GO:0046906	tetrapyrrole binding	2/68	27/1878	0.255653	COX1/CYTB
MF	GO:0043177	organic acid binding	2/68	28/1878	0.269318	S100A9/EXFABP
MF	GO:0005509	calcium ion binding	5/68	97/1878	0.272381	S100A9/S100A11/S100A6/MYL6/ANXA2
MF	GO:0008270	zinc ion binding	4/68	74/1878	0.278393	S100A9/CHURC1/S100A6/SIRT5
MF	GO:0008144	drug binding	11/68	249/1878	0.284478	CCT7/PGK1/TWNK/HSPD1/HSPA8/HSP90AA1/ATP5F1B/FARSA/PKM/CDK1/NME2
MF	GO:0016782	transferase activity, transferring sulfur-containing groups	1/68	10/1878	0.309064	TST
MF	GO:0019843	rRNA binding	1/68	10/1878	0.309064	TST
MF	GO:1902936	phosphatidylinositol bisphosphate binding	1/68	10/1878	0.309064	ANXA2
MF	GO:0019904	protein domain specific binding	3/68	56/1878	0.330872	GAPDH/YWHAG/HSP90AA1
MF	GO:0003678	DNA helicase activity	1/68	11/1878	0.334216	TWNK
MF	GO:0016811	hydrolase activity, acting on carbon-nitrogen (but not peptide) bonds, in linear amides	1/68	11/1878	0.334216	SIRT5
MF	GO:0017022	myosin binding	1/68	11/1878	0.334216	MYL6
MF	GO:0000049	tRNA binding	1/68	12/1878	0.358465	FARSA
MF	GO:0002020	protease binding	1/68	12/1878	0.358465	ANXA2
MF	GO:0016830	carbon-carbon lyase activity	1/68	12/1878	0.358465	ALDOC
MF	GO:0016836	hydro-lyase activity	1/68	12/1878	0.358465	ENO1
MF	GO:0140101	catalytic activity, acting on a tRNA	1/68	12/1878	0.358465	FARSA
MF	GO:1901981	phosphatidylinositol phosphate binding	1/68	12/1878	0.358465	ANXA2
MF	GO:0046914	transition metal ion binding	5/68	111/1878	0.374794	COX2/S100A9/CHURC1/S100A6/SIRT5
MF	GO:0015631	tubulin binding	2/68	36/1878	0.377319	S100A9/GAPDH
MF	GO:0016829	lyase activity	2/68	37/1878	0.390448	ENO1/ALDOC
MF	GO:0003697	single-stranded DNA binding	1/68	14/1878	0.404383	TWNK
MF	GO:0016209	antioxidant activity	1/68	14/1878	0.404383	PRDX6
MF	GO:0016835	carbon-oxygen lyase activity	1/68	14/1878	0.404383	ENO1
MF	GO:0031492	nucleosomal DNA binding	1/68	15/1878	0.426111	HMGN1
MF	GO:0031625	ubiquitin protein ligase binding	1/68	15/1878	0.426111	HSPD1
MF	GO:0035091	phosphatidylinositol binding	1/68	15/1878	0.426111	ANXA2
MF	GO:0046982	protein heterodimerization activity	3/68	67/1878	0.440973	MAFG/CENPW/MYL6
MF	GO:0003924	GTPase activity	2/68	41/1878	0.441693	RHOC/TUBB4B
MF	GO:0005262	calcium channel activity	1/68	16/1878	0.447058	ANXA2
MF	GO:0044389	ubiquitin-like protein ligase binding	1/68	16/1878	0.447058	HSPD1
MF	GO:0051427	hormone receptor binding	1/68	16/1878	0.447058	HSP90AA1
MF	GO:0022843	voltage-gated cation channel activity	1/68	17/1878	0.467252	ANXA2
MF	GO:0031491	nucleosome binding	1/68	17/1878	0.467252	HMGN1
MF	GO:0070851	growth factor receptor binding	1/68	17/1878	0.467252	LINGO1
MF	GO:0017016	Ras GTPase binding	1/68	18/1878	0.486718	ANXA2
MF	GO:0004857	enzyme inhibitor activity	2/68	45/1878	0.490565	GAPDH/ANXA2
MF	GO:0005244	voltage-gated ion channel activity	1/68	19/1878	0.505483	ANXA2
MF	GO:0022832	voltage-gated channel activity	1/68	19/1878	0.505483	ANXA2
MF	GO:0031267	small GTPase binding	1/68	19/1878	0.505483	ANXA2
MF	GO:0046872	metal ion binding	17/68	460/1878	0.508743	COX1/COX2/S100A9/ITPA/S100A11/CYTB/CHURC1/S100A6/ENO1/HAGH/MYL6/CSRP2/PKM/PON2/SIRT5/ANXA2/NME2
MF	GO:0008092	cytoskeletal protein binding	5/68	131/1878	0.520697	S100A9/GAPDH/S100A6/MYL6/ANXA2
MF	GO:0016301	kinase activity	4/68	105/1878	0.534535	PGK1/PKM/CDK1/NME2
MF	GO:0004866	endopeptidase inhibitor activity	1/68	21/1878	0.541009	GAPDH
MF	GO:0016810	hydrolase activity, acting on carbon-nitrogen (but not peptide) bonds	1/68	21/1878	0.541009	SIRT5
MF	GO:0031490	chromatin DNA binding	1/68	21/1878	0.541009	HMGN1
MF	GO:0000981	DNA-binding transcription factor activity, RNA polymerase II-specific	4/68	107/1878	0.549907	PHB/EAF2/MAFG/JUND
MF	GO:0015085	calcium ion transmembrane transporter activity	1/68	22/1878	0.557816	ANXA2
MF	GO:0030414	peptidase inhibitor activity	1/68	22/1878	0.557816	GAPDH
MF	GO:0043169	cation binding	17/68	474/1878	0.566318	COX1/COX2/S100A9/ITPA/S100A11/CYTB/CHURC1/S100A6/ENO1/HAGH/MYL6/CSRP2/PKM/PON2/SIRT5/ANXA2/NME2
MF	GO:0016874	ligase activity	1/68	23/1878	0.574017	FARSA
MF	GO:0061135	endopeptidase regulator activity	1/68	23/1878	0.574017	GAPDH
MF	GO:0019899	enzyme binding	5/68	139/1878	0.575441	RHOC/S100A6/PHB/HSPD1/ANXA2
MF	GO:0001228	DNA-binding transcription activator activity, RNA polymerase II-specific	2/68	53/1878	0.580046	EAF2/MAFG
MF	GO:0051020	GTPase binding	1/68	24/1878	0.589632	ANXA2
MF	GO:0046983	protein dimerization activity	6/68	170/1878	0.590801	S100A11/S100A6/MAFG/CENPW/HSP90AA1/MYL6
MF	GO:0003723	RNA binding	5/68	142/1878	0.59516	HSPD1/FARSA/SNRPE/TST/NUDT16L1
MF	GO:0005525	GTP binding	2/68	55/1878	0.600585	RHOC/TUBB4B
MF	GO:0001882	nucleoside binding	2/68	56/1878	0.610574	RHOC/TUBB4B
MF	GO:0001883	purine nucleoside binding	2/68	56/1878	0.610574	RHOC/TUBB4B
MF	GO:0032549	ribonucleoside binding	2/68	56/1878	0.610574	RHOC/TUBB4B
MF	GO:0032550	purine ribonucleoside binding	2/68	56/1878	0.610574	RHOC/TUBB4B
MF	GO:0061134	peptidase regulator activity	1/68	26/1878	0.619191	GAPDH
MF	GO:0042802	identical protein binding	5/68	146/1878	0.620686	GAPDH/S100A11/S100A6/HSP90AA1/ANXA2
MF	GO:0033218	amide binding	1/68	27/1878	0.633173	DBI
MF	GO:0016772	transferase activity, transferring phosphorus-containing groups	4/68	120/1878	0.643104	PGK1/PKM/CDK1/NME2
MF	GO:0003735	structural constituent of ribosome	1/68	28/1878	0.646649	MRPL15
MF	GO:0004386	helicase activity	1/68	28/1878	0.646649	TWNK
MF	GO:0019001	guanyl nucleotide binding	2/68	60/1878	0.648667	RHOC/TUBB4B
MF	GO:0032561	guanyl ribonucleotide binding	2/68	60/1878	0.648667	RHOC/TUBB4B
MF	GO:0003713	transcription coactivator activity	1/68	29/1878	0.659637	JUND
MF	GO:0005200	structural constituent of cytoskeleton	1/68	29/1878	0.659637	TUBB4B
MF	GO:0005543	phospholipid binding	1/68	29/1878	0.659637	ANXA2
MF	GO:0001664	G protein-coupled receptor binding	1/68	30/1878	0.672154	PHB
MF	GO:0000977	RNA polymerase II regulatory region sequence-specific DNA binding	3/68	95/1878	0.679933	EAF2/MAFG/JUND
MF	GO:0000978	RNA polymerase II proximal promoter sequence-specific DNA binding	2/68	64/1878	0.683809	MAFG/JUND
MF	GO:0001012	RNA polymerase II regulatory region DNA binding	3/68	96/1878	0.686943	EAF2/MAFG/JUND
MF	GO:0042803	protein homodimerization activity	3/68	96/1878	0.686943	S100A11/S100A6/HSP90AA1
MF	GO:0005102	signaling receptor binding	5/68	158/1878	0.691521	S100A9/LINGO1/LOC396365/PHB/HSP90AA1
MF	GO:0000987	proximal promoter sequence-specific DNA binding	2/68	65/1878	0.692143	MAFG/JUND
MF	GO:0044212	transcription regulatory region DNA binding	4/68	128/1878	0.694006	PHB/EAF2/MAFG/JUND
MF	GO:0001077	proximal promoter DNA-binding transcription activator activity, RNA polymerase II-specific	1/68	32/1878	0.695844	MAFG
MF	GO:0005179	hormone activity	1/68	32/1878	0.695844	LOC396365
MF	GO:1901681	sulfur compound binding	1/68	32/1878	0.695844	DBI
MF	GO:0001067	regulatory region nucleic acid binding	4/68	129/1878	0.700004	PHB/EAF2/MAFG/JUND
MF	GO:0003700	DNA-binding transcription factor activity	5/68	166/1878	0.733643	PHB/EAF2/MAFG/HOXB8/JUND
MF	GO:0140097	catalytic activity, acting on DNA	1/68	36/1878	0.738276	TWNK
MF	GO:0004175	endopeptidase activity	1/68	37/1878	0.747938	PSMA7
MF	GO:0051015	actin filament binding	1/68	37/1878	0.747938	MYL6
MF	GO:0140098	catalytic activity, acting on RNA	1/68	37/1878	0.747938	FARSA
MF	GO:0030234	enzyme regulator activity	3/68	106/1878	0.750936	GAPDH/HSP90AA1/ANXA2
MF	GO:0000976	transcription regulatory region sequence-specific DNA binding	3/68	109/1878	0.768014	EAF2/MAFG/JUND
MF	GO:0004674	protein serine/threonine kinase activity	1/68	41/1878	0.783194	CDK1
MF	GO:1990837	sequence-specific double-stranded DNA binding	3/68	112/1878	0.78415	EAF2/MAFG/JUND
MF	GO:0000982	transcription factor activity, RNA polymerase II proximal promoter sequence-specific DNA binding	1/68	43/1878	0.798952	MAFG
MF	GO:0008134	transcription factor binding	2/68	81/1878	0.802668	HSP90AA1/JUND
MF	GO:0005198	structural molecule activity	3/68	117/1878	0.809023	MRPL15/TUBB4B/MYL6
MF	GO:0005261	cation channel activity	1/68	45/1878	0.81358	ANXA2
MF	GO:0046873	metal ion transmembrane transporter activity	1/68	45/1878	0.81358	ANXA2
MF	GO:0022839	ion gated channel activity	1/68	46/1878	0.820496	ANXA2
MF	GO:0044877	protein-containing complex binding	3/68	120/1878	0.822782	HMGN1/HSPD1/MYL6
MF	GO:0019901	protein kinase binding	1/68	48/1878	0.833578	RHOC
MF	GO:0022836	gated channel activity	1/68	48/1878	0.833578	ANXA2
MF	GO:0003712	transcription coregulator activity	1/68	51/1878	0.851458	JUND
MF	GO:0019900	kinase binding	1/68	52/1878	0.856987	RHOC
MF	GO:0070011	peptidase activity, acting on L-amino acid peptides	1/68	52/1878	0.856987	PSMA7
MF	GO:0016773	phosphotransferase activity, alcohol group as acceptor	2/68	94/1878	0.865325	PKM/CDK1
MF	GO:0003690	double-stranded DNA binding	3/68	133/1878	0.873189	EAF2/MAFG/JUND
MF	GO:0140110	transcription regulator activity	5/68	203/1878	0.875866	PHB/EAF2/MAFG/HOXB8/JUND
MF	GO:0005216	ion channel activity	1/68	56/1878	0.877145	ANXA2
MF	GO:0022838	substrate-specific channel activity	1/68	57/1878	0.88173	ANXA2
MF	GO:0008233	peptidase activity	1/68	58/1878	0.886147	PSMA7
MF	GO:0015267	channel activity	1/68	60/1878	0.894498	ANXA2
MF	GO:0022803	passive transmembrane transporter activity	1/68	60/1878	0.894498	ANXA2
MF	GO:0140096	catalytic activity, acting on a protein	6/68	248/1878	0.903893	GAPDH/ACP1/PSMA7/DUSP4/CDK1/PPIL3
MF	GO:0003779	actin binding	1/68	64/1878	0.90943	MYL6
MF	GO:0003682	chromatin binding	1/68	73/1878	0.935833	HMGN1
MF	GO:0016740	transferase activity	6/68	277/1878	0.95095	GAPDH/PGK1/PKM/CDK1/TST/NME2
MF	GO:0004672	protein kinase activity	1/68	85/1878	0.959584	CDK1
MF	GO:0098772	molecular function regulator	4/68	215/1878	0.962445	GAPDH/LOC396365/HSP90AA1/ANXA2
MF	GO:0048018	receptor ligand activity	1/68	94/1878	0.971484	LOC396365
MF	GO:0043565	sequence-specific DNA binding	3/68	186/1878	0.972113	EAF2/MAFG/JUND
MF	GO:0030545	receptor regulator activity	1/68	97/1878	0.974624	LOC396365
MF	GO:0003677	DNA binding	8/68	373/1878	0.974629	HMGN1/PHB/EAF2/TWNK/MAFG/CENPW/HOXB8/JUND
MF	GO:0060089	molecular transducer activity	1/68	129/1878	0.99278	CDK1

## Sheet: PC-VS-NC. GO. BP (up)
ONTOLOGY	ID	Description	GeneRatio	BgRatio	pvalue	geneID
BP	GO:0006954	inflammatory response	23/304	45/2000	1.2008e-08	CNTF/S100A9/IL6/ADCYAP1/PTGS2/ADORA2B/IL8L2/RELA/FN1/TF/NOS2/BCL6/SETD6/ADORA1/IL18/ANXA1/HMGB2/TLR2A/PHB/GATA3/CD40LG/CCL4/CD28
BP	GO:0002684	positive regulation of immune system process	30/304	74/2000	6.2692e-08	THY1/TGFB1/CSF3/IL6/IGF2/PRNP/B2M/ADORA2B/RELA/TESC/FAM65B/BLM/BTK/LCK/FGR/BCL6/TMEM173/INHBA/IL18/ANXA1/HMGB2/FYN/TLR2A/PHB/GATA3/CSK/CD40LG/CD28/FOS/IRF7
BP	GO:0050727	regulation of inflammatory response	15/304	24/2000	1.38466e-07	S100A9/IL6/ADCYAP1/PTGS2/ADORA2B/IL8L2/NOS2/BCL6/SETD6/ADORA1/ANXA1/TLR2A/PHB/GATA3/CD28
BP	GO:0001817	regulation of cytokine production	21/304	43/2000	1.4976e-07	CEBPB/FST/TGFB3/IL6/PRNP/ADCYAP1/B2M/HSPB1/INHBB/ADORA2B/FGR/NOS2/BCL6/TMEM173/IL18/ANXA1/GAPDH/TLR2A/GATA3/CD40LG/CD28
BP	GO:0002682	regulation of immune system process	35/304	100/2000	3.70936e-07	CEBPB/THY1/TGFB1/TGFB3/CSF3/IL6/IGF2/PRNP/ADCYAP1/B2M/ADORA2B/RELA/TESC/FAM65B/BLM/BTK/LCK/FGR/BCL6/TMEM173/INHBA/ADORA1/IL18/ANXA1/HMGB2/SOX9/FYN/TLR2A/PHB/GATA3/CSK/CD40LG/CD28/FOS/IRF7
BP	GO:0031347	regulation of defense response	20/304	44/2000	1.3008e-06	S100A9/IL6/ADCYAP1/PTGS2/ADORA2B/IL8L2/RELA/FGR/NOS2/BCL6/TMEM173/SETD6/ADORA1/ANXA1/HMGB2/TLR2A/PHB/GATA3/CD28/IRF7
BP	GO:0006955	immune response	34/304	101/2000	1.57817e-06	THY1/S100A9/TGFB3/CSF3/IL6/PRNP/ADCYAP1/B2M/ADORA2B/ZYX/BF2/IL8L2/RELA/BTK/LCK/FGR/TF/BCL6/TMEM173/IL18/ANXA1/HMGB2/AvBD12/GAPDH/FYN/TLR2A/PHB/GATA3/CSK/NFIL3/CD40LG/CCL4/CD28/IRF7
BP	GO:0001816	cytokine production	21/304	49/2000	2.29963e-06	CEBPB/FST/TGFB3/IL6/PRNP/ADCYAP1/B2M/HSPB1/INHBB/ADORA2B/FGR/NOS2/BCL6/TMEM173/IL18/ANXA1/GAPDH/TLR2A/GATA3/CD40LG/CD28
BP	GO:0002376	immune system process	50/304	178/2000	2.57399e-06	CEBPB/THY1/TGFB1/S100A9/TGFB3/CSF3/IL6/IGF2/PRNP/ADCYAP1/B2M/ADORA2B/BARX1/ZYX/BF2/IL8L2/RELA/TESC/FAM65B/BLM/BTK/LCK/FGR/TF/BCL6/TMEM173/SERPINB10B/INHBA/ADORA1/ACE/IL18/ANXA1/SRC/IKZF1/HMGB2/AvBD12/SOX9/GAPDH/FYN/TLR2A/PHB/GATA3/CSK/CD3E/NFIL3/CD40LG/CCL4/CD28/FOS/IRF7
BP	GO:0001819	positive regulation of cytokine production	15/304	30/2000	6.82629e-06	CEBPB/FST/IL6/ADCYAP1/B2M/HSPB1/ADORA2B/FGR/TMEM173/IL18/ANXA1/GAPDH/GATA3/CD40LG/CD28
BP	GO:0032101	regulation of response to external stimulus	21/304	54/2000	1.46862e-05	CNTF/S100A9/IL6/ADCYAP1/PTGS2/ADORA2B/IL8L2/FAM65B/NOS2/BCL6/TMEM173/CAPN3/SETD6/ADORA1/ANXA1/TLR2A/PHB/GATA3/ANXA5/CD28/GCG
BP	GO:0048583	regulation of response to stimulus	84/304	373/2000	1.86949e-05	VIP/FST/NMU/SOCS3/THY1/CNTF/TGFB1/S100A9/FGFR1/CYR61/TGFB3/CSF3/CISH/IL6/IGF2/MDK/PRNP/ADCYAP1/B2M/DUSP4/NUDT16L1/PTGS2/HSPB1/INHBB/ADORA2B/CCK/BARX1/IL8L2/HBEGF/RELA/RGS20/RGS17/PCNA/FAM65B/MSX1/BLM/CDH2/BTK/LOC396365/LCK/KHDRBS1/GPC1/FGR/NOS2/BCL6/TMEM173/F10/CAPN3/INHBA/SETD6/ADORA1/GAL/IL18/ANXA1/SIK1/SRC/HMGB2/SOX9/PIK3R5/SPP1/DRAXIN/FYN/KPTN/TLR2A/FGF2/PHB/SOX10/GATA3/P2RY6/SMO/HSPA5/CALCB/…
BP	GO:0050865	regulation of cell activation	17/304	40/2000	2.53742e-05	CEBPB/THY1/IL6/IGF2/PRNP/ADORA2B/FAM65B/BLM/LCK/FGR/BCL6/CAPN3/IL18/ANXA1/GATA3/CD40LG/CD28
BP	GO:0006952	defense response	33/304	109/2000	3.01687e-05	CEBPB/CNTF/S100A9/IL6/ADCYAP1/PTGS2/ADORA2B/ZYX/IL8L2/RELA/FN1/BTK/FGR/TF/LYG2/NOS2/RNASE4/BCL6/TMEM173/SETD6/ADORA1/IL18/ANXA1/HMGB2/AvBD12/GAPDH/TLR2A/PHB/GATA3/CD40LG/CCL4/CD28/IRF7
BP	GO:0048584	positive regulation of response to stimulus	51/304	198/2000	3.14033e-05	THY1/CNTF/TGFB1/S100A9/FGFR1/CYR61/TGFB3/CSF3/IL6/IGF2/PRNP/ADCYAP1/B2M/PTGS2/INHBB/ADORA2B/IL8L2/HBEGF/RELA/PCNA/FAM65B/MSX1/BLM/CDH2/BTK/LCK/KHDRBS1/FGR/TMEM173/F10/CAPN3/INHBA/ANXA1/HMGB2/SOX9/PIK3R5/FYN/TLR2A/FGF2/PHB/GATA3/P2RY6/SMO/CSK/EPHB3/CD40LG/CCL4/CD28/ARL2BP/IRF7/GCG
BP	GO:0050867	positive regulation of cell activation	14/304	30/2000	3.80806e-05	THY1/IL6/IGF2/ADORA2B/BLM/LCK/FGR/BCL6/CAPN3/IL18/ANXA1/GATA3/CD40LG/CD28
BP	GO:0050776	regulation of immune response	21/304	57/2000	3.87145e-05	THY1/TGFB3/PRNP/ADCYAP1/B2M/ADORA2B/RELA/BTK/LCK/FGR/BCL6/TMEM173/ANXA1/HMGB2/FYN/TLR2A/PHB/GATA3/CSK/CD28/IRF7
BP	GO:0002237	response to molecule of bacterial origin	10/304	17/2000	4.12036e-05	CEBPB/IL6/B2M/JUND/IL8L2/TF/NOS2/SLC11A1/HMGB2/TLR2A
BP	GO:0010646	regulation of cell communication	74/304	325/2000	4.75187e-05	VIP/FST/NMU/SOCS3/THY1/CNTF/TGFB1/S100A9/FGFR1/CYR61/TGFB3/CSF3/CISH/IL6/IGF2/MDK/PRNP/ADCYAP1/DUSP4/PTGS2/HSPB1/INHBB/ADORA2B/CCK/BARX1/IL8L2/HBEGF/RELA/RGS20/RGS17/FAM65B/MSX1/CDH2/LOC396365/LCK/KHDRBS1/GPC1/FGR/PAIP2B/BCL6/F10/CAPN3/INHBA/ADORA1/GAL/IL18/ANXA1/SIK1/SRC/SOX9/PIK3R5/SPP1/DRAXIN/KPTN/FGF2/PHB/SOX10/GATA3/P2RY6/SMO/HSPA5/CALCB/CSK/ANXA5/EPHB3/SNAP25/CD40LG/NOG/CCL4/CD28/ARL2BP/GCG…
BP	GO:0050863	regulation of T cell activation	13/304	27/2000	4.83134e-05	CEBPB/THY1/IL6/IGF2/PRNP/FAM65B/BLM/LCK/BCL6/ANXA1/GATA3/CD40LG/CD28
BP	GO:0002694	regulation of leukocyte activation	16/304	38/2000	5.09489e-05	CEBPB/THY1/IL6/IGF2/PRNP/ADORA2B/FAM65B/BLM/LCK/FGR/BCL6/IL18/ANXA1/GATA3/CD40LG/CD28
BP	GO:0035556	intracellular signal transduction	60/304	252/2000	7.63077e-05	CEBPB/VIP/SOCS3/CNTF/TGFB1/S100A9/FGFR1/CYR61/TGFB3/CSF3/HIC1/CISH/IL6/IGF2/PRNP/ADCYAP1/DUSP4/PTGS2/HSPB1/INHBB/ADORA2B/HBEGF/RELA/FAM65B/MSX1/CDH2/BTK/LCK/FGR/TEAD3/NOS2/BCL6/F10/CAPN3/INHBA/COL1A2/SIK1/SRC/DNMT1/STAT3/SOX9/RHOC/PIK3R5/ING4/KPTN/FGF2/PHB/GATA3/P2RY6/CALCB/MASTL/BOK/EPHB3/CD40LG/CCL4/CD28/ARL2BP/GCG/HYOU1/ARHGEF3
BP	GO:0002696	positive regulation of leukocyte activation	13/304	28/2000	7.79997e-05	THY1/IL6/IGF2/ADORA2B/BLM/LCK/FGR/BCL6/IL18/ANXA1/GATA3/CD40LG/CD28
BP	GO:0050778	positive regulation of immune response	18/304	47/2000	7.81817e-05	THY1/PRNP/B2M/ADORA2B/RELA/BTK/LCK/FGR/TMEM173/ANXA1/HMGB2/FYN/TLR2A/PHB/GATA3/CSK/CD28/IRF7
BP	GO:0009966	regulation of signal transduction	69/304	302/2000	8.28322e-05	VIP/FST/NMU/SOCS3/THY1/CNTF/TGFB1/S100A9/FGFR1/CYR61/TGFB3/CSF3/CISH/IL6/IGF2/MDK/PRNP/ADCYAP1/DUSP4/PTGS2/HSPB1/INHBB/ADORA2B/CCK/BARX1/IL8L2/HBEGF/RELA/RGS20/RGS17/FAM65B/MSX1/CDH2/LOC396365/LCK/KHDRBS1/GPC1/FGR/BCL6/F10/CAPN3/INHBA/GAL/IL18/SIK1/SRC/SOX9/PIK3R5/SPP1/DRAXIN/KPTN/FGF2/PHB/SOX10/GATA3/P2RY6/SMO/HSPA5/CALCB/CSK/EPHB3/CD40LG/NOG/CCL4/CD28/ARL2BP/GCG/HYOU1/ARHGEF3
BP	GO:0023051	regulation of signaling	74/304	330/2000	8.34968e-05	VIP/FST/NMU/SOCS3/THY1/CNTF/TGFB1/S100A9/FGFR1/CYR61/TGFB3/CSF3/CISH/IL6/IGF2/MDK/PRNP/ADCYAP1/DUSP4/PTGS2/HSPB1/INHBB/ADORA2B/CCK/BARX1/IL8L2/HBEGF/RELA/RGS20/RGS17/FAM65B/MSX1/CDH2/LOC396365/LCK/KHDRBS1/GPC1/FGR/PAIP2B/BCL6/F10/CAPN3/INHBA/ADORA1/GAL/IL18/ANXA1/SIK1/SRC/SOX9/PIK3R5/SPP1/DRAXIN/KPTN/FGF2/PHB/SOX10/GATA3/P2RY6/SMO/HSPA5/CALCB/CSK/ANXA5/EPHB3/SNAP25/CD40LG/NOG/CCL4/CD28/ARL2BP/GCG…
BP	GO:1903037	regulation of leukocyte cell-cell adhesion	12/304	25/2000	9.9389e-05	CEBPB/THY1/IL6/IGF2/PRNP/FAM65B/BLM/LCK/ANXA1/GATA3/CD40LG/CD28
BP	GO:0051239	regulation of multicellular organismal process	62/304	265/2000	9.9409e-05	CEBPB/VIP/FST/NMU/THY1/CNTF/TGFB1/CYR61/TGFB3/CSF3/MAFF/IL6/IGF2/LIMK1/PTK7/PRNP/ADCYAP1/C5H14ORF169/B2M/LLPH/PTGS2/HSPB1/INHBB/ADORA2B/HBEGF/Pou5f3/TESC/MSX1/GPR149/MUSTN1/CDH2/EED/GPC1/FGR/NOS2/BCL6/TMEM173/GJC1/CAPN3/INHBA/ADORA1/TWF2/APOA1/IL18/ANXA1/STAT3/SOX9/SPP1/GAPDH/DRAXIN/TLR2A/FGF2/SOX10/GATA3/ANXA5/EPHB3/SNAP25/CD40LG/NCS1/NOG/CD28/FOS
BP	GO:0046034	ATP metabolic process	15/304	36/2000	0.000102018	PKM/ADCYAP1/PGK1/ATP6/ENO2/ALDOC/CYTB/AK1/PGAM1/COX3/GAPDH/ND2/COX2/ND4/ND4L
BP	GO:1902531	regulation of intracellular signal transduction	44/304	170/2000	0.000105435	CNTF/TGFB1/S100A9/FGFR1/CYR61/TGFB3/CSF3/IL6/IGF2/PRNP/ADCYAP1/DUSP4/PTGS2/HSPB1/INHBB/ADORA2B/HBEGF/RELA/FAM65B/MSX1/CDH2/LCK/FGR/BCL6/F10/CAPN3/INHBA/SIK1/SRC/SOX9/PIK3R5/KPTN/FGF2/PHB/GATA3/P2RY6/EPHB3/CD40LG/CCL4/CD28/ARL2BP/GCG/HYOU1/ARHGEF3
BP	GO:0009205	purine ribonucleoside triphosphate metabolic process	16/304	40/2000	0.000107483	PKM/ADCYAP1/PGK1/ATP6/ENO2/ALDOC/CYTB/AK1/RAN/PGAM1/COX3/GAPDH/ND2/COX2/ND4/ND4L
BP	GO:0009161	ribonucleoside monophosphate metabolic process	18/304	48/2000	0.000108033	PKM/ADCYAP1/PGK1/ATP6/UPRT/ENO2/ALDOC/PAICS/CYTB/AK1/PGAM1/PPAT/COX3/GAPDH/ND2/COX2/ND4/ND4L
BP	GO:0042127	regulation of cell proliferation	42/304	160/2000	0.000108706	CEBPB/VIP/S100A11/CNTF/TGFB1/FGFR1/CYR61/TGFB3/CSF3/IL6/IGF2/PRNP/ADCYAP1/NFKBIA/PTGS2/IL8L2/HBEGF/RELA/MSX1/CNN1/MUSTN1/BLM/CDH2/GPC1/BCL6/INHBA/P3H2/IL18/ANXA1/TNC/SOX9/ING4/HSP90AA1/FGF2/PHB/SOX10/GATA3/P2RY6/SINHCAF/CD40LG/CD28/MAB21L1
BP	GO:0022407	regulation of cell-cell adhesion	15/304	37/2000	0.000148297	CEBPB/THY1/IL6/IGF2/PRNP/FAM65B/BLM/CDH2/LCK/ANXA1/SOX9/GATA3/EPHB3/CD40LG/CD28
BP	GO:0009141	nucleoside triphosphate metabolic process	17/304	45/2000	0.000151675	PKM/ADCYAP1/PGK1/ITPA/ATP6/ENO2/ALDOC/CYTB/AK1/RAN/PGAM1/COX3/GAPDH/ND2/COX2/ND4/ND4L
BP	GO:0009144	purine nucleoside triphosphate metabolic process	16/304	41/2000	0.000152312	PKM/ADCYAP1/PGK1/ATP6/ENO2/ALDOC/CYTB/AK1/RAN/PGAM1/COX3/GAPDH/ND2/COX2/ND4/ND4L
BP	GO:0009199	ribonucleoside triphosphate metabolic process	16/304	41/2000	0.000152312	PKM/ADCYAP1/PGK1/ATP6/ENO2/ALDOC/CYTB/AK1/RAN/PGAM1/COX3/GAPDH/ND2/COX2/ND4/ND4L
BP	GO:0002697	regulation of immune effector process	12/304	26/2000	0.00015975	TGFB3/IL6/B2M/ADORA2B/FGR/BCL6/TMEM173/ANXA1/PHB/GATA3/CD40LG/CD28
BP	GO:0007159	leukocyte cell-cell adhesion	12/304	26/2000	0.00015975	CEBPB/THY1/IL6/IGF2/PRNP/FAM65B/BLM/LCK/ANXA1/GATA3/CD40LG/CD28
BP	GO:0080134	regulation of response to stress	31/304	108/2000	0.000164296	CNTF/S100A9/IL6/ADCYAP1/NUDT16L1/PTGS2/HSPB1/ADORA2B/IL8L2/HBEGF/RELA/PCNA/BLM/FGR/NOS2/BCL6/TMEM173/CAPN3/SETD6/ADORA1/ANXA1/HMGB2/TLR2A/PHB/GATA3/HSPA5/ANXA5/CD40LG/CD28/IRF7/HYOU1
BP	GO:0009123	nucleoside monophosphate metabolic process	18/304	50/2000	0.000199035	PKM/ADCYAP1/PGK1/ATP6/UPRT/ENO2/ALDOC/PAICS/CYTB/AK1/PGAM1/PPAT/COX3/GAPDH/ND2/COX2/ND4/ND4L
BP	GO:0016310	phosphorylation	58/304	249/2000	0.000200584	THY1/CNTF/ST3GAL1/TGFB1/PKM/FGFR1/CYR61/TGFB3/CSF3/CISH/IL6/IGF2/LIMK1/PTK7/PRNP/ADCYAP1/DUSP4/PTGS2/HSPB1/INHBB/PGK1/HBEGF/RAD51/TESC/ENO2/ALDOC/BLM/CDH2/BTK/LCK/FGR/CYTB/AK1/PGAM1/INHBA/SIK1/SRC/CLP1/COX3/SOX9/PIK3R5/GAPDH/FYN/ND2/COX2/FGF2/PHB/P2RY6/FAM126A/ND4/MASTL/CSK/EPHB3/CD40LG/CCL4/ARL2BP/GCG/ND4L
BP	GO:0009126	purine nucleoside monophosphate metabolic process	17/304	46/2000	0.000207843	PKM/ADCYAP1/PGK1/ATP6/ENO2/ALDOC/PAICS/CYTB/AK1/PGAM1/PPAT/COX3/GAPDH/ND2/COX2/ND4/ND4L
BP	GO:0009167	purine ribonucleoside monophosphate metabolic process	17/304	46/2000	0.000207843	PKM/ADCYAP1/PGK1/ATP6/ENO2/ALDOC/PAICS/CYTB/AK1/PGAM1/PPAT/COX3/GAPDH/ND2/COX2/ND4/ND4L
BP	GO:0043067	regulation of programmed cell death	38/304	144/2000	0.000212307	CEBPB/VIP/FST/SOCS3/CNTF/TGFB1/FGFR1/CYR61/TGFB3/IL6/PRNP/ADCYAP1/PTGS2/HSPB1/INHBB/RELA/MSX1/BLM/LCK/SIGMAR1/BCL6/CAPN3/INHBA/ANXA1/SRC/SOX9/GAPDH/ING4/DRAXIN/FGF2/SOX10/GATA3/BOK/ANXA5/EPHB3/CD40LG/GCG/HYOU1
BP	GO:0009306	protein secretion	16/304	43/2000	0.000292611	VIP/TGFB1/IL6/ADCYAP1/INHBB/FGR/NOS2/ERP29/IL18/ANXA1/GAPDH/TLR2A/GATA3/ANXA5/CD40LG/GCG
BP	GO:0051249	regulation of lymphocyte activation	14/304	35/2000	0.000293551	CEBPB/THY1/IL6/IGF2/PRNP/FAM65B/BLM/LCK/BCL6/IL18/ANXA1/GATA3/CD40LG/CD28
BP	GO:0010941	regulation of cell death	39/304	153/2000	0.000384092	CEBPB/VIP/FST/SOCS3/CNTF/TGFB1/FGFR1/CYR61/TGFB3/IL6/PRNP/ADCYAP1/PTGS2/HSPB1/INHBB/RELA/MSX1/BLM/LCK/SIGMAR1/BCL6/CAPN3/INHBA/ANXA1/SRC/SOX9/GAPDH/ING4/DRAXIN/FGF2/PHB/SOX10/GATA3/BOK/ANXA5/EPHB3/CD40LG/GCG/HYOU1
BP	GO:0042110	T cell activation	16/304	44/2000	0.000397389	CEBPB/THY1/IL6/IGF2/PRNP/B2M/FAM65B/BLM/LCK/BCL6/IL18/ANXA1/GATA3/CD3E/CD40LG/CD28
BP	GO:0051251	positive regulation of lymphocyte activation	11/304	25/2000	0.00050626	THY1/IL6/IGF2/BLM/LCK/BCL6/IL18/ANXA1/GATA3/CD40LG/CD28
BP	GO:0050870	positive regulation of T cell activation	9/304	18/2000	0.000528197	THY1/IL6/IGF2/BLM/LCK/ANXA1/GATA3/CD40LG/CD28
BP	GO:1903039	positive regulation of leukocyte cell-cell adhesion	9/304	18/2000	0.000528197	THY1/IL6/IGF2/BLM/LCK/ANXA1/GATA3/CD40LG/CD28
BP	GO:0009259	ribonucleotide metabolic process	19/304	58/2000	0.000538051	PKM/ADCYAP1/PGK1/ATP6/UPRT/ENO2/ALDOC/PAICS/CYTB/AK1/RAN/PGAM1/PPAT/COX3/GAPDH/ND2/COX2/ND4/ND4L
BP	GO:0050708	regulation of protein secretion	12/304	29/2000	0.000556926	TGFB1/IL6/INHBB/FGR/IL18/ANXA1/GAPDH/TLR2A/GATA3/ANXA5/CD40LG/GCG
BP	GO:1901700	response to oxygen-containing compound	33/304	125/2000	0.000566054	CEBPB/PKM/TGFB3/CISH/IL6/IGF2/PRNP/ADCYAP1/VDR/INHBB/JUND/ISL2/IL8L2/RELA/RARA/TESC/ACTB/PGR/TF/SIGMAR1/NOS2/SLC11A1/COL1A2/ANXA1/SIK1/STAT3/HMGB2/SOX9/HSP90AA1/P2RY6/ANXA5/FOS/GCG
BP	GO:0002253	activation of immune response	13/304	33/2000	0.000578718	THY1/PRNP/RELA/BTK/LCK/TMEM173/FYN/TLR2A/PHB/GATA3/CSK/CD28/IRF7
BP	GO:0002791	regulation of peptide secretion	13/304	33/2000	0.000578718	TGFB1/IL6/ADCYAP1/INHBB/FGR/IL18/ANXA1/GAPDH/TLR2A/GATA3/ANXA5/CD40LG/GCG
BP	GO:0006163	purine nucleotide metabolic process	20/304	63/2000	0.00061105	PKM/ADCYAP1/ADORA2B/PGK1/ATP6/ENO2/ALDOC/PAICS/NOS2/CYTB/AK1/RAN/PGAM1/PPAT/COX3/GAPDH/ND2/COX2/ND4/ND4L
BP	GO:0009891	positive regulation of biosynthetic process	56/304	248/2000	0.00062815	CEBPB/SRF/FGFR1/CYR61/TGFB3/CSF3/MAFF/IL6/IGF2/PRNP/ADCYAP1/CHURC1/PTGS2/HSPB1/JUND/NFIX/ADORA2B/BARX1/HOXD8/RELA/RARA/PCNA/MSX1/GCH1/MUSTN1/BLM/KHDRBS1/PSIP1/E2F1/TEAD3/NOS2/CAPN3/INHBA/APOA1/ANXA1/SOX21/MAFA/IKZF1/STAT3/HOXA4/HMGB2/SOX9/NFIC/ING4/HSP90AA1/FGF2/PHB/EGR1/SOX10/GATA3/P2RY6/SOX8/CD28/FOS/ARL2BP/GCG
BP	GO:0002429	immune response-activating cell surface receptor signaling pathway	8/304	15/2000	0.000631738	THY1/PRNP/BTK/LCK/FYN/GATA3/CSK/CD28
BP	GO:0032496	response to lipopolysaccharide	8/304	15/2000	0.000631738	CEBPB/IL6/JUND/IL8L2/TF/NOS2/SLC11A1/HMGB2
BP	GO:0050663	cytokine secretion	7/304	12/2000	0.000698071	FGR/NOS2/IL18/ANXA1/GAPDH/TLR2A/GATA3
BP	GO:0002790	peptide secretion	16/304	46/2000	0.000706349	VIP/TGFB1/IL6/ADCYAP1/INHBB/FGR/NOS2/ERP29/IL18/ANXA1/GAPDH/TLR2A/GATA3/ANXA5/CD40LG/GCG
BP	GO:0042981	regulation of apoptotic process	36/304	142/2000	0.00073256	CEBPB/VIP/SOCS3/CNTF/TGFB1/FGFR1/CYR61/TGFB3/IL6/PRNP/ADCYAP1/PTGS2/HSPB1/INHBB/RELA/MSX1/BLM/LCK/SIGMAR1/BCL6/CAPN3/INHBA/ANXA1/SRC/SOX9/GAPDH/ING4/DRAXIN/SOX10/GATA3/BOK/ANXA5/EPHB3/CD40LG/GCG/HYOU1
BP	GO:0002757	immune response-activating signal transduction	11/304	26/2000	0.000760367	THY1/PRNP/RELA/BTK/LCK/FYN/TLR2A/GATA3/CSK/CD28/IRF7
BP	GO:0010469	regulation of signaling receptor activity	24/304	83/2000	0.000825225	VIP/NMU/CNTF/TGFB1/TGFB3/CSF3/IL6/IGF2/MDK/ADCYAP1/INHBB/CCK/IL8L2/HBEGF/LOC396365/INHBA/GAL/IL18/SPP1/FGF2/CALCB/CD40LG/CCL4/GCG
BP	GO:0019693	ribose phosphate metabolic process	19/304	60/2000	0.000866464	PKM/ADCYAP1/PGK1/ATP6/UPRT/ENO2/ALDOC/PAICS/CYTB/AK1/RAN/PGAM1/PPAT/COX3/GAPDH/ND2/COX2/ND4/ND4L
BP	GO:0022409	positive regulation of cell-cell adhesion	9/304	19/2000	0.000871277	THY1/IL6/IGF2/BLM/LCK/ANXA1/GATA3/CD40LG/CD28
BP	GO:0001775	cell activation	22/304	74/2000	0.000902519	CEBPB/THY1/CNTF/TGFB3/IL6/IGF2/PRNP/B2M/ADORA2B/IL8L2/FAM65B/BLM/LCK/FGR/BCL6/CAPN3/IL18/ANXA1/GATA3/CD3E/CD40LG/CD28
BP	GO:0009150	purine ribonucleotide metabolic process	18/304	56/2000	0.000972771	PKM/ADCYAP1/PGK1/ATP6/ENO2/ALDOC/PAICS/CYTB/AK1/RAN/PGAM1/PPAT/COX3/GAPDH/ND2/COX2/ND4/ND4L
BP	GO:0065009	regulation of molecular function	67/304	315/2000	0.00103627	VIP/NMU/TIMP2/THY1/CNTF/TGFB1/FGFR1/CYR61/TGFB3/CSF3/CISH/IL6/IGF2/LIMK1/MDK/PRNP/PDLIM7/ADCYAP1/SMAP2/B2M/DUSP4/PTGS2/HSPB1/INHBB/ATP1B3/ADORA2B/CCK/IL8L2/HBEGF/RELA/TESC/RGS17/PCNA/ACTB/SERPINH1/FAM65B/MSX1/BLM/LOC396365/LCK/FGR/NOS2/BCL6/RAN/SERPINB10B/CAPN3/INHBA/SETD6/APOA1/GAL/IL18/ANXA1/RHOC/PIK3R5/SPP1/GAPDH/HSP90AA1/FGF2/GATA3/HSPA5/CALCB/MASTL/COL6A3/EPHB3/CD40LG/CCL4/GCG
BP	GO:0019637	organophosphate metabolic process	30/304	114/2000	0.0010789	PKM/CISH/ADCYAP1/ADORA2B/PGK1/ITPA/ATP6/UPRT/GCH1/ENO2/ALDOC/PAICS/FGR/NOS2/CYTB/AK1/RAN/PGAM1/PPAT/COX3/PIK3R5/GAPDH/ND2/COX2/FDPS/P2RY6/FAM126A/ND4/VAC14/ND4L
BP	GO:0002768	immune response-regulating cell surface receptor signaling pathway	8/304	16/2000	0.00109848	THY1/PRNP/BTK/LCK/FYN/GATA3/CSK/CD28
BP	GO:0032946	positive regulation of mononuclear cell proliferation	8/304	16/2000	0.00109848	IL6/IGF2/BLM/BCL6/IL18/ANXA1/CD40LG/CD28
BP	GO:0050671	positive regulation of lymphocyte proliferation	8/304	16/2000	0.00109848	IL6/IGF2/BLM/BCL6/IL18/ANXA1/CD40LG/CD28
BP	GO:0033993	response to lipid	22/304	75/2000	0.00110269	CEBPB/TGFB3/IL6/ADCYAP1/RXRG/VDR/JUND/ISL2/IL8L2/RARA/TESC/PGR/TF/NOS2/SLC11A1/ANXA1/SRC/HMGB2/SOX9/HSP90AA1/PHB/P2RY6
BP	GO:0051240	positive regulation of multicellular organismal process	39/304	161/2000	0.00115306	CEBPB/VIP/FST/CNTF/TGFB1/CYR61/TGFB3/CSF3/IL6/IGF2/LIMK1/ADCYAP1/B2M/LLPH/PTGS2/HSPB1/INHBB/ADORA2B/HBEGF/Pou5f3/TESC/MUSTN1/GPC1/FGR/TMEM173/INHBA/TWF2/IL18/ANXA1/SOX9/SPP1/GAPDH/FGF2/SOX10/GATA3/EPHB3/CD40LG/CD28/FOS
BP	GO:0072521	purine-containing compound metabolic process	20/304	66/2000	0.00118649	PKM/ADCYAP1/ADORA2B/PGK1/ATP6/ENO2/ALDOC/PAICS/NOS2/CYTB/AK1/RAN/PGAM1/PPAT/COX3/GAPDH/ND2/COX2/ND4/ND4L
BP	GO:0008284	positive regulation of cell proliferation	26/304	95/2000	0.0012533	VIP/CNTF/FGFR1/CYR61/TGFB3/CSF3/IL6/IGF2/ADCYAP1/HBEGF/RELA/MUSTN1/BLM/GPC1/BCL6/IL18/ANXA1/SOX9/HSP90AA1/FGF2/SOX10/P2RY6/SINHCAF/CD40LG/CD28/MAB21L1
BP	GO:0010033	response to organic substance	58/304	266/2000	0.00127856	CEBPB/TIMP2/CNTF/TGFB1/PKM/FGFR1/CYR61/TGFB3/CSF3/CISH/IL6/IGF2/PRNP/ADCYAP1/B2M/RXRG/VDR/INHBB/JUND/ISL2/ZYX/IL8L2/RELA/RARA/RAD51/TESC/ACTB/FAM65B/MSX1/BLM/EED/PGR/TF/NOS2/TMEM173/SLC11A1/COL1A2/ANXA1/SIK1/SRC/STAT3/HMGB2/SOX9/GAPDH/HSP90AA1/TLR2A/FGF2/PHB/EGR1/GATA3/P2RY6/HSPA5/ANXA5/NOG/CCL4/FOS/SCX/GCG
BP	GO:0050851	antigen receptor-mediated signaling pathway	7/304	13/2000	0.00131732	THY1/PRNP/BTK/LCK/FYN/GATA3/CD28
BP	GO:0031328	positive regulation of cellular biosynthetic process	54/304	244/2000	0.0013375	CEBPB/SRF/FGFR1/CYR61/TGFB3/CSF3/MAFF/IL6/IGF2/ADCYAP1/CHURC1/PTGS2/HSPB1/JUND/NFIX/ADORA2B/BARX1/HOXD8/RELA/RARA/PCNA/MSX1/GCH1/MUSTN1/BLM/KHDRBS1/PSIP1/E2F1/TEAD3/NOS2/CAPN3/INHBA/ANXA1/SOX21/MAFA/IKZF1/STAT3/HOXA4/HMGB2/SOX9/NFIC/ING4/HSP90AA1/FGF2/PHB/EGR1/SOX10/GATA3/P2RY6/SOX8/CD28/FOS/ARL2BP/GCG
BP	GO:0045321	leukocyte activation	19/304	62/2000	0.00135396	CEBPB/THY1/IL6/IGF2/PRNP/B2M/ADORA2B/IL8L2/FAM65B/BLM/LCK/FGR/BCL6/IL18/ANXA1/GATA3/CD3E/CD40LG/CD28
BP	GO:0050707	regulation of cytokine secretion	6/304	10/2000	0.0014384	FGR/IL18/ANXA1/GAPDH/TLR2A/GATA3
BP	GO:0050852	T cell receptor signaling pathway	6/304	10/2000	0.0014384	THY1/PRNP/BTK/FYN/GATA3/CD28
BP	GO:1902533	positive regulation of intracellular signal transduction	27/304	101/2000	0.00149147	CNTF/S100A9/FGFR1/CSF3/IL6/IGF2/ADCYAP1/ADORA2B/HBEGF/RELA/MSX1/CDH2/LCK/FGR/F10/SOX9/PIK3R5/FGF2/PHB/GATA3/P2RY6/EPHB3/CD40LG/CCL4/CD28/ARL2BP/GCG
BP	GO:0006950	response to stress	72/304	348/2000	0.0014963	CEBPB/CNTF/S100A9/CYR61/TGFB3/HIC1/IL6/UBA52/PRNP/CENPX/ADCYAP1/NUDT16L1/PTGS2/HSPB1/INHBB/FEN1/ADORA2B/ZYX/IL8L2/HBEGF/RELA/RAD51/PCNA/FN1/DDB2/RFC2/MUSTN1/BLM/BTK/SSRP1/FGR/TF/PSIP1/SIGMAR1/LYG2/NOS2/RNASE4/CYTB/HMOX1/BCL6/TMEM173/F10/CAPN3/SETD6/ADORA1/IL18/ANXA1/SIK1/HMGB2/AvBD12/RHOC/GAPDH/ING4/HSP90AA1/COX2/KPTN/TLR2A/FGF2/PHB/GATA3/HSPA5/MASTL/BOK/ANXA5/RAD52/CD40LG/CCL4/CD28/FOS/TRIP13/IR…
BP	GO:0032944	regulation of mononuclear cell proliferation	10/304	24/2000	0.00153047	CEBPB/IL6/IGF2/PRNP/BLM/BCL6/IL18/ANXA1/CD40LG/CD28
BP	GO:0050670	regulation of lymphocyte proliferation	10/304	24/2000	0.00153047	CEBPB/IL6/IGF2/PRNP/BLM/BCL6/IL18/ANXA1/CD40LG/CD28
BP	GO:0002764	immune response-regulating signaling pathway	11/304	28/2000	0.00158754	THY1/PRNP/RELA/BTK/LCK/FYN/TLR2A/GATA3/CSK/CD28/IRF7
BP	GO:0034097	response to cytokine	17/304	54/2000	0.00174142	TIMP2/CNTF/CSF3/IL6/JUND/ZYX/IL8L2/RELA/FAM65B/EED/ANXA1/SOX9/GAPDH/PHB/EGR1/GATA3/CCL4
BP	GO:0051050	positive regulation of transport	20/304	68/2000	0.00178753	CEBPB/VIP/THY1/TGFB1/IL6/PRNP/ADCYAP1/B2M/INHBB/ADORA2B/TESC/CDH2/KHDRBS1/FGR/CAPN3/IL18/ANXA1/GAPDH/GATA3/GCG
BP	GO:0002699	positive regulation of immune effector process	8/304	17/2000	0.00180444	IL6/B2M/ADORA2B/FGR/ANXA1/PHB/GATA3/CD28
BP	GO:0043491	protein kinase B signaling	8/304	17/2000	0.00180444	CSF3/IGF2/HBEGF/F10/SOX9/FGF2/GATA3/CD28
BP	GO:0010942	positive regulation of cell death	14/304	41/2000	0.00186869	FST/CYR61/IL6/PRNP/MSX1/LCK/BCL6/INHBA/ANXA1/GAPDH/ING4/PHB/ANXA5/CD40LG
BP	GO:0045595	regulation of cell differentiation	43/304	187/2000	0.00199131	CEBPB/FST/THY1/CNTF/TGFB1/CYR61/TGFB3/CSF3/MAFF/IL6/IGF2/LIMK1/ADCYAP1/C5H14ORF169/B2M/LLPH/PTGS2/JUND/TESC/FAM65B/MSX1/RBM38/MUSTN1/CDH2/GPC1/BCL6/INHBA/TWF2/APOA1/ANXA1/SOX21/SOX9/DRAXIN/FGF2/SOX10/GATA3/SINHCAF/EPHB3/SNAP25/NCS1/NOG/CD28/FOS
BP	GO:0009605	response to external stimulus	44/304	193/2000	0.00211566	CEBPB/CNTF/S100A9/IL6/ADCYAP1/B2M/PTGS2/VDR/INHBB/JUND/ADORA2B/IL8L2/HBEGF/FAM65B/FGR/TF/LYG2/NOS2/RNASE4/BCL6/TMEM173/CAPN3/SETD6/ADORA1/SLC11A1/ANXA1/SIK1/HMGB2/AvBD12/SOX9/GAPDH/DRAXIN/KPTN/TLR2A/PHB/GATA3/SMO/ANXA5/EPHB3/CCL4/CD28/FOS/IRF7/GCG
BP	GO:0012501	programmed cell death	43/304	188/2000	0.00222824	CEBPB/VIP/FST/SOCS3/CNTF/TGFB1/SHISA5/FGFR1/CYR61/TGFB3/HIC1/IL6/PRNP/ADCYAP1/PTGS2/HSPB1/INHBB/FEN1/RELA/MSX1/BLM/LCK/SIGMAR1/BCL6/TMEM173/CAPN3/INHBA/ANXA1/SRC/SOX9/GAPDH/ING4/DRAXIN/FGF2/SOX10/GATA3/BOK/ANXA5/EPHB3/CD40LG/CD28/GCG/HYOU1
BP	GO:0002700	regulation of production of molecular mediator of immune response	7/304	14/2000	0.00229545	TGFB3/IL6/B2M/BCL6/GATA3/CD40LG/CD28
BP	GO:0051896	regulation of protein kinase B signaling	7/304	14/2000	0.00229545	CSF3/IGF2/HBEGF/F10/FGF2/GATA3/CD28
BP	GO:0009117	nucleotide metabolic process	22/304	79/2000	0.00233151	PKM/ADCYAP1/ADORA2B/PGK1/ITPA/ATP6/UPRT/ENO2/ALDOC/PAICS/NOS2/CYTB/AK1/RAN/PGAM1/PPAT/COX3/GAPDH/ND2/COX2/ND4/ND4L
BP	GO:0043068	positive regulation of programmed cell death	13/304	38/2000	0.00265761	FST/CYR61/IL6/PRNP/MSX1/LCK/BCL6/INHBA/ANXA1/GAPDH/ING4/ANXA5/CD40LG
BP	GO:0051046	regulation of secretion	17/304	56/2000	0.00270432	VIP/TGFB1/IL6/ADCYAP1/INHBB/ADORA2B/FGR/INHBA/ADORA1/IL18/ANXA1/GAPDH/TLR2A/GATA3/ANXA5/CD40LG/GCG
BP	GO:0002526	acute inflammatory response	6/304	11/2000	0.00276361	IL6/ADCYAP1/PTGS2/FN1/TF/PHB
BP	GO:0042102	positive regulation of T cell proliferation	6/304	11/2000	0.00276361	IL6/IGF2/BLM/ANXA1/CD40LG/CD28
BP	GO:2001242	regulation of intrinsic apoptotic signaling pathway	6/304	11/2000	0.00276361	PTGS2/HSPB1/MSX1/LCK/SRC/HYOU1
BP	GO:0006753	nucleoside phosphate metabolic process	22/304	80/2000	0.00277704	PKM/ADCYAP1/ADORA2B/PGK1/ITPA/ATP6/UPRT/ENO2/ALDOC/PAICS/NOS2/CYTB/AK1/RAN/PGAM1/PPAT/COX3/GAPDH/ND2/COX2/ND4/ND4L
BP	GO:0042129	regulation of T cell proliferation	8/304	18/2000	0.00282544	CEBPB/IL6/IGF2/PRNP/BLM/ANXA1/CD40LG/CD28
BP	GO:0070665	positive regulation of leukocyte proliferation	8/304	18/2000	0.00282544	IL6/IGF2/BLM/BCL6/IL18/ANXA1/CD40LG/CD28
BP	GO:1903706	regulation of hemopoiesis	11/304	30/2000	0.00303577	CEBPB/TGFB1/CSF3/B2M/TESC/BCL6/INHBA/ANXA1/GATA3/CD28/FOS
BP	GO:0031349	positive regulation of defense response	10/304	26/2000	0.00312134	IL6/PTGS2/ADORA2B/IL8L2/RELA/TMEM173/HMGB2/TLR2A/CD28/IRF7
BP	GO:1901699	cellular response to nitrogen compound	17/304	57/2000	0.00333158	CEBPB/PKM/CISH/IGF2/PRNP/INHBB/RARA/RAD51/ACTB/BLM/TMEM173/COL1A2/SIK1/STAT3/SOX9/P2RY6/ANXA5
BP	GO:0071310	cellular response to organic substance	48/304	220/2000	0.00350339	CEBPB/CNTF/TGFB1/PKM/FGFR1/CYR61/TGFB3/CSF3/CISH/IL6/IGF2/PRNP/ADCYAP1/RXRG/VDR/INHBB/JUND/ZYX/IL8L2/RELA/RARA/RAD51/TESC/ACTB/FAM65B/MSX1/EED/PGR/TMEM173/COL1A2/ANXA1/SIK1/SRC/STAT3/SOX9/GAPDH/FGF2/PHB/EGR1/GATA3/P2RY6/HSPA5/ANXA5/NOG/CCL4/FOS/SCX/GCG
BP	GO:0008283	cell proliferation	43/304	193/2000	0.00381807	CEBPB/VIP/S100A11/CNTF/TGFB1/FGFR1/CYR61/TGFB3/CSF3/IL6/IGF2/PRNP/ADCYAP1/NFKBIA/PTGS2/IL8L2/HBEGF/RELA/MSX1/CNN1/MUSTN1/BLM/CDH2/GPC1/BCL6/INHBA/P3H2/ACE/IL18/ANXA1/TNC/SOX9/ING4/HSP90AA1/FGF2/PHB/SOX10/GATA3/P2RY6/SINHCAF/CD40LG/CD28/MAB21L1
BP	GO:0048534	hematopoietic or lymphoid organ development	21/304	77/2000	0.00385086	CEBPB/TGFB1/TGFB3/CSF3/B2M/BARX1/IL8L2/TESC/BLM/LCK/BCL6/SERPINB10B/INHBA/ACE/ANXA1/SRC/GATA3/CD3E/CD40LG/CD28/FOS
BP	GO:1901701	cellular response to oxygen-containing compound	23/304	87/2000	0.00389238	CEBPB/PKM/CISH/IL6/IGF2/PRNP/VDR/INHBB/IL8L2/RELA/RARA/TESC/ACTB/SIGMAR1/COL1A2/ANXA1/SIK1/STAT3/SOX9/P2RY6/ANXA5/FOS/GCG
BP	GO:0006091	generation of precursor metabolites and energy	14/304	44/2000	0.00395205	PKM/IGF2/PGK1/ENO2/ALDOC/CYTB/PGAM1/COX3/GAPDH/ND2/COX2/ND4/ND1/ND4L
BP	GO:0071345	cellular response to cytokine stimulus	14/304	44/2000	0.00395205	CNTF/CSF3/IL6/ZYX/IL8L2/RELA/FAM65B/EED/SOX9/GAPDH/PHB/EGR1/GATA3/CCL4
BP	GO:0009889	regulation of biosynthetic process	91/304	474/2000	0.00398394	CEBPB/SRF/HHEX/FGFR1/CYR61/TGFB3/CSF3/HIC1/MAFF/IL6/IGF2/BZFP1/PRRX2/PRNP/PDLIM7/ADCYAP1/C5H14ORF169/RXRG/LOC422214/PRRX1/BASP1/NFKB2/CHURC1/PTGS2/VDR/HSPB1/INHBB/BHLHE22/JUND/NFIX/MYC/ADORA2B/BARX1/ISL2/HOXD8/RELA/RARA/Pou5f3/PCNA/MSX1/GCH1/MUSTN1/RAX2/BLM/EED/KHDRBS1/PGR/DPH2/DPH1/PSIP1/E2F1/PAIP2B/TEAD3/NOS2/BCL6/RNASE6/CAPN3/YBX1/INHBA/SETD6/APOA1/ANXA1/SOX21/MAFA/IKZF1/DNMT1/STAT3/HOXA4/HMGB…
BP	GO:0010647	positive regulation of cell communication	38/304	166/2000	0.00400797	VIP/CNTF/TGFB1/S100A9/FGFR1/CYR61/TGFB3/CSF3/IL6/IGF2/ADCYAP1/INHBB/ADORA2B/HBEGF/RELA/MSX1/CDH2/LCK/KHDRBS1/FGR/PAIP2B/F10/INHBA/ADORA1/SOX9/PIK3R5/FGF2/PHB/GATA3/P2RY6/SMO/EPHB3/SNAP25/CD40LG/CCL4/CD28/ARL2BP/GCG
BP	GO:0032103	positive regulation of response to external stimulus	8/304	19/2000	0.00424665	CNTF/IL6/PTGS2/ADORA2B/IL8L2/FAM65B/TLR2A/CD28
BP	GO:0042098	T cell proliferation	8/304	19/2000	0.00424665	CEBPB/IL6/IGF2/PRNP/BLM/ANXA1/CD40LG/CD28
BP	GO:1902105	regulation of leukocyte differentiation	8/304	19/2000	0.00424665	CEBPB/TGFB1/TESC/BCL6/ANXA1/GATA3/CD28/FOS
BP	GO:0006915	apoptotic process	41/304	183/2000	0.00425976	CEBPB/VIP/SOCS3/CNTF/TGFB1/SHISA5/FGFR1/CYR61/TGFB3/HIC1/IL6/PRNP/ADCYAP1/PTGS2/HSPB1/INHBB/FEN1/RELA/MSX1/BLM/LCK/SIGMAR1/BCL6/TMEM173/CAPN3/INHBA/ANXA1/SRC/SOX9/GAPDH/ING4/DRAXIN/SOX10/GATA3/BOK/ANXA5/EPHB3/CD40LG/CD28/GCG/HYOU1
BP	GO:0070663	regulation of leukocyte proliferation	10/304	27/2000	0.0043033	CEBPB/IL6/IGF2/PRNP/BLM/BCL6/IL18/ANXA1/CD40LG/CD28
BP	GO:0043066	negative regulation of apoptotic process	26/304	103/2000	0.0043634	CEBPB/VIP/SOCS3/CNTF/FGFR1/CYR61/IL6/PRNP/ADCYAP1/PTGS2/HSPB1/RELA/MSX1/BLM/BCL6/CAPN3/SRC/SOX9/GAPDH/DRAXIN/SOX10/GATA3/EPHB3/CD40LG/GCG/HYOU1
BP	GO:0043069	negative regulation of programmed cell death	26/304	103/2000	0.0043634	CEBPB/VIP/SOCS3/CNTF/FGFR1/CYR61/IL6/PRNP/ADCYAP1/PTGS2/HSPB1/RELA/MSX1/BLM/BCL6/CAPN3/SRC/SOX9/GAPDH/DRAXIN/SOX10/GATA3/EPHB3/CD40LG/GCG/HYOU1
BP	GO:0097193	intrinsic apoptotic signaling pathway	9/304	23/2000	0.00438899	CEBPB/HIC1/PTGS2/HSPB1/MSX1/LCK/SRC/BOK/HYOU1
BP	GO:0008219	cell death	44/304	200/2000	0.00442592	CEBPB/VIP/FST/SOCS3/CNTF/TGFB1/SHISA5/FGFR1/CYR61/TGFB3/HIC1/IL6/PRNP/ADCYAP1/PTGS2/HSPB1/INHBB/FEN1/RELA/MSX1/BLM/LCK/SIGMAR1/BCL6/TMEM173/CAPN3/INHBA/ANXA1/SRC/SOX9/GAPDH/ING4/DRAXIN/FGF2/PHB/SOX10/GATA3/BOK/ANXA5/EPHB3/CD40LG/CD28/GCG/HYOU1
BP	GO:0006796	phosphate-containing compound metabolic process	70/304	350/2000	0.00457556	THY1/CNTF/ST3GAL1/TGFB1/PKM/FGFR1/CYR61/TGFB3/CSF3/CISH/IL6/IGF2/LIMK1/PTK7/PRNP/ADCYAP1/DUSP4/PTGS2/HSPB1/INHBB/ADORA2B/PGK1/ITPA/HBEGF/RAD51/TESC/ATP6/UPRT/GCH1/ENO2/ALDOC/PAICS/BLM/CDH2/BTK/LCK/FGR/NOS2/CYTB/AK1/RAN/PGAM1/INHBA/PALD1/PPAT/SIK1/SRC/CLP1/COX3/SOX9/PIK3R5/GAPDH/FYN/ND2/COX2/FDPS/FGF2/PHB/P2RY6/FAM126A/ND4/MASTL/CSK/EPHB3/CD40LG/CCL4/ARL2BP/VAC14/GCG/ND4L
BP	GO:0048585	negative regulation of response to stimulus	35/304	151/2000	0.00462905	FST/SOCS3/THY1/FGFR1/TGFB3/CISH/PRNP/ADCYAP1/DUSP4/NUDT16L1/PTGS2/HSPB1/BARX1/RGS20/RGS17/FAM65B/BLM/CDH2/BCL6/ADORA1/ANXA1/SIK1/SRC/SOX9/DRAXIN/KPTN/PHB/SOX10/GATA3/HSPA5/ANXA5/EPHB3/NOG/GCG/HYOU1
BP	GO:1903530	regulation of secretion by cell	16/304	54/2000	0.00469591	VIP/TGFB1/IL6/ADCYAP1/INHBB/ADORA2B/FGR/INHBA/IL18/ANXA1/GAPDH/TLR2A/GATA3/ANXA5/CD40LG/GCG
BP	GO:0042773	ATP synthesis coupled electron transport	6/304	12/2000	0.00482915	CYTB/COX3/ND2/COX2/ND4/ND4L
BP	GO:0031326	regulation of cellular biosynthetic process	90/304	471/2000	0.00491046	CEBPB/SRF/HHEX/FGFR1/CYR61/TGFB3/CSF3/HIC1/MAFF/IL6/IGF2/BZFP1/PRRX2/PRNP/PDLIM7/ADCYAP1/C5H14ORF169/RXRG/LOC422214/PRRX1/BASP1/NFKB2/CHURC1/PTGS2/VDR/HSPB1/INHBB/BHLHE22/JUND/NFIX/MYC/ADORA2B/BARX1/ISL2/HOXD8/RELA/RARA/Pou5f3/PCNA/MSX1/GCH1/MUSTN1/RAX2/BLM/EED/KHDRBS1/PGR/DPH2/DPH1/PSIP1/E2F1/PAIP2B/TEAD3/NOS2/BCL6/RNASE6/CAPN3/YBX1/INHBA/SETD6/ANXA1/SOX21/MAFA/IKZF1/DNMT1/STAT3/HOXA4/HMGB2/SOX9…
BP	GO:0006979	response to oxidative stress	12/304	36/2000	0.00491879	IL6/PRNP/PTGS2/HSPB1/RELA/PSIP1/SIGMAR1/CYTB/HMOX1/ANXA1/COX2/FOS
BP	GO:0006793	phosphorus metabolic process	70/304	351/2000	0.00493813	THY1/CNTF/ST3GAL1/TGFB1/PKM/FGFR1/CYR61/TGFB3/CSF3/CISH/IL6/IGF2/LIMK1/PTK7/PRNP/ADCYAP1/DUSP4/PTGS2/HSPB1/INHBB/ADORA2B/PGK1/ITPA/HBEGF/RAD51/TESC/ATP6/UPRT/GCH1/ENO2/ALDOC/PAICS/BLM/CDH2/BTK/LCK/FGR/NOS2/CYTB/AK1/RAN/PGAM1/INHBA/PALD1/PPAT/SIK1/SRC/CLP1/COX3/SOX9/PIK3R5/GAPDH/FYN/ND2/COX2/FDPS/FGF2/PHB/P2RY6/FAM126A/ND4/MASTL/CSK/EPHB3/CD40LG/CCL4/ARL2BP/VAC14/GCG/ND4L
BP	GO:0023056	positive regulation of signaling	38/304	168/2000	0.00499195	VIP/CNTF/TGFB1/S100A9/FGFR1/CYR61/TGFB3/CSF3/IL6/IGF2/ADCYAP1/INHBB/ADORA2B/HBEGF/RELA/MSX1/CDH2/LCK/KHDRBS1/FGR/PAIP2B/F10/INHBA/ADORA1/SOX9/PIK3R5/FGF2/PHB/GATA3/P2RY6/SMO/EPHB3/SNAP25/CD40LG/CCL4/CD28/ARL2BP/GCG
BP	GO:0055086	nucleobase-containing small molecule metabolic process	22/304	84/2000	0.00534352	PKM/ADCYAP1/ADORA2B/PGK1/ITPA/ATP6/UPRT/ENO2/ALDOC/PAICS/NOS2/CYTB/AK1/RAN/PGAM1/PPAT/COX3/GAPDH/ND2/COX2/ND4/ND4L
BP	GO:0070887	cellular response to chemical stimulus	57/304	276/2000	0.00537319	CEBPB/CNTF/TGFB1/S100A9/PKM/FGFR1/CYR61/TGFB3/CSF3/CISH/IL6/IGF2/PRNP/ADCYAP1/B2M/RXRG/PTGS2/VDR/HSPB1/INHBB/JUND/ZYX/IL8L2/HBEGF/RELA/RARA/RAD51/TESC/ACTB/FAM65B/MSX1/BLM/EED/PGR/SIGMAR1/TMEM173/CAPN3/COL1A2/ANXA1/SIK1/SRC/STAT3/SOX9/GAPDH/FGF2/PHB/EGR1/GATA3/P2RY6/HSPA5/ANXA5/NOG/CCL4/FOS/SCX/GCG/HYOU1
BP	GO:0009156	ribonucleoside monophosphate biosynthetic process	11/304	32/2000	0.00539388	PKM/PGK1/ATP6/UPRT/ENO2/ALDOC/PAICS/AK1/PGAM1/PPAT/GAPDH
BP	GO:0071417	cellular response to organonitrogen compound	15/304	50/2000	0.00539678	CEBPB/PKM/CISH/IGF2/PRNP/INHBB/RARA/RAD51/ACTB/COL1A2/SIK1/STAT3/SOX9/P2RY6/ANXA5
BP	GO:0071396	cellular response to lipid	13/304	41/2000	0.0056186	IL6/ADCYAP1/RXRG/VDR/IL8L2/RARA/TESC/PGR/ANXA1/SRC/SOX9/PHB/P2RY6
BP	GO:0042063	gliogenesis	10/304	28/2000	0.00581206	CNTF/TGFB1/IL6/ADCYAP1/CDH2/ANXA1/SOX9/FGF2/SOX10/SOX8
BP	GO:0009135	purine nucleoside diphosphate metabolic process	7/304	16/2000	0.00581442	PKM/PGK1/ENO2/ALDOC/AK1/PGAM1/GAPDH
BP	GO:0009179	purine ribonucleoside diphosphate metabolic process	7/304	16/2000	0.00581442	PKM/PGK1/ENO2/ALDOC/AK1/PGAM1/GAPDH
BP	GO:0009185	ribonucleoside diphosphate metabolic process	7/304	16/2000	0.00581442	PKM/PGK1/ENO2/ALDOC/AK1/PGAM1/GAPDH
BP	GO:0046031	ADP metabolic process	7/304	16/2000	0.00581442	PKM/PGK1/ENO2/ALDOC/AK1/PGAM1/GAPDH
BP	GO:1903708	positive regulation of hemopoiesis	7/304	16/2000	0.00581442	TGFB1/CSF3/TESC/INHBA/ANXA1/GATA3/FOS
BP	GO:0030155	regulation of cell adhesion	17/304	60/2000	0.00597222	CEBPB/THY1/CYR61/IL6/IGF2/PRNP/FAM65B/BLM/CDH2/LCK/BCL6/ANXA1/SOX9/GATA3/EPHB3/CD40LG/CD28
BP	GO:0043065	positive regulation of apoptotic process	12/304	37/2000	0.00631056	CYR61/IL6/PRNP/MSX1/LCK/BCL6/INHBA/ANXA1/GAPDH/ING4/ANXA5/CD40LG
BP	GO:0009967	positive regulation of signal transduction	34/304	149/2000	0.00681159	CNTF/TGFB1/S100A9/FGFR1/CYR61/TGFB3/CSF3/IL6/IGF2/ADCYAP1/INHBB/ADORA2B/HBEGF/RELA/MSX1/CDH2/LCK/KHDRBS1/FGR/F10/INHBA/SOX9/PIK3R5/FGF2/PHB/GATA3/P2RY6/SMO/EPHB3/CD40LG/CCL4/CD28/ARL2BP/GCG
BP	GO:0050793	regulation of developmental process	52/304	250/2000	0.00682514	CEBPB/FST/THY1/CNTF/TGFB1/CYR61/TGFB3/CSF3/MAFF/IL6/IGF2/LIMK1/PTK7/ADCYAP1/C5H14ORF169/B2M/LLPH/PTGS2/JUND/Pou5f3/TESC/FN1/FAM65B/MSX1/RBM38/MUSTN1/CDH2/EED/GPC1/FGR/BCL6/CAPN3/INHBA/TWF2/APOA1/ANXA1/SOX21/STAT3/SOX9/RHOC/DRAXIN/FYN/FGF2/SOX10/GATA3/SINHCAF/EPHB3/SNAP25/NCS1/NOG/CD28/FOS
BP	GO:0009124	nucleoside monophosphate biosynthetic process	11/304	33/2000	0.00701948	PKM/PGK1/ATP6/UPRT/ENO2/ALDOC/PAICS/AK1/PGAM1/PPAT/GAPDH
BP	GO:0030097	hemopoiesis	19/304	71/2000	0.00736135	CEBPB/TGFB1/CSF3/B2M/IL8L2/TESC/BLM/LCK/BCL6/SERPINB10B/INHBA/ACE/ANXA1/SRC/GATA3/CD3E/CD40LG/CD28/FOS
BP	GO:0002521	leukocyte differentiation	14/304	47/2000	0.00762345	CEBPB/TGFB1/B2M/TESC/BLM/LCK/BCL6/ANXA1/SRC/GATA3/CD3E/CD40LG/CD28/FOS
BP	GO:0070201	regulation of establishment of protein localization	14/304	47/2000	0.00762345	TGFB1/IL6/PRNP/INHBB/FGR/IL18/ANXA1/GAPDH/TLR2A/GATA3/ANXA5/SNAP25/CD40LG/GCG
BP	GO:0032943	mononuclear cell proliferation	10/304	29/2000	0.007704	CEBPB/IL6/IGF2/PRNP/BLM/BCL6/IL18/ANXA1/CD40LG/CD28
BP	GO:0046651	lymphocyte proliferation	10/304	29/2000	0.007704	CEBPB/IL6/IGF2/PRNP/BLM/BCL6/IL18/ANXA1/CD40LG/CD28
BP	GO:0002703	regulation of leukocyte mediated immunity	6/304	13/2000	0.00783929	B2M/ADORA2B/FGR/BCL6/GATA3/CD28
BP	GO:0006119	oxidative phosphorylation	6/304	13/2000	0.00783929	CYTB/COX3/ND2/COX2/ND4/ND4L
BP	GO:0022904	respiratory electron transport chain	6/304	13/2000	0.00783929	CYTB/COX3/ND2/COX2/ND4/ND4L
BP	GO:0046649	lymphocyte activation	16/304	57/2000	0.00834586	CEBPB/THY1/IL6/IGF2/PRNP/B2M/FAM65B/BLM/LCK/BCL6/IL18/ANXA1/GATA3/CD3E/CD40LG/CD28
BP	GO:0071495	cellular response to endogenous stimulus	34/304	151/2000	0.0084635	CEBPB/TGFB1/PKM/FGFR1/CYR61/TGFB3/CISH/IGF2/PRNP/ADCYAP1/RXRG/VDR/INHBB/JUND/ZYX/RARA/RAD51/ACTB/MSX1/PGR/COL1A2/ANXA1/SIK1/SRC/STAT3/SOX9/FGF2/PHB/GATA3/P2RY6/ANXA5/NOG/FOS/SCX
BP	GO:1901698	response to nitrogen compound	21/304	82/2000	0.00849826	CEBPB/PKM/CISH/IGF2/PRNP/INHBB/JUND/RARA/RAD51/ACTB/BLM/TMEM173/COL1A2/ANXA1/SIK1/STAT3/SOX9/HSP90AA1/P2RY6/HSPA5/ANXA5
BP	GO:0032880	regulation of protein localization	20/304	77/2000	0.00859744	VIP/TGFB1/IL6/PRNP/PDLIM7/ADCYAP1/INHBB/ACTB/FAM65B/CDH2/FGR/IL18/ANXA1/GAPDH/TLR2A/GATA3/ANXA5/SNAP25/CD40LG/GCG
BP	GO:0034654	nucleobase-containing compound biosynthetic process	89/304	474/2000	0.00885336	CEBPB/SRF/PKM/HHEX/FGFR1/CYR61/TGFB3/CSF3/HIC1/MAFF/IL6/IGF2/BZFP1/PRRX2/PRNP/PDLIM7/ADCYAP1/C5H14ORF169/RXRG/PRRX1/BASP1/NFKB2/CHURC1/VDR/INHBB/BHLHE22/JUND/NFIX/MYC/ADORA2B/PGK1/BARX1/ISL2/ITPA/HOXD8/RELA/RARA/Pou5f3/PCNA/ATP6/UPRT/MSX1/ENO2/ALDOC/PAICS/RAX2/BLM/EED/KHDRBS1/PGR/PSIP1/E2F1/TEAD3/NOS2/BCL6/AK1/SGF29/PGAM1/CAPN3/YBX1/INHBA/SETD6/SOX21/PPAT/MAFA/IKZF1/DNMT1/STAT3/HOXA4/HMGB2/SOX9/G…
BP	GO:0051047	positive regulation of secretion	11/304	34/2000	0.00900443	VIP/TGFB1/IL6/ADCYAP1/INHBB/ADORA2B/FGR/IL18/GAPDH/GATA3/GCG
BP	GO:1903532	positive regulation of secretion by cell	11/304	34/2000	0.00900443	VIP/TGFB1/IL6/ADCYAP1/INHBB/ADORA2B/FGR/IL18/GAPDH/GATA3/GCG
BP	GO:0009725	response to hormone	22/304	88/2000	0.00962537	TIMP2/PKM/TGFB3/CISH/IL6/IGF2/ADCYAP1/RXRG/VDR/INHBB/JUND/RARA/PGR/NOS2/ANXA1/SIK1/SRC/STAT3/HSP90AA1/PHB/P2RY6/ANXA5
BP	GO:0009127	purine nucleoside monophosphate biosynthetic process	10/304	30/2000	0.0100381	PKM/PGK1/ATP6/ENO2/ALDOC/PAICS/AK1/PGAM1/PPAT/GAPDH
BP	GO:0009168	purine ribonucleoside monophosphate biosynthetic process	10/304	30/2000	0.0100381	PKM/PGK1/ATP6/ENO2/ALDOC/PAICS/AK1/PGAM1/PPAT/GAPDH
BP	GO:0045785	positive regulation of cell adhesion	10/304	30/2000	0.0100381	THY1/CYR61/IL6/IGF2/BLM/LCK/ANXA1/GATA3/CD40LG/CD28
BP	GO:0010243	response to organonitrogen compound	19/304	73/2000	0.010102	CEBPB/PKM/CISH/IGF2/PRNP/INHBB/JUND/RARA/RAD51/ACTB/COL1A2/ANXA1/SIK1/STAT3/SOX9/HSP90AA1/P2RY6/HSPA5/ANXA5
BP	GO:0032870	cellular response to hormone stimulus	17/304	63/2000	0.0101086	PKM/CISH/IGF2/ADCYAP1/RXRG/VDR/INHBB/JUND/RARA/PGR/ANXA1/SIK1/SRC/STAT3/PHB/P2RY6/ANXA5
BP	GO:0002819	regulation of adaptive immune response	5/304	10/2000	0.0102583	B2M/BCL6/ANXA1/GATA3/CD28
BP	GO:0002822	regulation of adaptive immune response based on somatic recombination of immune receptors built from immunoglobulin superfamily domains	5/304	10/2000	0.0102583	B2M/BCL6/ANXA1/GATA3/CD28
BP	GO:0032963	collagen metabolic process	5/304	10/2000	0.0102583	TGFB3/IL6/SERPINH1/P3H2/SOX9
BP	GO:0045639	positive regulation of myeloid cell differentiation	5/304	10/2000	0.0102583	TGFB1/CSF3/TESC/INHBA/FOS
BP	GO:0010557	positive regulation of macromolecule biosynthetic process	48/304	232/2000	0.0104152	CEBPB/SRF/FGFR1/CYR61/TGFB3/CSF3/MAFF/IL6/IGF2/PRNP/ADCYAP1/CHURC1/HSPB1/JUND/NFIX/BARX1/HOXD8/RELA/RARA/PCNA/MSX1/MUSTN1/BLM/KHDRBS1/PSIP1/E2F1/TEAD3/CAPN3/INHBA/SOX21/MAFA/IKZF1/STAT3/HOXA4/HMGB2/SOX9/NFIC/ING4/FGF2/PHB/EGR1/SOX10/GATA3/SOX8/CD28/FOS/ARL2BP/GCG
BP	GO:0060548	negative regulation of cell death	26/304	110/2000	0.0109564	CEBPB/VIP/SOCS3/CNTF/FGFR1/CYR61/IL6/PRNP/ADCYAP1/PTGS2/HSPB1/RELA/MSX1/BLM/BCL6/CAPN3/SRC/SOX9/GAPDH/DRAXIN/SOX10/GATA3/EPHB3/CD40LG/GCG/HYOU1
BP	GO:0009719	response to endogenous stimulus	38/304	176/2000	0.011226	CEBPB/TIMP2/TGFB1/PKM/FGFR1/CYR61/TGFB3/CISH/IL6/IGF2/PRNP/ADCYAP1/RXRG/VDR/INHBB/JUND/ZYX/RARA/RAD51/ACTB/MSX1/PGR/NOS2/COL1A2/ANXA1/SIK1/SRC/STAT3/SOX9/HSP90AA1/FGF2/PHB/GATA3/P2RY6/ANXA5/NOG/FOS/SCX
BP	GO:0090087	regulation of peptide transport	14/304	49/2000	0.0113031	TGFB1/IL6/PRNP/ADCYAP1/INHBB/FGR/IL18/ANXA1/GAPDH/TLR2A/GATA3/ANXA5/CD40LG/GCG
BP	GO:0034404	nucleobase-containing small molecule biosynthetic process	8/304	22/2000	0.0118599	PKM/PGK1/ITPA/UPRT/ENO2/ALDOC/PGAM1/GAPDH
BP	GO:0071383	cellular response to steroid hormone stimulus	8/304	22/2000	0.0118599	ADCYAP1/RXRG/VDR/RARA/PGR/ANXA1/SRC/PHB
BP	GO:0001818	negative regulation of cytokine production	6/304	14/2000	0.0119972	TGFB3/PRNP/INHBB/BCL6/ANXA1/GATA3
BP	GO:0045333	cellular respiration	7/304	18/2000	0.0123097	CYTB/COX3/ND2/COX2/ND4/ND1/ND4L
BP	GO:0071241	cellular response to inorganic substance	7/304	18/2000	0.0123097	PRNP/B2M/RAD51/BLM/CAPN3/ANXA5/FOS
BP	GO:1901292	nucleoside phosphate catabolic process	7/304	18/2000	0.0123097	PKM/PGK1/ITPA/ENO2/ALDOC/PGAM1/GAPDH
BP	GO:0051246	regulation of protein metabolic process	55/304	275/2000	0.0125249	CEBPB/VIP/TIMP2/THY1/CNTF/TGFB1/FGFR1/CYR61/TGFB3/CSF3/IL6/IGF2/LIMK1/PRNP/ADCYAP1/LOC422214/DUSP4/PTGS2/HSPB1/INHBB/HBEGF/RAD51/TESC/SERPINH1/MUSTN1/BLM/CDH2/LCK/EED/KHDRBS1/FGR/DPH2/DPH1/PAIP2B/RNASE6/SERPINB10B/CAPN3/INHBA/SOX9/PIK3R5/GAPDH/IGF2BP3/FGF2/PHB/EGR1/GATA3/P2RY6/MASTL/COL6A3/EPHB3/CD40LG/CCL4/CD28/ARL2BP/GCG
BP	GO:0006468	protein phosphorylation	42/304	200/2000	0.0127327	THY1/CNTF/ST3GAL1/TGFB1/FGFR1/CYR61/TGFB3/CSF3/IL6/IGF2/LIMK1/PTK7/PRNP/ADCYAP1/DUSP4/PTGS2/HSPB1/INHBB/HBEGF/RAD51/TESC/BLM/CDH2/BTK/LCK/FGR/INHBA/SIK1/SRC/SOX9/PIK3R5/FYN/FGF2/PHB/P2RY6/MASTL/CSK/EPHB3/CD40LG/CCL4/ARL2BP/GCG
BP	GO:0010648	negative regulation of cell communication	30/304	133/2000	0.0128442	FST/SOCS3/THY1/FGFR1/CISH/PRNP/DUSP4/PTGS2/HSPB1/INHBB/BARX1/RGS20/RGS17/FAM65B/CDH2/BCL6/ADORA1/SIK1/SRC/SOX9/DRAXIN/KPTN/PHB/SOX10/GATA3/HSPA5/ANXA5/EPHB3/NOG/HYOU1
BP	GO:0023057	negative regulation of signaling	30/304	133/2000	0.0128442	FST/SOCS3/THY1/FGFR1/CISH/PRNP/DUSP4/PTGS2/HSPB1/INHBB/BARX1/RGS20/RGS17/FAM65B/CDH2/BCL6/ADORA1/SIK1/SRC/SOX9/DRAXIN/KPTN/PHB/SOX10/GATA3/HSPA5/ANXA5/EPHB3/NOG/HYOU1
BP	GO:0002683	negative regulation of immune system process	10/304	31/2000	0.0128749	CEBPB/THY1/TGFB3/PRNP/ADCYAP1/FAM65B/BCL6/ADORA1/ANXA1/SOX9
BP	GO:0051223	regulation of protein transport	13/304	45/2000	0.0131283	TGFB1/IL6/PRNP/INHBB/FGR/IL18/ANXA1/GAPDH/TLR2A/GATA3/ANXA5/CD40LG/GCG
BP	GO:0046903	secretion	20/304	80/2000	0.0133278	VIP/TGFB1/IL6/ADCYAP1/INHBB/ADORA2B/FGR/NOS2/INHBA/ERP29/ADORA1/IL18/ANXA1/GAPDH/TLR2A/GATA3/ANXA5/SNAP25/CD40LG/GCG
BP	GO:0018130	heterocycle biosynthetic process	90/304	487/2000	0.013389	CEBPB/SRF/PKM/HHEX/FGFR1/CYR61/TGFB3/CSF3/HIC1/MAFF/IL6/IGF2/BZFP1/PRRX2/PRNP/PDLIM7/ADCYAP1/C5H14ORF169/RXRG/PRRX1/BASP1/NFKB2/CHURC1/VDR/INHBB/BHLHE22/JUND/NFIX/MYC/ADORA2B/PGK1/BARX1/ISL2/ITPA/HOXD8/RELA/RARA/Pou5f3/PCNA/ATP6/UPRT/MSX1/GCH1/ENO2/ALDOC/PAICS/RAX2/BLM/EED/KHDRBS1/PGR/PSIP1/E2F1/TEAD3/NOS2/BCL6/AK1/SGF29/PGAM1/CAPN3/YBX1/INHBA/SETD6/SOX21/PPAT/MAFA/IKZF1/DNMT1/STAT3/HOXA4/HMGB2/S…
BP	GO:0009617	response to bacterium	14/304	50/2000	0.0136001	CEBPB/IL6/B2M/JUND/IL8L2/FGR/TF/LYG2/NOS2/RNASE4/SLC11A1/HMGB2/AvBD12/TLR2A
BP	GO:0018193	peptidyl-amino acid modification	34/304	156/2000	0.0140938	CEBPB/CNTF/FGFR1/CSF3/IL6/IGF2/PTK7/PRNP/PTGS2/DOHH/HBEGF/BTK/LCK/EED/FGR/DPH2/DPH1/NOS2/SGF29/CAPN3/P3H2/SETD6/CRTAP/SRC/GAPDH/ING4/FYN/EGR1/GATA3/MASTL/CSK/EPHB3/ARL2BP/GCG
BP	GO:0030154	cell differentiation	82/304	439/2000	0.0143155	CEBPB/FST/THY1/CNTF/TGFB1/KRT14/HHEX/FGFR1/CYR61/TGFB3/TUBB2B/CSF3/MAFF/IL6/IGF2/LIMK1/MDK/PDLIM7/ADCYAP1/C5H14ORF169/B2M/LLPH/MYL6/PTGS2/TAGLN/CSRP2/DBN1/INHBB/BHLHE22/JUND/CCK/PGK1/BARX1/IL8L2/TESC/PCNA/SERPINH1/FAM65B/MSX1/RBM38/MUSTN1/BLM/MATN1/CDH2/LCK/GPC1/FGR/BCL6/RNASE6/SERPINB10B/GJC1/CAPN3/INHBA/MYL9/TWF2/ACE/APOA1/ANXA1/SOX21/ACTN1/SRC/STAT3/SOX9/SPP1/DRAXIN/FYN/FGF2/SOX10/GATA3/SMO/SI…
BP	GO:0002520	immune system development	21/304	86/2000	0.0148627	CEBPB/TGFB1/TGFB3/CSF3/B2M/BARX1/IL8L2/TESC/BLM/LCK/BCL6/SERPINB10B/INHBA/ACE/ANXA1/SRC/GATA3/CD3E/CD40LG/CD28/FOS
BP	GO:0006164	purine nucleotide biosynthetic process	12/304	41/2000	0.015221	PKM/ADORA2B/PGK1/ATP6/ENO2/ALDOC/PAICS/NOS2/AK1/PGAM1/PPAT/GAPDH
BP	GO:0032940	secretion by cell	19/304	76/2000	0.0156876	VIP/TGFB1/IL6/ADCYAP1/INHBB/ADORA2B/FGR/NOS2/INHBA/ERP29/IL18/ANXA1/GAPDH/TLR2A/GATA3/ANXA5/SNAP25/CD40LG/GCG
BP	GO:0002440	production of molecular mediator of immune response	8/304	23/2000	0.0158443	TGFB3/IL6/B2M/BCL6/IKZF1/GATA3/CD40LG/CD28
BP	GO:0010959	regulation of metal ion transport	8/304	23/2000	0.0158443	VIP/THY1/PRNP/ADCYAP1/B2M/TESC/CAPN3/GCG
BP	GO:0048872	homeostasis of number of cells	10/304	32/2000	0.0162754	IL6/B2M/CDH2/BCL6/SERPINB10B/INHBA/ACE/ANXA1/SOX9/GATA3
BP	GO:0070661	leukocyte proliferation	10/304	32/2000	0.0162754	CEBPB/IL6/IGF2/PRNP/BLM/BCL6/IL18/ANXA1/CD40LG/CD28
BP	GO:0042493	response to drug	22/304	92/2000	0.0163454	TGFB1/TGFB3/IL6/PRNP/ADCYAP1/JUND/RELA/RAD51/ACTB/PQLC2/BLM/LCK/PGR/TF/SIGMAR1/INHBA/ANXA1/HMGB2/SOX9/HSP90AA1/CHRNB2/FOS
BP	GO:0002705	positive regulation of leukocyte mediated immunity	5/304	11/2000	0.0165039	B2M/ADORA2B/FGR/GATA3/CD28
BP	GO:0032635	interleukin-6 production	5/304	11/2000	0.0165039	CEBPB/IL6/ADCYAP1/ADORA2B/NOS2
BP	GO:0045834	positive regulation of lipid metabolic process	5/304	11/2000	0.0165039	CYR61/PTGS2/FGR/APOA1/ANXA1
BP	GO:0048660	regulation of smooth muscle cell proliferation	5/304	11/2000	0.0165039	VIP/IL6/HBEGF/CNN1/P2RY6
BP	GO:1902107	positive regulation of leukocyte differentiation	5/304	11/2000	0.0165039	TGFB1/TESC/ANXA1/GATA3/FOS
BP	GO:0006165	nucleoside diphosphate phosphorylation	7/304	19/2000	0.0170132	PKM/PGK1/ENO2/ALDOC/AK1/PGAM1/GAPDH
BP	GO:0009132	nucleoside diphosphate metabolic process	7/304	19/2000	0.0170132	PKM/PGK1/ENO2/ALDOC/AK1/PGAM1/GAPDH
BP	GO:0046939	nucleotide phosphorylation	7/304	19/2000	0.0170132	PKM/PGK1/ENO2/ALDOC/AK1/PGAM1/GAPDH
BP	GO:0002460	adaptive immune response based on somatic recombination of immune receptors built from immunoglobulin superfamily domains	6/304	15/2000	0.0174945	B2M/BCL6/ANXA1/GATA3/CD40LG/CD28
BP	GO:0006096	glycolytic process	6/304	15/2000	0.0174945	PKM/PGK1/ENO2/ALDOC/PGAM1/GAPDH
BP	GO:0006757	ATP generation from ADP	6/304	15/2000	0.0174945	PKM/PGK1/ENO2/ALDOC/PGAM1/GAPDH
BP	GO:0014065	phosphatidylinositol 3-kinase signaling	6/304	15/2000	0.0174945	CSF3/FGR/SOX9/PIK3R5/GATA3/CD28
BP	GO:0042866	pyruvate biosynthetic process	6/304	15/2000	0.0174945	PKM/PGK1/ENO2/ALDOC/PGAM1/GAPDH
BP	GO:0048015	phosphatidylinositol-mediated signaling	6/304	15/2000	0.0174945	CSF3/FGR/SOX9/PIK3R5/GATA3/CD28
BP	GO:0048017	inositol lipid-mediated signaling	6/304	15/2000	0.0174945	CSF3/FGR/SOX9/PIK3R5/GATA3/CD28
BP	GO:0009260	ribonucleotide biosynthetic process	11/304	37/2000	0.0176061	PKM/PGK1/ATP6/UPRT/ENO2/ALDOC/PAICS/AK1/PGAM1/PPAT/GAPDH
BP	GO:0042060	wound healing	11/304	37/2000	0.0176061	CYR61/IL8L2/HBEGF/MUSTN1/F10/CAPN3/ANXA1/RHOC/FGF2/ANXA5/CD40LG
BP	GO:0019438	aromatic compound biosynthetic process	90/304	492/2000	0.0178088	CEBPB/SRF/PKM/HHEX/FGFR1/CYR61/TGFB3/CSF3/HIC1/MAFF/IL6/IGF2/BZFP1/PRRX2/PRNP/PDLIM7/ADCYAP1/C5H14ORF169/RXRG/PRRX1/BASP1/NFKB2/CHURC1/VDR/INHBB/BHLHE22/JUND/NFIX/MYC/ADORA2B/PGK1/BARX1/ISL2/ITPA/HOXD8/RELA/RARA/Pou5f3/PCNA/ATP6/UPRT/MSX1/GCH1/ENO2/ALDOC/PAICS/RAX2/BLM/EED/KHDRBS1/PGR/PSIP1/E2F1/TEAD3/NOS2/BCL6/AK1/SGF29/PGAM1/CAPN3/YBX1/INHBA/SETD6/SOX21/PPAT/MAFA/IKZF1/DNMT1/STAT3/HOXA4/HMGB2/S…
BP	GO:0048869	cellular developmental process	84/304	455/2000	0.017829	CEBPB/FST/THY1/CNTF/TGFB1/KRT14/HHEX/FGFR1/CYR61/TGFB3/TUBB2B/CSF3/MAFF/IL6/IGF2/LIMK1/MDK/PDLIM7/ADCYAP1/C5H14ORF169/B2M/LLPH/MYL6/PTGS2/TAGLN/CSRP2/DBN1/INHBB/BHLHE22/JUND/CCK/PGK1/BARX1/IL8L2/TESC/PCNA/FN1/SERPINH1/FAM65B/MSX1/RBM38/MUSTN1/BLM/MATN1/CDH2/LCK/GPC1/FGR/BCL6/RNASE6/SERPINB10B/GJC1/CAPN3/INHBA/MYL9/TWF2/ACE/APOA1/ANXA1/SOX21/ACTN1/SRC/STAT3/SOX9/RHOC/SPP1/DRAXIN/FYN/FGF2/SOX10/GAT…
BP	GO:0045597	positive regulation of cell differentiation	25/304	109/2000	0.0182701	CEBPB/FST/CNTF/TGFB1/CYR61/TGFB3/CSF3/IL6/LIMK1/ADCYAP1/LLPH/PTGS2/JUND/TESC/FAM65B/MUSTN1/GPC1/INHBA/TWF2/ANXA1/SOX9/FGF2/SOX10/GATA3/FOS
BP	GO:0030099	myeloid cell differentiation	12/304	42/2000	0.0184894	CEBPB/TGFB1/CSF3/B2M/TESC/BCL6/SERPINB10B/INHBA/ACE/SRC/GATA3/FOS
BP	GO:0009968	negative regulation of signal transduction	27/304	120/2000	0.0185017	FST/SOCS3/THY1/FGFR1/CISH/PRNP/DUSP4/PTGS2/HSPB1/BARX1/RGS20/RGS17/FAM65B/CDH2/BCL6/SIK1/SRC/SOX9/DRAXIN/KPTN/PHB/SOX10/GATA3/HSPA5/EPHB3/NOG/HYOU1
BP	GO:0045944	positive regulation of transcription by RNA polymerase II	34/304	159/2000	0.0187336	CEBPB/SRF/CYR61/CSF3/MAFF/IL6/IGF2/ADCYAP1/JUND/NFIX/BARX1/HOXD8/RELA/RARA/MSX1/PSIP1/E2F1/TEAD3/INHBA/SOX21/MAFA/IKZF1/HOXA4/HMGB2/SOX9/NFIC/FGF2/EGR1/SOX10/GATA3/SOX8/CD28/FOS/GCG
BP	GO:0008285	negative regulation of cell proliferation	17/304	67/2000	0.0188549	CEBPB/VIP/TGFB3/PRNP/ADCYAP1/IL8L2/MSX1/CNN1/GPC1/BCL6/INHBA/P3H2/SOX9/ING4/FGF2/PHB/GATA3
BP	GO:0032268	regulation of cellular protein metabolic process	52/304	263/2000	0.0189579	CEBPB/TIMP2/THY1/CNTF/TGFB1/FGFR1/CYR61/TGFB3/CSF3/IL6/IGF2/LIMK1/PRNP/ADCYAP1/LOC422214/DUSP4/PTGS2/HSPB1/INHBB/HBEGF/RAD51/TESC/SERPINH1/BLM/CDH2/LCK/EED/KHDRBS1/FGR/DPH2/DPH1/PAIP2B/RNASE6/SERPINB10B/CAPN3/INHBA/SOX9/PIK3R5/GAPDH/IGF2BP3/FGF2/PHB/EGR1/GATA3/P2RY6/MASTL/COL6A3/EPHB3/CD40LG/CCL4/ARL2BP/GCG
BP	GO:0051247	positive regulation of protein metabolic process	35/304	165/2000	0.0193578	CEBPB/VIP/CNTF/TGFB1/FGFR1/CYR61/TGFB3/CSF3/IL6/IGF2/PRNP/ADCYAP1/PTGS2/HSPB1/INHBB/HBEGF/MUSTN1/CDH2/LCK/EED/KHDRBS1/CAPN3/INHBA/SOX9/PIK3R5/FGF2/PHB/GATA3/P2RY6/EPHB3/CD40LG/CCL4/CD28/ARL2BP/GCG
BP	GO:0031325	positive regulation of cellular metabolic process	69/304	365/2000	0.0195295	CEBPB/SRF/CNTF/TGFB1/FGFR1/CYR61/TGFB3/CSF3/MAFF/IL6/IGF2/PRNP/ADCYAP1/CHURC1/PTGS2/HSPB1/INHBB/JUND/NFIX/ADORA2B/BARX1/HOXD8/HBEGF/RELA/RARA/PCNA/MSX1/GCH1/MUSTN1/BLM/CDH2/LCK/EED/KHDRBS1/FGR/PSIP1/E2F1/TEAD3/NOS2/CAPN3/INHBA/APOA1/ANXA1/SOX21/MAFA/IKZF1/DNMT1/STAT3/HOXA4/HMGB2/SOX9/PIK3R5/NFIC/ING4/HSP90AA1/FGF2/PHB/EGR1/SOX10/GATA3/P2RY6/SOX8/EPHB3/CD40LG/CCL4/CD28/FOS/ARL2BP/GCG
BP	GO:0043207	response to external biotic stimulus	19/304	78/2000	0.0205922	CEBPB/S100A9/IL6/B2M/JUND/IL8L2/FGR/TF/LYG2/NOS2/RNASE4/TMEM173/SLC11A1/HMGB2/AvBD12/GAPDH/TLR2A/GATA3/IRF7
BP	GO:0051707	response to other organism	19/304	78/2000	0.0205922	CEBPB/S100A9/IL6/B2M/JUND/IL8L2/FGR/TF/LYG2/NOS2/RNASE4/TMEM173/SLC11A1/HMGB2/AvBD12/GAPDH/TLR2A/GATA3/IRF7
BP	GO:0002262	myeloid cell homeostasis	8/304	24/2000	0.0207144	IL6/B2M/BCL6/SERPINB10B/INHBA/ACE/ANXA1/GATA3
BP	GO:0015980	energy derivation by oxidation of organic compounds	8/304	24/2000	0.0207144	IGF2/CYTB/COX3/ND2/COX2/ND4/ND1/ND4L
BP	GO:0030217	T cell differentiation	8/304	24/2000	0.0207144	B2M/BLM/LCK/BCL6/ANXA1/GATA3/CD3E/CD28
BP	GO:0071407	cellular response to organic cyclic compound	11/304	38/2000	0.021521	ADCYAP1/RXRG/VDR/RARA/ACTB/PGR/TMEM173/ANXA1/SRC/PHB/P2RY6
BP	GO:1902532	negative regulation of intracellular signal transduction	11/304	38/2000	0.021521	PRNP/DUSP4/PTGS2/HSPB1/FAM65B/BCL6/SIK1/SRC/KPTN/PHB/HYOU1
BP	GO:0090407	organophosphate biosynthetic process	17/304	68/2000	0.021758	PKM/ADORA2B/PGK1/ATP6/UPRT/GCH1/ENO2/ALDOC/PAICS/NOS2/AK1/PGAM1/PPAT/GAPDH/FDPS/P2RY6/VAC14
BP	GO:0072522	purine-containing compound biosynthetic process	12/304	43/2000	0.0222573	PKM/ADORA2B/PGK1/ATP6/ENO2/ALDOC/PAICS/NOS2/AK1/PGAM1/PPAT/GAPDH
BP	GO:0010556	regulation of macromolecule biosynthetic process	83/304	453/2000	0.022545	CEBPB/SRF/HHEX/FGFR1/CYR61/TGFB3/CSF3/HIC1/MAFF/IL6/IGF2/BZFP1/PRRX2/PRNP/PDLIM7/ADCYAP1/C5H14ORF169/RXRG/LOC422214/PRRX1/BASP1/NFKB2/CHURC1/VDR/HSPB1/INHBB/BHLHE22/JUND/NFIX/MYC/BARX1/ISL2/HOXD8/RELA/RARA/Pou5f3/PCNA/MSX1/MUSTN1/RAX2/BLM/EED/KHDRBS1/PGR/DPH2/DPH1/PSIP1/E2F1/PAIP2B/TEAD3/BCL6/RNASE6/CAPN3/YBX1/INHBA/SETD6/SOX21/MAFA/IKZF1/DNMT1/STAT3/HOXA4/HMGB2/SOX9/GAPDH/NFIC/IGF2BP3/ING4/HOXD9…
BP	GO:0009165	nucleotide biosynthetic process	13/304	48/2000	0.0226171	PKM/ADORA2B/PGK1/ATP6/UPRT/ENO2/ALDOC/PAICS/NOS2/AK1/PGAM1/PPAT/GAPDH
BP	GO:0009611	response to wounding	13/304	48/2000	0.0226171	CNTF/CYR61/INHBB/IL8L2/HBEGF/MUSTN1/F10/CAPN3/ANXA1/RHOC/FGF2/ANXA5/CD40LG
BP	GO:0002793	positive regulation of peptide secretion	7/304	20/2000	0.0228569	IL6/ADCYAP1/FGR/IL18/GAPDH/GATA3/GCG
BP	GO:0006754	ATP biosynthetic process	7/304	20/2000	0.0228569	PKM/PGK1/ATP6/ENO2/ALDOC/PGAM1/GAPDH
BP	GO:0010001	glial cell differentiation	7/304	20/2000	0.0228569	CNTF/TGFB1/CDH2/SOX9/FGF2/SOX10/SOX8
BP	GO:0019216	regulation of lipid metabolic process	7/304	20/2000	0.0228569	CYR61/CISH/PTGS2/FGR/APOA1/ANXA1/PIK3R5
BP	GO:0045637	regulation of myeloid cell differentiation	7/304	20/2000	0.0228569	CEBPB/TGFB1/CSF3/B2M/TESC/INHBA/FOS
BP	GO:0062013	positive regulation of small molecule metabolic process	7/304	20/2000	0.0228569	IGF2/PTGS2/ADORA2B/NOS2/ANXA1/P2RY6/GCG
BP	GO:0035690	cellular response to drug	9/304	29/2000	0.0232991	IL6/PRNP/RELA/RAD51/ACTB/BLM/SIGMAR1/ANXA1/SOX9
BP	GO:2000112	regulation of cellular macromolecule biosynthetic process	81/304	442/2000	0.0242627	CEBPB/SRF/HHEX/FGFR1/CYR61/TGFB3/CSF3/HIC1/MAFF/IL6/IGF2/BZFP1/PRRX2/PRNP/PDLIM7/ADCYAP1/C5H14ORF169/RXRG/LOC422214/PRRX1/BASP1/NFKB2/CHURC1/VDR/INHBB/BHLHE22/JUND/NFIX/MYC/BARX1/ISL2/HOXD8/RELA/RARA/Pou5f3/PCNA/MSX1/MUSTN1/RAX2/BLM/EED/KHDRBS1/PGR/DPH2/DPH1/PSIP1/E2F1/PAIP2B/TEAD3/BCL6/RNASE6/CAPN3/YBX1/INHBA/SETD6/SOX21/MAFA/IKZF1/DNMT1/STAT3/HOXA4/HMGB2/SOX9/GAPDH/NFIC/IGF2BP3/ING4/HOXD9/FGF2/…
BP	GO:0019359	nicotinamide nucleotide biosynthetic process	6/304	16/2000	0.0245025	PKM/PGK1/ENO2/ALDOC/PGAM1/GAPDH
BP	GO:0019363	pyridine nucleotide biosynthetic process	6/304	16/2000	0.0245025	PKM/PGK1/ENO2/ALDOC/PGAM1/GAPDH
BP	GO:0019933	cAMP-mediated signaling	6/304	16/2000	0.0245025	VIP/ADCYAP1/ADORA2B/SOX9/CALCB/GCG
BP	GO:0072525	pyridine-containing compound biosynthetic process	6/304	16/2000	0.0245025	PKM/PGK1/ENO2/ALDOC/PGAM1/GAPDH
BP	GO:2000146	negative regulation of cell motility	6/304	16/2000	0.0245025	THY1/FAM65B/CDH2/ADORA1/GATA3/SINHCAF
BP	GO:0002695	negative regulation of leukocyte activation	5/304	12/2000	0.0248431	CEBPB/PRNP/FAM65B/BCL6/ANXA1
BP	GO:0007189	adenylate cyclase-activating G protein-coupled receptor signaling pathway	5/304	12/2000	0.0248431	VIP/ADCYAP1/ADORA2B/CALCB/GCG
BP	GO:0048659	smooth muscle cell proliferation	5/304	12/2000	0.0248431	VIP/IL6/HBEGF/CNN1/P2RY6
BP	GO:0050866	negative regulation of cell activation	5/304	12/2000	0.0248431	CEBPB/PRNP/FAM65B/BCL6/ANXA1
BP	GO:0051250	negative regulation of lymphocyte activation	5/304	12/2000	0.0248431	CEBPB/PRNP/FAM65B/BCL6/ANXA1
BP	GO:0048513	animal organ development	64/304	339/2000	0.0253466	CEBPB/FST/THY1/CNTF/TGFB1/FGFR1/CYR61/TGFB3/CSF3/IGF2/PTK7/ADCYAP1/B2M/INHBB/BARX1/IL8L2/LRP8/HOXD8/RARA/TESC/SERPINH1/FAM65B/MSX1/GPR149/MUSTN1/RAX2/BLM/MATN1/CDH2/LCK/GPC1/NBL1/BCL6/SERPINB10B/GJC1/INHBA/ACE/APOA1/COL1A2/ANXA1/SOX21/ACTN1/SRC/STAT3/HOXA4/CLP1/SOX9/SPP1/DRAXIN/FYN/FGF2/SOX10/GATA3/CD3E/COL6A3/SOX8/CD40LG/GJA1/NOG/CD28/FOS/SCX/MAB21L1/SOBP
BP	GO:0044093	positive regulation of molecular function	30/304	140/2000	0.0258786	THY1/FGFR1/CYR61/CSF3/IL6/IGF2/PRNP/ADCYAP1/SMAP2/B2M/ATP1B3/ADORA2B/RELA/TESC/RGS17/PCNA/FAM65B/LCK/FGR/NOS2/RAN/CAPN3/APOA1/RHOC/PIK3R5/FGF2/GATA3/CD40LG/CCL4/GCG
BP	GO:0051094	positive regulation of developmental process	30/304	140/2000	0.0258786	CEBPB/FST/CNTF/TGFB1/CYR61/TGFB3/CSF3/IL6/IGF2/LIMK1/ADCYAP1/LLPH/PTGS2/JUND/Pou5f3/TESC/FAM65B/MUSTN1/GPC1/CAPN3/INHBA/TWF2/ANXA1/SOX9/FGF2/SOX10/GATA3/EPHB3/CD28/FOS
BP	GO:0010035	response to inorganic substance	11/304	39/2000	0.0260408	IL6/PRNP/B2M/RELA/RAD51/BLM/SIGMAR1/CAPN3/ANXA1/ANXA5/FOS
BP	GO:0046390	ribose phosphate biosynthetic process	11/304	39/2000	0.0260408	PKM/PGK1/ATP6/UPRT/ENO2/ALDOC/PAICS/AK1/PGAM1/PPAT/GAPDH
BP	GO:0048545	response to steroid hormone	11/304	39/2000	0.0260408	TGFB3/IL6/ADCYAP1/RXRG/VDR/RARA/PGR/ANXA1/SRC/HSP90AA1/PHB
BP	GO:0010562	positive regulation of phosphorus metabolic process	28/304	129/2000	0.026351	CNTF/TGFB1/FGFR1/CYR61/TGFB3/CSF3/IL6/IGF2/PRNP/ADCYAP1/PTGS2/INHBB/ADORA2B/HBEGF/CDH2/FGR/NOS2/INHBA/SOX9/PIK3R5/FGF2/PHB/P2RY6/EPHB3/CD40LG/CCL4/ARL2BP/GCG
BP	GO:0045937	positive regulation of phosphate metabolic process	28/304	129/2000	0.026351	CNTF/TGFB1/FGFR1/CYR61/TGFB3/CSF3/IL6/IGF2/PRNP/ADCYAP1/PTGS2/INHBB/ADORA2B/HBEGF/CDH2/FGR/NOS2/INHBA/SOX9/PIK3R5/FGF2/PHB/P2RY6/EPHB3/CD40LG/CCL4/ARL2BP/GCG
BP	GO:0010975	regulation of neuron projection development	14/304	54/2000	0.0265496	FST/THY1/CNTF/LIMK1/ADCYAP1/B2M/LLPH/CDH2/TWF2/DRAXIN/GATA3/EPHB3/SNAP25/NCS1
BP	GO:0002250	adaptive immune response	8/304	25/2000	0.02656	B2M/BTK/BCL6/ANXA1/GATA3/CSK/CD40LG/CD28
BP	GO:0009142	nucleoside triphosphate biosynthetic process	8/304	25/2000	0.02656	PKM/PGK1/ATP6/ENO2/ALDOC/AK1/PGAM1/GAPDH
BP	GO:0009607	response to biotic stimulus	19/304	80/2000	0.0266042	CEBPB/S100A9/IL6/B2M/JUND/IL8L2/FGR/TF/LYG2/NOS2/RNASE4/TMEM173/SLC11A1/HMGB2/AvBD12/GAPDH/TLR2A/GATA3/IRF7
BP	GO:0002252	immune effector process	13/304	49/2000	0.0267027	TGFB3/IL6/B2M/ADORA2B/FGR/BCL6/TMEM173/ANXA1/PHB/GATA3/CD40LG/CD28/IRF7
BP	GO:0045087	innate immune response	13/304	49/2000	0.0267027	S100A9/ZYX/RELA/BTK/FGR/TMEM173/ANXA1/HMGB2/AvBD12/GAPDH/TLR2A/CCL4/IRF7
BP	GO:0031399	regulation of protein modification process	39/304	192/2000	0.0273818	CEBPB/THY1/CNTF/TGFB1/FGFR1/CYR61/TGFB3/CSF3/IL6/IGF2/LIMK1/PRNP/ADCYAP1/DUSP4/PTGS2/HSPB1/INHBB/HBEGF/RAD51/TESC/BLM/CDH2/EED/FGR/CAPN3/INHBA/SOX9/PIK3R5/FGF2/PHB/EGR1/GATA3/P2RY6/MASTL/EPHB3/CD40LG/CCL4/ARL2BP/GCG
BP	GO:0009893	positive regulation of metabolic process	72/304	389/2000	0.0274955	CEBPB/VIP/SRF/CNTF/TGFB1/FGFR1/CYR61/TGFB3/CSF3/MAFF/IL6/IGF2/PRNP/ADCYAP1/CHURC1/PTGS2/HSPB1/INHBB/JUND/NFIX/ADORA2B/BARX1/IL8L2/HOXD8/HBEGF/RELA/RARA/PCNA/MSX1/GCH1/RBM38/MUSTN1/BLM/CDH2/LCK/EED/KHDRBS1/FGR/PSIP1/E2F1/TEAD3/NOS2/CAPN3/INHBA/APOA1/ANXA1/SOX21/MAFA/IKZF1/DNMT1/STAT3/HOXA4/HMGB2/SOX9/PIK3R5/NFIC/ING4/HSP90AA1/FGF2/PHB/EGR1/SOX10/GATA3/P2RY6/SOX8/EPHB3/CD40LG/CCL4/CD28/FOS/ARL2BP/G…
BP	GO:0044092	negative regulation of molecular function	21/304	91/2000	0.0275627	TIMP2/THY1/LIMK1/PRNP/PDLIM7/ADCYAP1/B2M/DUSP4/PTGS2/HSPB1/TESC/SERPINH1/FAM65B/MSX1/SERPINB10B/SETD6/ANXA1/GAPDH/HSPA5/MASTL/COL6A3
BP	GO:0010628	positive regulation of gene expression	48/304	245/2000	0.0281658	CEBPB/VIP/SRF/CNTF/FGFR1/CYR61/TGFB3/CSF3/MAFF/IL6/IGF2/PRNP/ADCYAP1/CHURC1/JUND/NFIX/BARX1/IL8L2/HOXD8/RELA/RARA/MSX1/RBM38/MUSTN1/BLM/KHDRBS1/PSIP1/E2F1/TEAD3/CAPN3/INHBA/SOX21/MAFA/IKZF1/STAT3/HOXA4/HMGB2/SOX9/NFIC/FGF2/PHB/EGR1/SOX10/GATA3/SOX8/CD28/FOS/GCG
BP	GO:0051173	positive regulation of nitrogen compound metabolic process	67/304	359/2000	0.0282678	CEBPB/VIP/SRF/CNTF/TGFB1/FGFR1/CYR61/TGFB3/CSF3/MAFF/IL6/IGF2/PRNP/ADCYAP1/CHURC1/PTGS2/HSPB1/INHBB/JUND/NFIX/ADORA2B/BARX1/HOXD8/HBEGF/RELA/RARA/PCNA/MSX1/GCH1/MUSTN1/BLM/CDH2/LCK/EED/KHDRBS1/PSIP1/E2F1/TEAD3/NOS2/CAPN3/INHBA/SOX21/MAFA/IKZF1/DNMT1/STAT3/HOXA4/HMGB2/SOX9/PIK3R5/NFIC/ING4/HSP90AA1/FGF2/PHB/EGR1/SOX10/GATA3/P2RY6/SOX8/EPHB3/CD40LG/CCL4/CD28/FOS/ARL2BP/GCG
BP	GO:1902680	positive regulation of RNA biosynthetic process	43/304	216/2000	0.0289517	CEBPB/SRF/FGFR1/CYR61/TGFB3/CSF3/MAFF/IL6/IGF2/ADCYAP1/CHURC1/JUND/NFIX/BARX1/HOXD8/RELA/RARA/MSX1/BLM/PSIP1/E2F1/TEAD3/CAPN3/INHBA/SOX21/MAFA/IKZF1/STAT3/HOXA4/HMGB2/SOX9/NFIC/ING4/FGF2/PHB/EGR1/SOX10/GATA3/SOX8/CD28/FOS/ARL2BP/GCG
BP	GO:1903508	positive regulation of nucleic acid-templated transcription	43/304	216/2000	0.0289517	CEBPB/SRF/FGFR1/CYR61/TGFB3/CSF3/MAFF/IL6/IGF2/ADCYAP1/CHURC1/JUND/NFIX/BARX1/HOXD8/RELA/RARA/MSX1/BLM/PSIP1/E2F1/TEAD3/CAPN3/INHBA/SOX21/MAFA/IKZF1/STAT3/HOXA4/HMGB2/SOX9/NFIC/ING4/FGF2/PHB/EGR1/SOX10/GATA3/SOX8/CD28/FOS/ARL2BP/GCG
BP	GO:0042221	response to chemical	72/304	390/2000	0.0290996	CEBPB/TIMP2/CNTF/TGFB1/S100A9/PKM/FGFR1/CYR61/TGFB3/CSF3/CISH/IL6/IGF2/PRNP/ADCYAP1/B2M/RXRG/PTGS2/VDR/HSPB1/INHBB/JUND/ISL2/ZYX/IL8L2/HBEGF/RELA/RARA/RAD51/TESC/ACTB/FAM65B/MSX1/PQLC2/BLM/LCK/EED/PGR/TF/SIGMAR1/NOS2/TMEM173/CAPN3/INHBA/SLC11A1/COL1A2/ANXA1/SIK1/SRC/STAT3/HMGB2/SOX9/GAPDH/HSP90AA1/DRAXIN/TLR2A/FGF2/PHB/EGR1/GATA3/P2RY6/SMO/HSPA5/ANXA5/EPHB3/CHRNB2/NOG/CCL4/FOS/SCX/GCG/HYOU1
BP	GO:0018108	peptidyl-tyrosine phosphorylation	16/304	65/2000	0.0294619	CNTF/FGFR1/CSF3/IL6/IGF2/PTK7/PRNP/HBEGF/BTK/LCK/FGR/SRC/FYN/CSK/EPHB3/ARL2BP
BP	GO:0042592	homeostatic process	35/304	170/2000	0.0297839	CEBPB/THY1/IL6/PRNP/ADCYAP1/B2M/PTGS2/ATP1B3/PGK1/RAD51/PQLC2/BLM/CDH2/QSOX1/LCK/TF/HMOX1/BCL6/SERPINB10B/CAPN3/INHBA/ACE/APOA1/SLC11A1/ANXA1/SRC/IKZF1/STAT3/SOX9/SPP1/FGF2/GATA3/CALCB/ANXA5/GCG
BP	GO:0002443	leukocyte mediated immunity	7/304	21/2000	0.0299528	B2M/ADORA2B/FGR/BCL6/GATA3/CD40LG/CD28
BP	GO:0009145	purine nucleoside triphosphate biosynthetic process	7/304	21/2000	0.0299528	PKM/PGK1/ATP6/ENO2/ALDOC/PGAM1/GAPDH
BP	GO:0009206	purine ribonucleoside triphosphate biosynthetic process	7/304	21/2000	0.0299528	PKM/PGK1/ATP6/ENO2/ALDOC/PGAM1/GAPDH
BP	GO:0046434	organophosphate catabolic process	7/304	21/2000	0.0299528	PKM/PGK1/ITPA/ENO2/ALDOC/PGAM1/GAPDH
BP	GO:0045935	positive regulation of nucleobase-containing compound metabolic process	47/304	240/2000	0.0299951	CEBPB/SRF/FGFR1/CYR61/TGFB3/CSF3/MAFF/IL6/IGF2/ADCYAP1/CHURC1/JUND/NFIX/ADORA2B/BARX1/HOXD8/RELA/RARA/PCNA/MSX1/BLM/PSIP1/E2F1/TEAD3/NOS2/CAPN3/INHBA/SOX21/MAFA/IKZF1/DNMT1/STAT3/HOXA4/HMGB2/SOX9/NFIC/ING4/FGF2/PHB/EGR1/SOX10/GATA3/SOX8/CD28/FOS/ARL2BP/GCG
BP	GO:0009152	purine ribonucleotide biosynthetic process	10/304	35/2000	0.0304497	PKM/PGK1/ATP6/ENO2/ALDOC/PAICS/AK1/PGAM1/PPAT/GAPDH
BP	GO:0045893	positive regulation of transcription, DNA-templated	41/304	205/2000	0.0304509	CEBPB/SRF/FGFR1/CYR61/TGFB3/CSF3/MAFF/IL6/IGF2/ADCYAP1/CHURC1/JUND/NFIX/BARX1/HOXD8/RELA/RARA/MSX1/BLM/PSIP1/E2F1/TEAD3/CAPN3/INHBA/SOX21/MAFA/IKZF1/STAT3/HOXA4/HMGB2/SOX9/NFIC/FGF2/PHB/EGR1/SOX10/GATA3/SOX8/CD28/FOS/GCG
BP	GO:1901293	nucleoside phosphate biosynthetic process	13/304	50/2000	0.0313064	PKM/ADORA2B/PGK1/ATP6/UPRT/ENO2/ALDOC/PAICS/NOS2/AK1/PGAM1/PPAT/GAPDH
BP	GO:0042327	positive regulation of phosphorylation	26/304	120/2000	0.03245	CNTF/TGFB1/FGFR1/CYR61/TGFB3/CSF3/IL6/IGF2/PRNP/ADCYAP1/PTGS2/INHBB/HBEGF/CDH2/FGR/INHBA/SOX9/PIK3R5/FGF2/PHB/P2RY6/EPHB3/CD40LG/CCL4/ARL2BP/GCG
BP	GO:0007186	G protein-coupled receptor signaling pathway	17/304	71/2000	0.0325266	VIP/ADCYAP1/FZD2/ADORA2B/FZD1/GNAI2/GPR149/ADORA1/GAL/ANXA1/PIK3R5/PHB/P2RY6/SMO/CALCB/CCL4/GCG
BP	GO:0009166	nucleotide catabolic process	6/304	17/2000	0.033165	PKM/PGK1/ENO2/ALDOC/PGAM1/GAPDH
BP	GO:0019935	cyclic-nucleotide-mediated signaling	6/304	17/2000	0.033165	VIP/ADCYAP1/ADORA2B/SOX9/CALCB/GCG
BP	GO:0022408	negative regulation of cell-cell adhesion	6/304	17/2000	0.033165	CEBPB/PRNP/FAM65B/CDH2/ANXA1/SOX9
BP	GO:0042471	ear morphogenesis	6/304	17/2000	0.033165	MSX1/NBL1/SOX21/SOX9/GATA3/SOBP
BP	GO:0050714	positive regulation of protein secretion	6/304	17/2000	0.033165	IL6/FGR/IL18/GAPDH/GATA3/GCG
BP	GO:2001252	positive regulation of chromosome organization	6/304	17/2000	0.033165	CEBPB/FEN1/EED/DNMT1/GATA3/GCG
BP	GO:0046883	regulation of hormone secretion	8/304	26/2000	0.033462	VIP/TGFB1/ADCYAP1/INHBB/INHBA/ANXA1/ANXA5/GCG
BP	GO:0018212	peptidyl-tyrosine modification	16/304	66/2000	0.0336865	CNTF/FGFR1/CSF3/IL6/IGF2/PTK7/PRNP/HBEGF/BTK/LCK/FGR/SRC/FYN/CSK/EPHB3/ARL2BP
BP	GO:0043408	regulation of MAPK cascade	19/304	82/2000	0.0338619	TGFB1/FGFR1/CYR61/TGFB3/IL6/IGF2/ADCYAP1/DUSP4/INHBB/CDH2/INHBA/PIK3R5/FGF2/PHB/P2RY6/EPHB3/CD40LG/CCL4/GCG
BP	GO:0050886	endocrine process	5/304	13/2000	0.0354704	TGFB1/INHBB/INHBA/ACE/GATA3
BP	GO:0060395	SMAD protein signal transduction	5/304	13/2000	0.0354704	TGFB1/TGFB3/INHBB/INHBA/FOS
BP	GO:1905269	positive regulation of chromatin organization	5/304	13/2000	0.0354704	CEBPB/EED/DNMT1/GATA3/GCG
BP	GO:0001932	regulation of protein phosphorylation	32/304	155/2000	0.035716	THY1/CNTF/TGFB1/FGFR1/CYR61/TGFB3/CSF3/IL6/IGF2/PRNP/ADCYAP1/DUSP4/PTGS2/HSPB1/INHBB/HBEGF/RAD51/TESC/BLM/CDH2/FGR/INHBA/SOX9/PIK3R5/FGF2/PHB/P2RY6/EPHB3/CD40LG/CCL4/ARL2BP/GCG
BP	GO:0030036	actin cytoskeleton organization	20/304	88/2000	0.0362249	SRF/CSF3/LIMK1/TPM2/MYL6/PDLIM4/HSPB1/DBN1/ZYX/ACTB/CNN1/BCL6/CAPN3/MYL9/TWF2/ANXA1/ACTN1/RHOC/RDX/KPTN
BP	GO:0048523	negative regulation of cellular process	88/304	494/2000	0.0379061	CEBPB/VIP/FST/TIMP2/SOCS3/THY1/CNTF/HHEX/FGFR1/CYR61/TGFB3/TUBB2B/HIC1/CISH/IL6/IGF2/LIMK1/PRNP/ADCYAP1/C5H14ORF169/B2M/BASP1/DUSP4/NUDT16L1/PTGS2/HSPB1/INHBB/JUND/NFIX/BARX1/IL8L2/HOXD8/RELA/RGS20/TESC/RGS17/SERPINH1/FAM65B/MSX1/RBM38/CNN1/BLM/CDH2/QSOX1/EED/KHDRBS1/GPC1/E2F1/PAIP2B/BCL6/RNASE6/AK1/SERPINB10B/CAPN3/INHBA/P3H2/ADORA1/TWF2/APOA1/ANXA1/SOX21/SIK1/SRC/IKZF1/DNMT1/SOX9/GAPDH/NFIC/RDX…
BP	GO:0002263	cell activation involved in immune response	7/304	22/2000	0.0383961	ADORA2B/FGR/BCL6/ANXA1/GATA3/CD40LG/CD28
BP	GO:0002366	leukocyte activation involved in immune response	7/304	22/2000	0.0383961	ADORA2B/FGR/BCL6/ANXA1/GATA3/CD40LG/CD28
BP	GO:0007187	G protein-coupled receptor signaling pathway, coupled to cyclic nucleotide second messenger	7/304	22/2000	0.0383961	VIP/ADCYAP1/ADORA2B/GNAI2/ANXA1/CALCB/GCG
BP	GO:0009201	ribonucleoside triphosphate biosynthetic process	7/304	22/2000	0.0383961	PKM/PGK1/ATP6/ENO2/ALDOC/PGAM1/GAPDH
BP	GO:1901135	carbohydrate derivative metabolic process	26/304	122/2000	0.0391965	ST3GAL1/PKM/CHST3/ADCYAP1/FUT11/PGK1/ATP6/UPRT/ENO2/ALDOC/PAICS/MUSTN1/LYG2/TYW5/CYTB/AK1/RAN/PGAM1/ST6GALNAC2/PPAT/COX3/GAPDH/ND2/COX2/ND4/ND4L
BP	GO:0000165	MAPK cascade	20/304	89/2000	0.0404209	TGFB1/FGFR1/CYR61/TGFB3/IL6/IGF2/ADCYAP1/DUSP4/INHBB/CDH2/INHBA/SOX9/PIK3R5/FGF2/PHB/P2RY6/EPHB3/CD40LG/CCL4/GCG
BP	GO:0051090	regulation of DNA-binding transcription factor activity	8/304	27/2000	0.0414906	CSF3/IL6/PRNP/PDLIM7/RELA/CAPN3/SETD6/CD40LG
BP	GO:0001934	positive regulation of protein phosphorylation	25/304	117/2000	0.0415192	CNTF/TGFB1/FGFR1/CYR61/TGFB3/CSF3/IL6/IGF2/PRNP/ADCYAP1/PTGS2/INHBB/HBEGF/CDH2/INHBA/SOX9/PIK3R5/FGF2/PHB/P2RY6/EPHB3/CD40LG/CCL4/ARL2BP/GCG
BP	GO:0006355	regulation of transcription, DNA-templated	72/304	397/2000	0.0425392	CEBPB/SRF/HHEX/FGFR1/CYR61/TGFB3/CSF3/HIC1/MAFF/IL6/IGF2/BZFP1/PRRX2/PRNP/PDLIM7/ADCYAP1/C5H14ORF169/RXRG/PRRX1/BASP1/NFKB2/CHURC1/VDR/INHBB/BHLHE22/JUND/NFIX/MYC/BARX1/ISL2/HOXD8/RELA/RARA/Pou5f3/MSX1/RAX2/BLM/EED/KHDRBS1/PGR/PSIP1/E2F1/TEAD3/BCL6/CAPN3/YBX1/INHBA/SETD6/SOX21/MAFA/IKZF1/DNMT1/STAT3/HOXA4/HMGB2/SOX9/NFIC/ING4/HOXD9/FGF2/PHB/EGR1/SOX10/GATA3/SOX8/NFIL3/CD40LG/NOG/CD28/FOS/IRF7/GCG
BP	GO:0042325	regulation of phosphorylation	33/304	163/2000	0.0428187	THY1/CNTF/TGFB1/FGFR1/CYR61/TGFB3/CSF3/CISH/IL6/IGF2/PRNP/ADCYAP1/DUSP4/PTGS2/HSPB1/INHBB/HBEGF/RAD51/TESC/BLM/CDH2/FGR/INHBA/SOX9/PIK3R5/FGF2/PHB/P2RY6/EPHB3/CD40LG/CCL4/ARL2BP/GCG
BP	GO:0032879	regulation of localization	39/304	198/2000	0.0429182	CEBPB/VIP/FST/THY1/TGFB1/CYR61/TGFB3/IL6/PRNP/PDLIM7/ADCYAP1/B2M/INHBB/ADORA2B/HBEGF/TESC/ACTB/FAM65B/CDH2/KHDRBS1/FGR/BCL6/CAPN3/INHBA/ADORA1/APOA1/IL18/ANXA1/SOX9/RHOC/GAPDH/TLR2A/FGF2/GATA3/SINHCAF/ANXA5/SNAP25/CD40LG/GCG
BP	GO:0030098	lymphocyte differentiation	9/304	32/2000	0.0431225	B2M/BLM/LCK/BCL6/ANXA1/GATA3/CD3E/CD40LG/CD28
BP	GO:1901653	cellular response to peptide	9/304	32/2000	0.0431225	PKM/CISH/IGF2/PRNP/INHBB/RARA/SIK1/STAT3/ANXA5
BP	GO:0031344	regulation of cell projection organization	16/304	68/2000	0.0434416	FST/THY1/CNTF/LIMK1/PRNP/ADCYAP1/B2M/LLPH/FAM65B/CDH2/TWF2/DRAXIN/GATA3/EPHB3/SNAP25/NCS1
BP	GO:0120035	regulation of plasma membrane bounded cell projection organization	16/304	68/2000	0.0434416	FST/THY1/CNTF/LIMK1/PRNP/ADCYAP1/B2M/LLPH/FAM65B/CDH2/TWF2/DRAXIN/GATA3/EPHB3/SNAP25/NCS1
BP	GO:0006090	pyruvate metabolic process	6/304	18/2000	0.0435926	PKM/PGK1/ENO2/ALDOC/PGAM1/GAPDH
BP	GO:0006094	gluconeogenesis	6/304	18/2000	0.0435926	PGK1/ENO2/ALDOC/PGAM1/GAPDH/GCG
BP	GO:0022900	electron transport chain	6/304	18/2000	0.0435926	CYTB/COX3/ND2/COX2/ND4/ND4L
BP	GO:0031099	regeneration	6/304	18/2000	0.0435926	CEBPB/CNTF/MUSTN1/CAPN3/ANXA1/FGF2
BP	GO:0043401	steroid hormone mediated signaling pathway	6/304	18/2000	0.0435926	RXRG/VDR/RARA/PGR/SRC/PHB
BP	GO:0034248	regulation of cellular amide metabolic process	11/304	42/2000	0.0436683	CYR61/IL6/PRNP/LOC422214/KHDRBS1/DPH2/DPH1/PAIP2B/RNASE6/GAPDH/IGF2BP3
BP	GO:1901652	response to peptide	10/304	37/2000	0.0437459	PKM/CISH/IGF2/PRNP/INHBB/RARA/ANXA1/SIK1/STAT3/ANXA5
BP	GO:0051049	regulation of transport	27/304	129/2000	0.0442413	CEBPB/VIP/THY1/TGFB1/IL6/PRNP/ADCYAP1/B2M/INHBB/ADORA2B/TESC/ACTB/CDH2/KHDRBS1/FGR/CAPN3/INHBA/ADORA1/APOA1/IL18/ANXA1/GAPDH/TLR2A/GATA3/ANXA5/CD40LG/GCG
BP	GO:0031401	positive regulation of protein modification process	28/304	135/2000	0.0454306	CEBPB/CNTF/TGFB1/FGFR1/CYR61/TGFB3/CSF3/IL6/IGF2/PRNP/ADCYAP1/PTGS2/INHBB/HBEGF/CDH2/EED/INHBA/SOX9/PIK3R5/FGF2/PHB/GATA3/P2RY6/EPHB3/CD40LG/CCL4/ARL2BP/GCG
BP	GO:0006351	transcription, DNA-templated	73/304	405/2000	0.0467307	CEBPB/SRF/HHEX/FGFR1/CYR61/TGFB3/CSF3/HIC1/MAFF/IL6/IGF2/BZFP1/PRRX2/PRNP/PDLIM7/ADCYAP1/C5H14ORF169/RXRG/PRRX1/BASP1/NFKB2/CHURC1/VDR/INHBB/BHLHE22/JUND/NFIX/MYC/BARX1/ISL2/HOXD8/RELA/RARA/Pou5f3/MSX1/RAX2/BLM/EED/KHDRBS1/PGR/PSIP1/E2F1/TEAD3/BCL6/SGF29/CAPN3/YBX1/INHBA/SETD6/SOX21/MAFA/IKZF1/DNMT1/STAT3/HOXA4/HMGB2/SOX9/NFIC/ING4/HOXD9/FGF2/PHB/EGR1/SOX10/GATA3/SOX8/NFIL3/CD40LG/NOG/CD28/FOS/IR…
BP	GO:1903506	regulation of nucleic acid-templated transcription	73/304	405/2000	0.0467307	CEBPB/SRF/HHEX/FGFR1/CYR61/TGFB3/CSF3/HIC1/MAFF/IL6/IGF2/BZFP1/PRRX2/PRNP/PDLIM7/ADCYAP1/C5H14ORF169/RXRG/PRRX1/BASP1/NFKB2/CHURC1/VDR/INHBB/BHLHE22/JUND/NFIX/MYC/BARX1/ISL2/HOXD8/RELA/RARA/Pou5f3/MSX1/RAX2/BLM/EED/KHDRBS1/PGR/PSIP1/E2F1/TEAD3/BCL6/CAPN3/YBX1/INHBA/SETD6/SOX21/MAFA/IKZF1/DNMT1/STAT3/HOXA4/HMGB2/SOX9/NFIC/ING4/HOXD9/FGF2/PHB/EGR1/SOX10/GATA3/SOX8/NFIL3/CD40LG/NOG/CD28/FOS/ARL2BP/I…
BP	GO:2001141	regulation of RNA biosynthetic process	73/304	405/2000	0.0467307	CEBPB/SRF/HHEX/FGFR1/CYR61/TGFB3/CSF3/HIC1/MAFF/IL6/IGF2/BZFP1/PRRX2/PRNP/PDLIM7/ADCYAP1/C5H14ORF169/RXRG/PRRX1/BASP1/NFKB2/CHURC1/VDR/INHBB/BHLHE22/JUND/NFIX/MYC/BARX1/ISL2/HOXD8/RELA/RARA/Pou5f3/MSX1/RAX2/BLM/EED/KHDRBS1/PGR/PSIP1/E2F1/TEAD3/BCL6/CAPN3/YBX1/INHBA/SETD6/SOX21/MAFA/IKZF1/DNMT1/STAT3/HOXA4/HMGB2/SOX9/NFIC/ING4/HOXD9/FGF2/PHB/EGR1/SOX10/GATA3/SOX8/NFIL3/CD40LG/NOG/CD28/FOS/ARL2BP/I…
BP	GO:0007166	cell surface receptor signaling pathway	52/304	277/2000	0.0475481	FST/THY1/CNTF/TGFB1/FGFR1/CYR61/TGFB3/CISH/IL6/IGF2/PTK7/PRNP/FZD2/INHBB/ADORA2B/BARX1/FZD1/ZYX/IL8L2/HBEGF/GNAI2/MSX1/CDH2/BTK/LCK/KHDRBS1/FGR/INHBA/ADORA1/COL1A2/ANXA1/SIK1/SRC/STAT3/SOX9/DRAXIN/FYN/FGF2/EGR1/SOX10/GATA3/P2RY6/SMO/CSK/BOK/CD3E/EPHB3/CHRNB2/NOG/CCL4/CD28/FOS
BP	GO:0008406	gonad development	7/304	23/2000	0.0482626	CEBPB/TGFB1/ADCYAP1/GPR149/INHBA/SOX9/GATA3
BP	GO:0033002	muscle cell proliferation	7/304	23/2000	0.0482626	VIP/IL6/HBEGF/CNN1/GPC1/FGF2/P2RY6
BP	GO:0045137	development of primary sexual characteristics	7/304	23/2000	0.0482626	CEBPB/TGFB1/ADCYAP1/GPR149/INHBA/SOX9/GATA3
BP	GO:0050731	positive regulation of peptidyl-tyrosine phosphorylation	7/304	23/2000	0.0482626	CNTF/CSF3/IL6/IGF2/PRNP/HBEGF/ARL2BP
BP	GO:0071496	cellular response to external stimulus	7/304	23/2000	0.0482626	VDR/INHBB/ADORA2B/SIK1/SOX9/KPTN/FOS
BP	GO:0010634	positive regulation of epithelial cell migration	5/304	14/2000	0.0485111	HBEGF/ANXA1/SOX9/FGF2/GATA3
BP	GO:0030336	negative regulation of cell migration	5/304	14/2000	0.0485111	THY1/FAM65B/CDH2/ADORA1/SINHCAF
BP	GO:0051270	regulation of cellular component movement	16/304	69/2000	0.0490118	THY1/CYR61/TGFB3/HBEGF/FAM65B/CDH2/FGR/BCL6/ADORA1/ANXA1/SOX9/RHOC/FGF2/GATA3/SINHCAF/ANXA5
BP	GO:0023014	signal transduction by protein phosphorylation	20/304	91/2000	0.0498645	TGFB1/FGFR1/CYR61/TGFB3/IL6/IGF2/ADCYAP1/DUSP4/INHBB/CDH2/INHBA/SOX9/PIK3R5/FGF2/PHB/P2RY6/EPHB3/CD40LG/CCL4/GCG
BP	GO:0071375	cellular response to peptide hormone stimulus	8/304	28/2000	0.0507031	PKM/CISH/IGF2/INHBB/RARA/SIK1/STAT3/ANXA5
BP	GO:0006260	DNA replication	11/304	43/2000	0.0510283	CENPX/TWNK/NFIX/FEN1/RAD51/PCNA/RFC2/BLM/SSRP1/NFIC/ING4
BP	GO:0070371	ERK1 and ERK2 cascade	11/304	43/2000	0.0510283	FGFR1/CYR61/ADCYAP1/DUSP4/SOX9/FGF2/PHB/P2RY6/EPHB3/CCL4/GCG
BP	GO:0032774	RNA biosynthetic process	74/304	413/2000	0.0511624	CEBPB/SRF/HHEX/FGFR1/CYR61/TGFB3/CSF3/HIC1/MAFF/IL6/IGF2/BZFP1/PRRX2/PRNP/PDLIM7/ADCYAP1/C5H14ORF169/RXRG/PRRX1/BASP1/NFKB2/CHURC1/VDR/INHBB/BHLHE22/JUND/NFIX/MYC/BARX1/ISL2/HOXD8/RELA/RARA/Pou5f3/MSX1/RAX2/BLM/EED/KHDRBS1/PGR/PSIP1/E2F1/TEAD3/BCL6/SGF29/CAPN3/YBX1/INHBA/SETD6/SOX21/MAFA/IKZF1/DNMT1/STAT3/HOXA4/HMGB2/SOX9/NFIC/ING4/HOXD9/FGF2/PHB/EGR1/SOX10/GATA3/SOX8/NFIL3/CD40LG/NOG/CD28/FOS/AR…
BP	GO:0097659	nucleic acid-templated transcription	74/304	413/2000	0.0511624	CEBPB/SRF/HHEX/FGFR1/CYR61/TGFB3/CSF3/HIC1/MAFF/IL6/IGF2/BZFP1/PRRX2/PRNP/PDLIM7/ADCYAP1/C5H14ORF169/RXRG/PRRX1/BASP1/NFKB2/CHURC1/VDR/INHBB/BHLHE22/JUND/NFIX/MYC/BARX1/ISL2/HOXD8/RELA/RARA/Pou5f3/MSX1/RAX2/BLM/EED/KHDRBS1/PGR/PSIP1/E2F1/TEAD3/BCL6/SGF29/CAPN3/YBX1/INHBA/SETD6/SOX21/MAFA/IKZF1/DNMT1/STAT3/HOXA4/HMGB2/SOX9/NFIC/ING4/HOXD9/FGF2/PHB/EGR1/SOX10/GATA3/SOX8/NFIL3/CD40LG/NOG/CD28/FOS/AR…
BP	GO:0043434	response to peptide hormone	9/304	33/2000	0.051681	PKM/CISH/IGF2/INHBB/RARA/ANXA1/SIK1/STAT3/ANXA5
BP	GO:0046879	hormone secretion	9/304	33/2000	0.051681	VIP/TGFB1/ADCYAP1/INHBB/INHBA/ANXA1/GATA3/ANXA5/GCG
BP	GO:0007131	reciprocal meiotic recombination	4/304	10/2000	0.0516875	CENPX/RAD51/BLM/TRIP13
BP	GO:0032675	regulation of interleukin-6 production	4/304	10/2000	0.0516875	CEBPB/IL6/ADCYAP1/ADORA2B
BP	GO:0035825	homologous recombination	4/304	10/2000	0.0516875	CENPX/RAD51/BLM/TRIP13
BP	GO:0042246	tissue regeneration	4/304	10/2000	0.0516875	MUSTN1/CAPN3/ANXA1/FGF2
BP	GO:0045580	regulation of T cell differentiation	4/304	10/2000	0.0516875	BCL6/ANXA1/GATA3/CD28
BP	GO:0046634	regulation of alpha-beta T cell activation	4/304	10/2000	0.0516875	BLM/ANXA1/GATA3/CD28
BP	GO:0046890	regulation of lipid biosynthetic process	4/304	10/2000	0.0516875	CYR61/PTGS2/APOA1/ANXA1
BP	GO:0048771	tissue remodeling	4/304	10/2000	0.0516875	TGFB3/ANXA1/SRC/SPP1
BP	GO:0061041	regulation of wound healing	4/304	10/2000	0.0516875	HBEGF/CAPN3/ANXA1/ANXA5
BP	GO:0070301	cellular response to hydrogen peroxide	4/304	10/2000	0.0516875	IL6/RELA/SIGMAR1/ANXA1
BP	GO:0051254	positive regulation of RNA metabolic process	43/304	225/2000	0.053701	CEBPB/SRF/FGFR1/CYR61/TGFB3/CSF3/MAFF/IL6/IGF2/ADCYAP1/CHURC1/JUND/NFIX/BARX1/HOXD8/RELA/RARA/MSX1/BLM/PSIP1/E2F1/TEAD3/CAPN3/INHBA/SOX21/MAFA/IKZF1/STAT3/HOXA4/HMGB2/SOX9/NFIC/ING4/FGF2/PHB/EGR1/SOX10/GATA3/SOX8/CD28/FOS/ARL2BP/GCG
BP	GO:0019319	hexose biosynthetic process	6/304	19/2000	0.0558599	PGK1/ENO2/ALDOC/PGAM1/GAPDH/GCG
BP	GO:0019362	pyridine nucleotide metabolic process	6/304	19/2000	0.0558599	PKM/PGK1/ENO2/ALDOC/PGAM1/GAPDH
BP	GO:0030218	erythrocyte differentiation	6/304	19/2000	0.0558599	B2M/BCL6/SERPINB10B/INHBA/ACE/GATA3
BP	GO:0046496	nicotinamide nucleotide metabolic process	6/304	19/2000	0.0558599	PKM/PGK1/ENO2/ALDOC/PGAM1/GAPDH
BP	GO:0072524	pyridine-containing compound metabolic process	6/304	19/2000	0.0558599	PKM/PGK1/ENO2/ALDOC/PGAM1/GAPDH
BP	GO:2000241	regulation of reproductive process	6/304	19/2000	0.0558599	VIP/INHBB/MSX1/GPR149/SOX9/TRIP13
BP	GO:0032270	positive regulation of cellular protein metabolic process	31/304	155/2000	0.0564652	CEBPB/CNTF/TGFB1/FGFR1/CYR61/TGFB3/CSF3/IL6/IGF2/PRNP/ADCYAP1/PTGS2/INHBB/HBEGF/CDH2/LCK/EED/KHDRBS1/CAPN3/INHBA/SOX9/PIK3R5/FGF2/PHB/GATA3/P2RY6/EPHB3/CD40LG/CCL4/ARL2BP/GCG
BP	GO:0010608	posttranscriptional regulation of gene expression	12/304	49/2000	0.0574621	VIP/IL6/LOC422214/RBM38/KHDRBS1/DPH2/DPH1/PAIP2B/RNASE6/CLP1/GAPDH/IGF2BP3
BP	GO:0014070	response to organic cyclic compound	15/304	65/2000	0.0577481	TGFB3/IL6/ADCYAP1/RXRG/VDR/JUND/RARA/ACTB/PGR/TMEM173/ANXA1/SRC/HSP90AA1/PHB/P2RY6
BP	GO:2000145	regulation of cell motility	15/304	65/2000	0.0577481	THY1/CYR61/TGFB3/HBEGF/FAM65B/CDH2/FGR/ADORA1/ANXA1/SOX9/RHOC/FGF2/GATA3/SINHCAF/ANXA5
BP	GO:0051674	localization of cell	25/304	121/2000	0.0592307	FST/THY1/CYR61/TGFB3/TUBB2B/CCK/IL8L2/HBEGF/ACTB/FN1/FAM65B/CDH2/FGR/ADORA1/ANXA1/SOX9/RHOC/FYN/FGF2/SOX10/GATA3/SINHCAF/ANXA5/EPHB3/CCL4
BP	GO:0001649	osteoblast differentiation	7/304	24/2000	0.0596059	CEBPB/CYR61/IGF2/C5H14ORF169/SPP1/FGF2/NOG
BP	GO:0006006	glucose metabolic process	7/304	24/2000	0.0596059	IGF2/PGK1/ENO2/ALDOC/PGAM1/GAPDH/GCG
BP	GO:0051302	regulation of cell division	7/304	24/2000	0.0596059	TGFB1/TGFB3/IGF2/MDK/BLM/FGF2/INCENP
BP	GO:0010468	regulation of gene expression	85/304	485/2000	0.0599711	CEBPB/VIP/SRF/CNTF/HHEX/FGFR1/CYR61/TGFB3/CSF3/HIC1/MAFF/IL6/IGF2/BZFP1/PRRX2/PRNP/PDLIM7/ADCYAP1/C5H14ORF169/RXRG/LOC422214/PRRX1/BASP1/NFKB2/CHURC1/VDR/INHBB/BHLHE22/JUND/NFIX/MYC/BARX1/ISL2/IL8L2/HOXD8/RELA/RARA/Pou5f3/MSX1/RBM38/MUSTN1/RAX2/BLM/EED/KHDRBS1/PGR/DPH2/DPH1/PSIP1/E2F1/PAIP2B/TEAD3/BCL6/RNASE6/CAPN3/YBX1/INHBA/SETD6/SOX21/MAFA/IKZF1/DNMT1/STAT3/HOXA4/CLP1/HMGB2/SOX9/GAPDH/NFIC/IGF…
BP	GO:2000026	regulation of multicellular organismal development	38/304	197/2000	0.0600918	CEBPB/FST/THY1/CNTF/TGFB1/CYR61/TGFB3/CSF3/MAFF/IL6/LIMK1/PTK7/ADCYAP1/B2M/LLPH/TESC/MSX1/MUSTN1/CDH2/EED/GPC1/BCL6/CAPN3/INHBA/TWF2/APOA1/ANXA1/SOX9/DRAXIN/FGF2/SOX10/GATA3/EPHB3/SNAP25/NCS1/NOG/CD28/FOS
BP	GO:0030029	actin filament-based process	20/304	93/2000	0.0607944	SRF/CSF3/LIMK1/TPM2/MYL6/PDLIM4/HSPB1/DBN1/ZYX/ACTB/CNN1/BCL6/CAPN3/MYL9/TWF2/ANXA1/ACTN1/RHOC/RDX/KPTN
BP	GO:0006457	protein folding	8/304	29/2000	0.0611427	B2M/HSPB1/CCT7/CCT6A/CRTAP/HSP90AA1/HSPA5/CCT8
BP	GO:0009914	hormone transport	9/304	34/2000	0.0612839	VIP/TGFB1/ADCYAP1/INHBB/INHBA/ANXA1/GATA3/ANXA5/GCG
BP	GO:0002285	lymphocyte activation involved in immune response	5/304	15/2000	0.0640194	BCL6/ANXA1/GATA3/CD40LG/CD28
BP	GO:0002449	lymphocyte mediated immunity	5/304	15/2000	0.0640194	B2M/BCL6/GATA3/CD40LG/CD28
BP	GO:0031056	regulation of histone modification	5/304	15/2000	0.0640194	CEBPB/IGF2/EED/GATA3/GCG
BP	GO:0034614	cellular response to reactive oxygen species	5/304	15/2000	0.0640194	IL6/RELA/SIGMAR1/ANXA1/FOS
BP	GO:0046631	alpha-beta T cell activation	5/304	15/2000	0.0640194	BLM/IL18/ANXA1/GATA3/CD28
BP	GO:0055076	transition metal ion homeostasis	5/304	15/2000	0.0640194	B2M/LCK/TF/HMOX1/SLC11A1
BP	GO:0071248	cellular response to metal ion	5/304	15/2000	0.0640194	PRNP/B2M/CAPN3/ANXA5/FOS
BP	GO:0006366	transcription by RNA polymerase II	47/304	252/2000	0.0644332	CEBPB/SRF/HHEX/CYR61/CSF3/HIC1/MAFF/IL6/IGF2/ADCYAP1/INHBB/BHLHE22/JUND/NFIX/MYC/BARX1/HOXD8/RELA/RARA/MSX1/RAX2/EED/PSIP1/E2F1/TEAD3/BCL6/SGF29/INHBA/SOX21/MAFA/IKZF1/STAT3/HOXA4/HMGB2/SOX9/NFIC/FGF2/PHB/EGR1/SOX10/GATA3/SOX8/NFIL3/NOG/CD28/FOS/GCG
BP	GO:0019220	regulation of phosphate metabolic process	36/304	187/2000	0.0679513	THY1/CNTF/TGFB1/FGFR1/CYR61/TGFB3/CSF3/CISH/IL6/IGF2/PRNP/ADCYAP1/DUSP4/PTGS2/HSPB1/INHBB/ADORA2B/HBEGF/RAD51/TESC/BLM/CDH2/FGR/NOS2/INHBA/SOX9/PIK3R5/FGF2/PHB/P2RY6/MASTL/EPHB3/CD40LG/CCL4/ARL2BP/GCG
BP	GO:0051174	regulation of phosphorus metabolic process	36/304	187/2000	0.0679513	THY1/CNTF/TGFB1/FGFR1/CYR61/TGFB3/CSF3/CISH/IL6/IGF2/PRNP/ADCYAP1/DUSP4/PTGS2/HSPB1/INHBB/ADORA2B/HBEGF/RAD51/TESC/BLM/CDH2/FGR/NOS2/INHBA/SOX9/PIK3R5/FGF2/PHB/P2RY6/MASTL/EPHB3/CD40LG/CCL4/ARL2BP/GCG
BP	GO:0030334	regulation of cell migration	14/304	61/2000	0.0680982	THY1/CYR61/TGFB3/HBEGF/FAM65B/CDH2/FGR/ADORA1/ANXA1/SOX9/RHOC/FGF2/GATA3/SINHCAF
BP	GO:0001503	ossification	11/304	45/2000	0.0681549	CEBPB/CYR61/TGFB3/IGF2/PDLIM7/C5H14ORF169/MSX1/SOX9/SPP1/FGF2/NOG
BP	GO:0007178	transmembrane receptor protein serine/threonine kinase signaling pathway	11/304	45/2000	0.0681549	FST/TGFB1/CYR61/TGFB3/INHBB/ZYX/MSX1/INHBA/COL1A2/NOG/FOS
BP	GO:0051272	positive regulation of cellular component movement	11/304	45/2000	0.0681549	CYR61/TGFB3/HBEGF/FAM65B/FGR/BCL6/ANXA1/SOX9/RHOC/FGF2/GATA3
BP	GO:0090596	sensory organ morphogenesis	11/304	45/2000	0.0681549	FST/THY1/CNTF/MSX1/NBL1/SOX21/STAT3/SOX9/FGF2/GATA3/SOBP
BP	GO:0051241	negative regulation of multicellular organismal process	21/304	100/2000	0.0690473	FST/THY1/CNTF/TGFB3/PRNP/ADCYAP1/C5H14ORF169/B2M/INHBB/ADORA2B/GPR149/GPC1/BCL6/ADORA1/APOA1/ANXA1/SOX9/DRAXIN/GATA3/ANXA5/NOG
BP	GO:0002573	myeloid leukocyte differentiation	6/304	20/2000	0.0700041	CEBPB/TGFB1/TESC/SRC/GATA3/FOS
BP	GO:0006959	humoral immune response	6/304	20/2000	0.0700041	S100A9/IL8L2/TF/GAPDH/PHB/GATA3
BP	GO:0031668	cellular response to extracellular stimulus	6/304	20/2000	0.0700041	VDR/INHBB/ADORA2B/SIK1/KPTN/FOS
BP	GO:0043393	regulation of protein binding	6/304	20/2000	0.0700041	CSF3/B2M/FAM65B/RAN/HSPA5/GCG
BP	GO:0045088	regulation of innate immune response	6/304	20/2000	0.0700041	RELA/FGR/TMEM173/HMGB2/TLR2A/IRF7
BP	GO:0050900	leukocyte migration	6/304	20/2000	0.0700041	IL8L2/FAM65B/ADORA1/ANXA1/GATA3/CCL4
BP	GO:0051604	protein maturation	6/304	20/2000	0.0700041	LMF2/DOHH/TESC/SERPINH1/FGF2/PHB
BP	GO:0090100	positive regulation of transmembrane receptor protein serine/threonine kinase signaling pathway	6/304	20/2000	0.0700041	TGFB1/CYR61/TGFB3/INHBB/MSX1/INHBA
BP	GO:0014068	positive regulation of phosphatidylinositol 3-kinase signaling	4/304	11/2000	0.0717924	CSF3/FGR/SOX9/CD28
BP	GO:0031058	positive regulation of histone modification	4/304	11/2000	0.0717924	CEBPB/EED/GATA3/GCG
BP	GO:0033077	T cell differentiation in thymus	4/304	11/2000	0.0717924	B2M/GATA3/CD3E/CD28
BP	GO:0045444	fat cell differentiation	4/304	11/2000	0.0717924	CEBPB/PTGS2/INHBB/GATA3
BP	GO:0055072	iron ion homeostasis	4/304	11/2000	0.0717924	B2M/TF/HMOX1/SLC11A1
BP	GO:0097529	myeloid leukocyte migration	4/304	11/2000	0.0717924	IL8L2/FAM65B/ANXA1/CCL4
BP	GO:0006261	DNA-dependent DNA replication	7/304	25/2000	0.0724571	CENPX/TWNK/FEN1/RAD51/PCNA/RFC2/BLM
BP	GO:0019318	hexose metabolic process	7/304	25/2000	0.0724571	IGF2/PGK1/ENO2/ALDOC/PGAM1/GAPDH/GCG
BP	GO:0051402	neuron apoptotic process	7/304	25/2000	0.0724571	CEBPB/CNTF/PRNP/SIGMAR1/GAPDH/DRAXIN/GATA3
BP	GO:2001233	regulation of apoptotic signaling pathway	7/304	25/2000	0.0724571	PTGS2/HSPB1/MSX1/LCK/INHBA/SRC/HYOU1
BP	GO:0009991	response to extracellular stimulus	8/304	30/2000	0.0728374	ADCYAP1/VDR/INHBB/ADORA2B/SIK1/KPTN/FOS/GCG
BP	GO:0097435	supramolecular fiber organization	20/304	95/2000	0.0732978	KRT14/TUBB2B/CSF3/LIMK1/TPM2/MYL6/HSPB1/DBN1/ZYX/KIF18B/SERPINH1/CAPN3/MYL9/TWF2/DES/COL1A2/ACTN1/RHOC/RDX/KPTN
BP	GO:0042692	muscle cell differentiation	12/304	51/2000	0.0747254	IGF2/MYL6/PGK1/FAM65B/MSX1/RBM38/CDH2/CAPN3/MYL9/ACTN1/SOX9/NOG
BP	GO:0061061	muscle structure development	16/304	73/2000	0.0762972	CNTF/IGF2/MYL6/PGK1/FAM65B/MSX1/RBM38/CDH2/GPC1/CAPN3/MYL9/APOA1/ACTN1/SOX9/NOG/FOS
BP	GO:0051704	multi-organism process	27/304	136/2000	0.0779032	CEBPB/VIP/S100A9/IL6/B2M/INHBB/JUND/IL8L2/GPR149/FGR/TF/LYG2/PAIP2B/NOS2/RNASE4/BCL6/TMEM173/SLC11A1/STAT3/HMGB2/AvBD12/SOX9/GAPDH/TLR2A/GATA3/TRIP13/IRF7
BP	GO:0023061	signal release	11/304	46/2000	0.0779616	VIP/TGFB1/ADCYAP1/INHBB/ADORA2B/INHBA/ANXA1/GATA3/ANXA5/SNAP25/GCG
BP	GO:0097190	apoptotic signaling pathway	11/304	46/2000	0.0779616	CEBPB/HIC1/PTGS2/HSPB1/MSX1/LCK/INHBA/SRC/BOK/CD28/HYOU1
BP	GO:0019219	regulation of nucleobase-containing compound metabolic process	79/304	454/2000	0.0803401	CEBPB/VIP/SRF/HHEX/FGFR1/CYR61/TGFB3/CSF3/HIC1/MAFF/IL6/IGF2/BZFP1/PRRX2/PRNP/PDLIM7/ADCYAP1/C5H14ORF169/RXRG/PRRX1/BASP1/NFKB2/CHURC1/NUDT16L1/VDR/INHBB/BHLHE22/JUND/NFIX/MYC/ADORA2B/BARX1/ISL2/HOXD8/RELA/RARA/Pou5f3/PCNA/MSX1/RBM38/RAX2/BLM/EED/KHDRBS1/PGR/PSIP1/E2F1/TEAD3/NOS2/BCL6/CAPN3/YBX1/INHBA/SETD6/SOX21/MAFA/IKZF1/DNMT1/STAT3/HOXA4/HMGB2/SOX9/NFIC/ING4/HOXD9/FGF2/PHB/EGR1/SOX10/GATA3/SO…
BP	GO:0051252	regulation of RNA metabolic process	75/304	429/2000	0.080627	CEBPB/VIP/SRF/HHEX/FGFR1/CYR61/TGFB3/CSF3/HIC1/MAFF/IL6/IGF2/BZFP1/PRRX2/PRNP/PDLIM7/ADCYAP1/C5H14ORF169/RXRG/PRRX1/BASP1/NFKB2/CHURC1/VDR/INHBB/BHLHE22/JUND/NFIX/MYC/BARX1/ISL2/HOXD8/RELA/RARA/Pou5f3/MSX1/RBM38/RAX2/BLM/EED/KHDRBS1/PGR/PSIP1/E2F1/TEAD3/BCL6/CAPN3/YBX1/INHBA/SETD6/SOX21/MAFA/IKZF1/DNMT1/STAT3/HOXA4/HMGB2/SOX9/NFIC/ING4/HOXD9/FGF2/PHB/EGR1/SOX10/GATA3/SOX8/NFIL3/CD40LG/NOG/CD28/FO…
BP	GO:0070372	regulation of ERK1 and ERK2 cascade	10/304	41/2000	0.0810145	FGFR1/CYR61/ADCYAP1/DUSP4/FGF2/PHB/P2RY6/EPHB3/CCL4/GCG
BP	GO:0051172	negative regulation of nitrogen compound metabolic process	45/304	244/2000	0.0813646	CEBPB/VIP/TIMP2/THY1/HHEX/HIC1/IGF2/LIMK1/PRNP/C5H14ORF169/BASP1/DUSP4/NUDT16L1/PTGS2/HSPB1/INHBB/JUND/NFIX/HOXD8/RELA/TESC/SERPINH1/MSX1/RBM38/BLM/EED/KHDRBS1/E2F1/PAIP2B/BCL6/RNASE6/SERPINB10B/CAPN3/SOX21/IKZF1/DNMT1/SOX9/GAPDH/NFIC/ING4/PHB/GATA3/MASTL/COL6A3/NFIL3
BP	GO:0040007	growth	25/304	125/2000	0.0817671	SOCS3/CYR61/CISH/IGF2/LIMK1/PTK7/LLPH/MSX1/GPR149/MUSTN1/MATN1/BCL6/CAPN3/INHBA/ANXA1/IKZF1/STAT3/SOX9/ING4/DRAXIN/FGF2/PHB/SOX10/GATA3/COL6A3
BP	GO:0002377	immunoglobulin production	5/304	16/2000	0.0819817	IL6/BCL6/IKZF1/CD40LG/CD28
BP	GO:0008585	female gonad development	5/304	16/2000	0.0819817	CEBPB/TGFB1/ADCYAP1/GPR149/INHBA
BP	GO:0030856	regulation of epithelial cell differentiation	5/304	16/2000	0.0819817	MAFF/APOA1/SOX9/GATA3/NOG
BP	GO:0032869	cellular response to insulin stimulus	5/304	16/2000	0.0819817	PKM/CISH/IGF2/INHBB/SIK1
BP	GO:0042472	inner ear morphogenesis	5/304	16/2000	0.0819817	NBL1/SOX21/SOX9/GATA3/SOBP
BP	GO:0046545	development of primary female sexual characteristics	5/304	16/2000	0.0819817	CEBPB/TGFB1/ADCYAP1/GPR149/INHBA
BP	GO:0046887	positive regulation of hormone secretion	5/304	16/2000	0.0819817	VIP/TGFB1/ADCYAP1/INHBB/GCG
BP	GO:0051781	positive regulation of cell division	5/304	16/2000	0.0819817	TGFB1/TGFB3/IGF2/MDK/FGF2
BP	GO:1903034	regulation of response to wounding	5/304	16/2000	0.0819817	CNTF/HBEGF/CAPN3/ANXA1/ANXA5
BP	GO:0050767	regulation of neurogenesis	18/304	85/2000	0.0826057	FST/THY1/CNTF/TGFB1/IL6/LIMK1/ADCYAP1/B2M/LLPH/CDH2/TWF2/SOX9/DRAXIN/SOX10/GATA3/EPHB3/SNAP25/NCS1
BP	GO:0065008	regulation of biological quality	68/304	386/2000	0.0832372	CEBPB/VIP/THY1/TGFB1/CSF3/IL6/LIMK1/PRNP/ADCYAP1/B2M/PTGS2/HSPB1/INHBB/ATP1B3/ADORA2B/PGK1/RAD51/TESC/FN1/MSX1/GCH1/RBM38/PQLC2/BLM/CDH2/QSOX1/LCK/FGR/TF/PAIP2B/NOS2/HMOX1/BCL6/TLN1/SERPINB10B/F10/CAPN3/INHBA/ADORA1/TWF2/ACE/APOA1/SLC11A1/COL1A2/ANXA1/SRC/IKZF1/STAT3/SOX9/RHOC/SPP1/GAPDH/RDX/HSP90AA1/DRAXIN/FYN/DHRS11/FGF2/PHB/GATA3/CALCB/ANXA5/EPHB3/SNAP25/CD40LG/CHRNB2/ARL2BP/GCG
BP	GO:0019932	second-messenger-mediated signaling	8/304	31/2000	0.0857994	VIP/PRNP/ADCYAP1/ADORA2B/NOS2/SOX9/CALCB/GCG
BP	GO:0072330	monocarboxylic acid biosynthetic process	8/304	31/2000	0.0857994	PKM/PTGS2/PGK1/ENO2/ALDOC/PGAM1/ANXA1/GAPDH
BP	GO:0010604	positive regulation of macromolecule metabolic process	65/304	368/2000	0.0858099	CEBPB/VIP/SRF/CNTF/TGFB1/FGFR1/CYR61/TGFB3/CSF3/MAFF/IL6/IGF2/PRNP/ADCYAP1/CHURC1/PTGS2/HSPB1/INHBB/JUND/NFIX/BARX1/IL8L2/HOXD8/HBEGF/RELA/RARA/PCNA/MSX1/RBM38/MUSTN1/BLM/CDH2/LCK/EED/KHDRBS1/PSIP1/E2F1/TEAD3/CAPN3/INHBA/SOX21/MAFA/IKZF1/DNMT1/STAT3/HOXA4/HMGB2/SOX9/PIK3R5/NFIC/ING4/FGF2/PHB/EGR1/SOX10/GATA3/P2RY6/SOX8/EPHB3/CD40LG/CCL4/CD28/FOS/ARL2BP/GCG
BP	GO:0006733	oxidoreduction coenzyme metabolic process	6/304	21/2000	0.0860246	PKM/PGK1/ENO2/ALDOC/PGAM1/GAPDH
BP	GO:0007188	adenylate cyclase-modulating G protein-coupled receptor signaling pathway	6/304	21/2000	0.0860246	VIP/ADCYAP1/ADORA2B/GNAI2/CALCB/GCG
BP	GO:0016052	carbohydrate catabolic process	6/304	21/2000	0.0860246	PKM/PGK1/ENO2/ALDOC/PGAM1/GAPDH
BP	GO:0034101	erythrocyte homeostasis	6/304	21/2000	0.0860246	B2M/BCL6/SERPINB10B/INHBA/ACE/GATA3
BP	GO:0040013	negative regulation of locomotion	6/304	21/2000	0.0860246	THY1/FAM65B/CDH2/ADORA1/GATA3/SINHCAF
BP	GO:0051099	positive regulation of binding	6/304	21/2000	0.0860246	CSF3/B2M/FAM65B/RAN/GATA3/GCG
BP	GO:0051271	negative regulation of cellular component movement	6/304	21/2000	0.0860246	THY1/FAM65B/CDH2/ADORA1/GATA3/SINHCAF
BP	GO:0043583	ear development	7/304	26/2000	0.0868237	MSX1/NBL1/SOX21/SOX9/FGF2/GATA3/SOBP
BP	GO:2000027	regulation of animal organ morphogenesis	7/304	26/2000	0.0868237	FST/CNTF/PTK7/MSX1/SOX9/FGF2/GATA3
BP	GO:0048870	cell motility	24/304	120/2000	0.0870083	THY1/CYR61/TGFB3/TUBB2B/CCK/IL8L2/HBEGF/ACTB/FN1/FAM65B/CDH2/FGR/ADORA1/ANXA1/SOX9/RHOC/FYN/FGF2/SOX10/GATA3/SINHCAF/ANXA5/EPHB3/CCL4
BP	GO:0040012	regulation of locomotion	15/304	69/2000	0.0894757	THY1/CYR61/TGFB3/HBEGF/FAM65B/CDH2/FGR/ADORA1/ANXA1/SOX9/RHOC/FGF2/GATA3/SINHCAF/ANXA5
BP	GO:0006357	regulation of transcription by RNA polymerase II	45/304	246/2000	0.0907754	CEBPB/SRF/HHEX/CYR61/CSF3/HIC1/MAFF/IL6/IGF2/ADCYAP1/INHBB/BHLHE22/JUND/NFIX/MYC/BARX1/HOXD8/RELA/RARA/MSX1/EED/PSIP1/E2F1/TEAD3/BCL6/INHBA/SOX21/MAFA/IKZF1/STAT3/HOXA4/HMGB2/SOX9/NFIC/FGF2/PHB/EGR1/SOX10/GATA3/SOX8/NFIL3/NOG/CD28/FOS/GCG
BP	GO:0030335	positive regulation of cell migration	10/304	42/2000	0.0926851	CYR61/TGFB3/HBEGF/FAM65B/FGR/ANXA1/SOX9/RHOC/FGF2/GATA3
BP	GO:0017144	drug metabolic process	19/304	92/2000	0.0930073	ST3GAL1/PKM/ADCYAP1/PGK1/ATP6/GCH1/ENO2/ALDOC/NOS2/CYTB/AK1/PGAM1/COX3/GAPDH/HSP90AA1/ND2/COX2/ND4/ND4L
BP	GO:0007167	enzyme linked receptor protein signaling pathway	25/304	127/2000	0.0949731	FST/TGFB1/FGFR1/CYR61/TGFB3/CISH/IGF2/INHBB/ZYX/HBEGF/MSX1/LCK/FGR/INHBA/COL1A2/SIK1/SRC/STAT3/SOX9/FYN/FGF2/GATA3/EPHB3/NOG/FOS
BP	GO:0007127	meiosis I	4/304	12/2000	0.095267	CENPX/RAD51/BLM/TRIP13
BP	GO:0007249	I-kappaB kinase/NF-kappaB signaling	4/304	12/2000	0.095267	S100A9/HSPB1/RELA/CAPN3
BP	GO:0019730	antimicrobial humoral response	4/304	12/2000	0.095267	S100A9/IL8L2/TF/GAPDH
BP	GO:0034508	centromere complex assembly	4/304	12/2000	0.095267	CENPX/CENPT/CENPO/CENPW
BP	GO:0045619	regulation of lymphocyte differentiation	4/304	12/2000	0.095267	BCL6/ANXA1/GATA3/CD28
BP	GO:0060986	endocrine hormone secretion	4/304	12/2000	0.095267	TGFB1/INHBB/INHBA/GATA3
BP	GO:2000177	regulation of neural precursor cell proliferation	4/304	12/2000	0.095267	ADCYAP1/CDH2/FGF2/SOX10
BP	GO:0003013	circulatory system process	9/304	37/2000	0.0965636	VIP/ADCYAP1/PTGS2/ADORA2B/HBEGF/NOS2/ADORA1/ACE/COL1A2
BP	GO:0008015	blood circulation	9/304	37/2000	0.0965636	VIP/ADCYAP1/PTGS2/ADORA2B/HBEGF/NOS2/ADORA1/ACE/COL1A2
BP	GO:0051346	negative regulation of hydrolase activity	9/304	37/2000	0.0965636	TIMP2/ADCYAP1/PTGS2/SERPINH1/SERPINB10B/ANXA1/GAPDH/MASTL/COL6A3
BP	GO:0016051	carbohydrate biosynthetic process	8/304	32/2000	0.100025	IGF2/PGK1/ENO2/ALDOC/PGAM1/GAPDH/P2RY6/GCG
BP	GO:0031032	actomyosin structure organization	8/304	32/2000	0.100025	LIMK1/MYL6/ZYX/CNN1/CAPN3/MYL9/ACTN1/RHOC
BP	GO:0048608	reproductive structure development	8/304	32/2000	0.100025	CEBPB/TGFB1/ADCYAP1/GPR149/INHBA/ANXA1/SOX9/GATA3
BP	GO:0061458	reproductive system development	8/304	32/2000	0.100025	CEBPB/TGFB1/ADCYAP1/GPR149/INHBA/ANXA1/SOX9/GATA3
BP	GO:0090092	regulation of transmembrane receptor protein serine/threonine kinase signaling pathway	8/304	32/2000	0.100025	FST/TGFB1/CYR61/TGFB3/INHBB/MSX1/INHBA/NOG
BP	GO:0051960	regulation of nervous system development	19/304	93/2000	0.101278	FST/THY1/CNTF/TGFB1/IL6/LIMK1/ADCYAP1/B2M/LLPH/CDH2/TWF2/SOX9/DRAXIN/FGF2/SOX10/GATA3/EPHB3/SNAP25/NCS1
BP	GO:0010632	regulation of epithelial cell migration	5/304	17/2000	0.102322	HBEGF/ANXA1/SOX9/FGF2/GATA3
BP	GO:0032102	negative regulation of response to external stimulus	5/304	17/2000	0.102322	ADCYAP1/ADORA1/GATA3/ANXA5/GCG
BP	GO:0045089	positive regulation of innate immune response	5/304	17/2000	0.102322	RELA/TMEM173/HMGB2/TLR2A/IRF7
BP	GO:0055123	digestive system development	5/304	17/2000	0.102322	TGFB3/IGF2/BARX1/SOX9/SOX10
BP	GO:0098609	cell-cell adhesion	16/304	76/2000	0.102334	CEBPB/THY1/CYR61/IL6/IGF2/PRNP/FAM65B/BLM/CDH2/LCK/ANXA1/SOX9/GATA3/EPHB3/CD40LG/CD28
BP	GO:0007162	negative regulation of cell adhesion	7/304	27/2000	0.10269	CEBPB/PRNP/FAM65B/CDH2/BCL6/ANXA1/SOX9
BP	GO:0007548	sex differentiation	7/304	27/2000	0.10269	CEBPB/TGFB1/ADCYAP1/GPR149/INHBA/SOX9/GATA3
BP	GO:0048871	multicellular organismal homeostasis	7/304	27/2000	0.10269	CEBPB/PTGS2/SRC/STAT3/SOX9/SPP1/FGF2
BP	GO:0062012	regulation of small molecule metabolic process	7/304	27/2000	0.10269	IGF2/PTGS2/ADORA2B/NOS2/ANXA1/P2RY6/GCG
BP	GO:0030278	regulation of ossification	6/304	22/2000	0.103885	CEBPB/CYR61/TGFB3/C5H14ORF169/SOX9/FGF2
BP	GO:0043523	regulation of neuron apoptotic process	6/304	22/2000	0.103885	CEBPB/CNTF/PRNP/SIGMAR1/DRAXIN/GATA3
BP	GO:0046364	monosaccharide biosynthetic process	6/304	22/2000	0.103885	PGK1/ENO2/ALDOC/PGAM1/GAPDH/GCG
BP	GO:0010605	negative regulation of macromolecule metabolic process	48/304	267/2000	0.104157	CEBPB/VIP/TIMP2/THY1/HHEX/HIC1/IGF2/LIMK1/PRNP/C5H14ORF169/LOC422214/BASP1/DUSP4/NUDT16L1/PTGS2/HSPB1/INHBB/JUND/NFIX/HOXD8/RELA/TESC/SERPINH1/MSX1/RBM38/BLM/EED/KHDRBS1/E2F1/PAIP2B/BCL6/RNASE6/SERPINB10B/CAPN3/SOX21/IKZF1/DNMT1/CLP1/SOX9/GAPDH/NFIC/ING4/PHB/GATA3/MASTL/COL6A3/NFIL3/CD28
BP	GO:0007010	cytoskeleton organization	32/304	170/2000	0.105068	THY1/SRF/KRT14/TUBB2B/CSF3/LIMK1/TPM2/MYL6/PDLIM4/HSPB1/DBN1/TUBB6/TUBB/ZYX/KIF18B/TUBA1A/ACTB/CNN1/BCL6/TLN1/CAPN3/MYL9/TWF2/DES/ANXA1/ACTN1/SOX9/RHOC/GAPDH/RDX/KPTN/TUBA4A
BP	GO:0050790	regulation of catalytic activity	39/304	213/2000	0.109705	TIMP2/THY1/FGFR1/CYR61/CISH/IGF2/LIMK1/PRNP/ADCYAP1/SMAP2/DUSP4/PTGS2/HSPB1/ATP1B3/ADORA2B/TESC/RGS17/PCNA/SERPINH1/BLM/LCK/FGR/NOS2/BCL6/SERPINB10B/CAPN3/APOA1/ANXA1/RHOC/PIK3R5/GAPDH/HSP90AA1/FGF2/MASTL/COL6A3/EPHB3/CD40LG/CCL4/GCG
BP	GO:0048732	gland development	9/304	38/2000	0.110492	CEBPB/TGFB3/IGF2/ADCYAP1/ANXA1/SOX9/FGF2/SOX10/GATA3
BP	GO:0010638	positive regulation of organelle organization	13/304	60/2000	0.111456	CEBPB/CSF3/IGF2/LIMK1/FEN1/MSX1/EED/ANXA1/DNMT1/RHOC/GATA3/CD28/GCG
BP	GO:0043410	positive regulation of MAPK cascade	13/304	60/2000	0.111456	FGFR1/IL6/IGF2/ADCYAP1/CDH2/PIK3R5/FGF2/PHB/P2RY6/EPHB3/CD40LG/CCL4/GCG
BP	GO:0055114	oxidation-reduction process	22/304	112/2000	0.114665	IGF2/C5H14ORF169/PTGS2/DOHH/MTHFD2/ND6/HSD11B1L/QSOX1/NOS2/TYW5/CYTB/HMOX1/P3H2/COX3/GAPDH/ND2/DHRS11/COX2/ND4/ND1/ND4L/ND3
BP	GO:0046700	heterocycle catabolic process	12/304	55/2000	0.118343	VIP/PKM/LOC422214/FEN1/PGK1/ITPA/ENO2/ALDOC/RBM38/HMOX1/PGAM1/GAPDH
BP	GO:2000147	positive regulation of cell motility	10/304	44/2000	0.118875	CYR61/TGFB3/HBEGF/FAM65B/FGR/ANXA1/SOX9/RHOC/FGF2/GATA3
BP	GO:0043086	negative regulation of catalytic activity	15/304	72/2000	0.119395	TIMP2/THY1/LIMK1/PRNP/ADCYAP1/DUSP4/PTGS2/HSPB1/TESC/SERPINH1/SERPINB10B/ANXA1/GAPDH/MASTL/COL6A3
BP	GO:0045596	negative regulation of cell differentiation	15/304	72/2000	0.119395	FST/THY1/CNTF/ADCYAP1/C5H14ORF169/B2M/MSX1/GPC1/APOA1/ANXA1/SOX9/DRAXIN/GATA3/SINHCAF/NOG
BP	GO:0005996	monosaccharide metabolic process	7/304	28/2000	0.120019	IGF2/PGK1/ENO2/ALDOC/PGAM1/GAPDH/GCG
BP	GO:0051222	positive regulation of protein transport	7/304	28/2000	0.120019	IL6/PRNP/FGR/IL18/GAPDH/GATA3/GCG
BP	GO:1904951	positive regulation of establishment of protein localization	7/304	28/2000	0.120019	IL6/PRNP/FGR/IL18/GAPDH/GATA3/GCG
BP	GO:0014066	regulation of phosphatidylinositol 3-kinase signaling	4/304	13/2000	0.121843	CSF3/FGR/SOX9/CD28
BP	GO:0030595	leukocyte chemotaxis	4/304	13/2000	0.121843	IL8L2/FAM65B/ANXA1/CCL4
BP	GO:0046530	photoreceptor cell differentiation	4/304	13/2000	0.121843	THY1/CNTF/STAT3/SOX9
BP	GO:0051017	actin filament bundle assembly	4/304	13/2000	0.121843	LIMK1/ZYX/ACTN1/RHOC
BP	GO:0061572	actin filament bundle organization	4/304	13/2000	0.121843	LIMK1/ZYX/ACTN1/RHOC
BP	GO:0071236	cellular response to antibiotic	4/304	13/2000	0.121843	IL6/RELA/SIGMAR1/ANXA1
BP	GO:0099173	postsynapse organization	4/304	13/2000	0.121843	PRNP/ACTB/CDH2/EPHB3
BP	GO:0031324	negative regulation of cellular metabolic process	46/304	258/2000	0.122486	CEBPB/VIP/TIMP2/THY1/HHEX/HIC1/IGF2/LIMK1/PRNP/C5H14ORF169/BASP1/DUSP4/NUDT16L1/PTGS2/HSPB1/INHBB/JUND/NFIX/HOXD8/RELA/TESC/SERPINH1/MSX1/RBM38/BLM/QSOX1/EED/KHDRBS1/E2F1/PAIP2B/BCL6/RNASE6/SERPINB10B/CAPN3/SOX21/IKZF1/DNMT1/SOX9/GAPDH/NFIC/ING4/PHB/GATA3/MASTL/COL6A3/NFIL3
BP	GO:0030072	peptide hormone secretion	6/304	23/2000	0.123517	VIP/ADCYAP1/INHBB/ANXA1/ANXA5/GCG
BP	GO:0008360	regulation of cell shape	5/304	18/2000	0.12491	FN1/FGR/ANXA1/RHOC/FYN
BP	GO:0032868	response to insulin	5/304	18/2000	0.12491	PKM/CISH/IGF2/INHBB/SIK1
BP	GO:0035270	endocrine system development	5/304	18/2000	0.12491	ADCYAP1/ANXA1/SOX9/FGF2/GATA3
BP	GO:0043270	positive regulation of ion transport	5/304	18/2000	0.12491	CEBPB/THY1/TESC/CAPN3/GCG
BP	GO:0046660	female sex differentiation	5/304	18/2000	0.12491	CEBPB/TGFB1/ADCYAP1/GPR149/INHBA
BP	GO:0051091	positive regulation of DNA-binding transcription factor activity	5/304	18/2000	0.12491	CSF3/IL6/RELA/CAPN3/CD40LG
BP	GO:0006417	regulation of translation	9/304	39/2000	0.125482	IL6/LOC422214/KHDRBS1/DPH2/DPH1/PAIP2B/RNASE6/GAPDH/IGF2BP3
BP	GO:0044057	regulation of system process	9/304	39/2000	0.125482	VIP/NMU/TGFB1/INHBB/ADORA2B/HBEGF/GJC1/INHBA/ADORA1
BP	GO:0045664	regulation of neuron differentiation	15/304	73/2000	0.130541	FST/THY1/CNTF/LIMK1/ADCYAP1/B2M/LLPH/CDH2/TWF2/SOX9/DRAXIN/GATA3/EPHB3/SNAP25/NCS1
BP	GO:0019439	aromatic compound catabolic process	12/304	56/2000	0.131142	VIP/PKM/LOC422214/FEN1/PGK1/ITPA/ENO2/ALDOC/RBM38/HMOX1/PGAM1/GAPDH
BP	GO:0044270	cellular nitrogen compound catabolic process	12/304	56/2000	0.131142	VIP/PKM/LOC422214/FEN1/PGK1/ITPA/ENO2/ALDOC/RBM38/HMOX1/PGAM1/GAPDH
BP	GO:0098542	defense response to other organism	12/304	56/2000	0.131142	CEBPB/S100A9/IL6/FGR/LYG2/NOS2/RNASE4/TMEM173/HMGB2/AvBD12/GAPDH/IRF7
BP	GO:0052548	regulation of endopeptidase activity	8/304	34/2000	0.132175	TIMP2/CYR61/PTGS2/SERPINH1/LCK/SERPINB10B/GAPDH/COL6A3
BP	GO:0043549	regulation of kinase activity	16/304	79/2000	0.133287	THY1/FGFR1/CYR61/CISH/IGF2/PRNP/ADCYAP1/DUSP4/HSPB1/TESC/BLM/FGR/PIK3R5/FGF2/CD40LG/GCG
BP	GO:0018205	peptidyl-lysine modification	10/304	45/2000	0.133366	CEBPB/DOHH/EED/SGF29/CAPN3/SETD6/ING4/EGR1/GATA3/GCG
BP	GO:0051146	striated muscle cell differentiation	10/304	45/2000	0.133366	IGF2/MYL6/PGK1/FAM65B/MSX1/RBM38/CDH2/CAPN3/MYL9/ACTN1
BP	GO:0055065	metal ion homeostasis	13/304	62/2000	0.135624	THY1/PRNP/ADCYAP1/B2M/ATP1B3/LCK/TF/HMOX1/CAPN3/SLC11A1/IKZF1/CALCB/ANXA5
BP	GO:0009108	coenzyme biosynthetic process	7/304	29/2000	0.138753	PKM/PGK1/GCH1/ENO2/ALDOC/PGAM1/GAPDH
BP	GO:0060284	regulation of cell development	19/304	97/2000	0.13888	FST/THY1/CNTF/TGFB1/IL6/LIMK1/ADCYAP1/B2M/LLPH/CDH2/TWF2/SOX9/DRAXIN/FGF2/SOX10/GATA3/EPHB3/SNAP25/NCS1
BP	GO:0016477	cell migration	22/304	115/2000	0.141678	THY1/CYR61/TGFB3/TUBB2B/CCK/IL8L2/HBEGF/FN1/FAM65B/CDH2/FGR/ADORA1/ANXA1/SOX9/RHOC/FYN/FGF2/SOX10/GATA3/SINHCAF/EPHB3/CCL4
BP	GO:0009892	negative regulation of metabolic process	50/304	286/2000	0.142144	CEBPB/VIP/TIMP2/THY1/HHEX/HIC1/IL6/IGF2/LIMK1/PRNP/C5H14ORF169/LOC422214/BASP1/DUSP4/NUDT16L1/PTGS2/HSPB1/INHBB/JUND/NFIX/HOXD8/RELA/TESC/SERPINH1/MSX1/RBM38/BLM/QSOX1/EED/KHDRBS1/E2F1/PAIP2B/BCL6/RNASE6/SERPINB10B/CAPN3/SOX21/IKZF1/DNMT1/CLP1/SOX9/GAPDH/NFIC/ING4/PHB/GATA3/MASTL/COL6A3/NFIL3/CD28
BP	GO:0006811	ion transport	28/304	151/2000	0.142347	CEBPB/VIP/THY1/PRNP/ADCYAP1/B2M/SLC16A3/VDR/ATP1B3/TESC/ATP6/PQLC2/TF/NOS2/GJC1/CAPN3/APOA1/SLC11A1/ANXA1/COX3/COX2/P2RY6/ND4/ANXA5/SNAP25/CHRNB2/NCS1/GCG
BP	GO:1901361	organic cyclic compound catabolic process	12/304	57/2000	0.144677	VIP/PKM/LOC422214/FEN1/PGK1/ITPA/ENO2/ALDOC/RBM38/HMOX1/PGAM1/GAPDH
BP	GO:0010951	negative regulation of endopeptidase activity	6/304	24/2000	0.144821	TIMP2/PTGS2/SERPINH1/SERPINB10B/GAPDH/COL6A3
BP	GO:0046777	protein autophosphorylation	6/304	24/2000	0.144821	BTK/LCK/FGR/SRC/FYN/EPHB3
BP	GO:0048839	inner ear development	6/304	24/2000	0.144821	NBL1/SOX21/SOX9/FGF2/GATA3/SOBP
BP	GO:0033674	positive regulation of kinase activity	10/304	46/2000	0.148756	FGFR1/CYR61/IGF2/PRNP/ADCYAP1/FGR/PIK3R5/FGF2/CD40LG/GCG
BP	GO:0000302	response to reactive oxygen species	5/304	19/2000	0.149571	IL6/RELA/SIGMAR1/ANXA1/FOS
BP	GO:0007266	Rho protein signal transduction	5/304	19/2000	0.149571	FAM65B/BCL6/COL1A2/RHOC/ARHGEF3
BP	GO:0010038	response to metal ion	5/304	19/2000	0.149571	PRNP/B2M/CAPN3/ANXA5/FOS
BP	GO:0031345	negative regulation of cell projection organization	5/304	19/2000	0.149571	FST/THY1/PRNP/B2M/DRAXIN
BP	GO:0071229	cellular response to acid chemical	5/304	19/2000	0.149571	CEBPB/TESC/COL1A2/SOX9/P2RY6
BP	GO:0140013	meiotic nuclear division	5/304	19/2000	0.149571	CENPX/RAD51/MSX1/BLM/TRIP13
BP	GO:0006820	anion transport	8/304	35/2000	0.150018	CEBPB/PRNP/SLC16A3/PQLC2/NOS2/APOA1/ANXA1/P2RY6
BP	GO:0070374	positive regulation of ERK1 and ERK2 cascade	8/304	35/2000	0.150018	FGFR1/ADCYAP1/FGF2/PHB/P2RY6/EPHB3/CCL4/GCG
BP	GO:0060429	epithelium development	20/304	104/2000	0.15032	KRT14/CYR61/MAFF/PTK7/TAGLN/MYC/BARX1/HBEGF/PCNA/CDH2/APOA1/ANXA1/SOX9/RHOC/FGF2/SOX10/GATA3/SOX8/NOG/SCX
BP	GO:0043085	positive regulation of catalytic activity	21/304	110/2000	0.150992	THY1/FGFR1/CYR61/IGF2/PRNP/ADCYAP1/SMAP2/ATP1B3/ADORA2B/RGS17/PCNA/LCK/FGR/NOS2/APOA1/RHOC/PIK3R5/FGF2/CD40LG/CCL4/GCG
BP	GO:0002218	activation of innate immune response	4/304	14/2000	0.151176	RELA/TMEM173/TLR2A/IRF7
BP	GO:0008544	epidermis development	4/304	14/2000	0.151176	MAFF/MYC/ANXA1/GATA3
BP	GO:0010862	positive regulation of pathway-restricted SMAD protein phosphorylation	4/304	14/2000	0.151176	TGFB1/TGFB3/INHBB/INHBA
BP	GO:0018022	peptidyl-lysine methylation	4/304	14/2000	0.151176	EED/SETD6/GATA3/GCG
BP	GO:0042542	response to hydrogen peroxide	4/304	14/2000	0.151176	IL6/RELA/SIGMAR1/ANXA1
BP	GO:0045778	positive regulation of ossification	4/304	14/2000	0.151176	CEBPB/CYR61/TGFB3/FGF2
BP	GO:0051048	negative regulation of secretion	4/304	14/2000	0.151176	INHBB/ADORA1/ANXA1/ANXA5
BP	GO:0051100	negative regulation of binding	4/304	14/2000	0.151176	B2M/FAM65B/MSX1/HSPA5
BP	GO:0061982	meiosis I cell cycle process	4/304	14/2000	0.151176	CENPX/RAD51/BLM/TRIP13
BP	GO:0110110	positive regulation of animal organ morphogenesis	4/304	14/2000	0.151176	FST/SOX9/FGF2/GATA3
BP	GO:0044281	small molecule metabolic process	36/304	201/2000	0.152766	ST3GAL1/PKM/IGF2/CHST3/ADCYAP1/PTGS2/FARSA/ADORA2B/PGK1/MTHFD2/ITPA/ATP6/UPRT/GCH1/ENO2/ALDOC/PAICS/NOS2/CYTB/AK1/RAN/PGAM1/APOA1/ANXA1/CRTAP/PPAT/COX3/GAPDH/YARS/ND2/COX2/FDPS/P2RY6/ND4/GCG/ND4L
BP	GO:0034655	nucleobase-containing compound catabolic process	11/304	52/2000	0.154445	VIP/PKM/LOC422214/FEN1/PGK1/ITPA/ENO2/ALDOC/RBM38/PGAM1/GAPDH
BP	GO:0045859	regulation of protein kinase activity	15/304	75/2000	0.154552	THY1/FGFR1/CYR61/IGF2/PRNP/ADCYAP1/DUSP4/HSPB1/TESC/BLM/FGR/PIK3R5/FGF2/CD40LG/GCG
BP	GO:0051338	regulation of transferase activity	17/304	87/2000	0.158213	THY1/FGFR1/CYR61/CISH/IGF2/LIMK1/PRNP/ADCYAP1/DUSP4/HSPB1/TESC/BLM/FGR/PIK3R5/FGF2/CD40LG/GCG
BP	GO:0051248	negative regulation of protein metabolic process	18/304	93/2000	0.159443	TIMP2/THY1/LIMK1/PRNP/DUSP4/PTGS2/HSPB1/INHBB/TESC/SERPINH1/PAIP2B/RNASE6/SERPINB10B/CAPN3/GAPDH/PHB/MASTL/COL6A3
BP	GO:0006812	cation transport	20/304	105/2000	0.160988	VIP/THY1/PRNP/ADCYAP1/B2M/VDR/ATP1B3/TESC/ATP6/PQLC2/TF/CAPN3/SLC11A1/COX3/COX2/ND4/ANXA5/SNAP25/NCS1/GCG
BP	GO:0051336	regulation of hydrolase activity	21/304	111/2000	0.161389	TIMP2/THY1/FGFR1/CYR61/ADCYAP1/SMAP2/PTGS2/ATP1B3/RGS17/PCNA/SERPINH1/LCK/BCL6/SERPINB10B/ANXA1/RHOC/GAPDH/MASTL/COL6A3/EPHB3/CCL4
BP	GO:0040017	positive regulation of locomotion	10/304	47/2000	0.165011	CYR61/TGFB3/HBEGF/FAM65B/FGR/ANXA1/SOX9/RHOC/FGF2/GATA3
BP	GO:0009888	tissue development	37/304	209/2000	0.167221	CEBPB/KRT14/FGFR1/CYR61/TGFB3/MAFF/PTK7/TAGLN/INHBB/MYC/BARX1/HBEGF/PCNA/SERPINH1/FAM65B/MSX1/MUSTN1/MATN1/CDH2/GPC1/GJC1/CAPN3/INHBA/APOA1/ANXA1/ACTN1/SOX9/RHOC/SPP1/FGF2/SOX10/GATA3/COL6A3/SOX8/NOG/FOS/SCX
BP	GO:0006403	RNA localization	6/304	25/2000	0.167672	LOC422214/MAGOHB/KHDRBS1/SNUPN/RAN/IGF2BP3
BP	GO:0009755	hormone-mediated signaling pathway	6/304	25/2000	0.167672	RXRG/VDR/RARA/PGR/SRC/PHB
BP	GO:0010466	negative regulation of peptidase activity	6/304	25/2000	0.167672	TIMP2/PTGS2/SERPINH1/SERPINB10B/GAPDH/COL6A3
BP	GO:0034599	cellular response to oxidative stress	6/304	25/2000	0.167672	IL6/HSPB1/RELA/SIGMAR1/ANXA1/FOS
BP	GO:0050657	nucleic acid transport	6/304	25/2000	0.167672	LOC422214/MAGOHB/KHDRBS1/SNUPN/RAN/IGF2BP3
BP	GO:0050658	RNA transport	6/304	25/2000	0.167672	LOC422214/MAGOHB/KHDRBS1/SNUPN/RAN/IGF2BP3
BP	GO:0051236	establishment of RNA localization	6/304	25/2000	0.167672	LOC422214/MAGOHB/KHDRBS1/SNUPN/RAN/IGF2BP3
BP	GO:0052547	regulation of peptidase activity	8/304	36/2000	0.168961	TIMP2/CYR61/PTGS2/SERPINH1/LCK/SERPINB10B/GAPDH/COL6A3
BP	GO:0051253	negative regulation of RNA metabolic process	27/304	148/2000	0.169667	CEBPB/VIP/HHEX/HIC1/IGF2/C5H14ORF169/BASP1/JUND/NFIX/HOXD8/RELA/MSX1/RBM38/EED/KHDRBS1/E2F1/BCL6/CAPN3/SOX21/IKZF1/DNMT1/SOX9/NFIC/ING4/PHB/GATA3/NFIL3
BP	GO:1901137	carbohydrate derivative biosynthetic process	17/304	88/2000	0.170274	ST3GAL1/PKM/CHST3/FUT11/PGK1/ATP6/UPRT/ENO2/ALDOC/PAICS/MUSTN1/TYW5/AK1/PGAM1/ST6GALNAC2/PPAT/GAPDH
BP	GO:0045892	negative regulation of transcription, DNA-templated	25/304	136/2000	0.170978	CEBPB/HHEX/HIC1/IGF2/C5H14ORF169/BASP1/JUND/NFIX/HOXD8/RELA/MSX1/EED/KHDRBS1/E2F1/BCL6/CAPN3/SOX21/IKZF1/DNMT1/SOX9/NFIC/ING4/PHB/GATA3/NFIL3
BP	GO:0048731	system development	81/304	487/2000	0.173394	CEBPB/FST/THY1/CNTF/TGFB1/FGFR1/CYR61/TGFB3/TUBB2B/CSF3/IL6/IGF2/LIMK1/PTK7/ADCYAP1/B2M/LLPH/DBN1/INHBB/BHLHE22/CCK/BARX1/IL8L2/LRP8/HOXD8/HBEGF/RARA/TESC/SERPINH1/FAM65B/MSX1/N4BP3/GPR149/MUSTN1/RAX2/BLM/MATN1/CDH2/LCK/GPC1/NBL1/RNASE4/BCL6/RNASE6/SERPINB10B/GJC1/INHBA/TWF2/ACE/APOA1/COL1A2/ANXA1/SOX21/ACTN1/SRC/STAT3/HOXA4/CLP1/SOX9/SPP1/DRAXIN/FYN/FGF2/SOX10/GATA3/SMO/FAM126A/CD3E/COL6A3/SOX8/…
BP	GO:0030855	epithelial cell differentiation	12/304	59/2000	0.17387	KRT14/MAFF/TAGLN/BARX1/PCNA/CDH2/APOA1/ANXA1/SOX9/FGF2/GATA3/NOG
BP	GO:0007204	positive regulation of cytosolic calcium ion concentration	5/304	20/2000	0.176093	THY1/PRNP/ADCYAP1/CAPN3/IKZF1
BP	GO:0007259	JAK-STAT cascade	5/304	20/2000	0.176093	SOCS3/CNTF/IL6/STAT3/ARL2BP
BP	GO:0032392	DNA geometric change	5/304	20/2000	0.176093	TWNK/RAD51/BLM/ANXA1/HMGB2
BP	GO:0050821	protein stabilization	5/304	20/2000	0.176093	TESC/MSX1/GAPDH/HSP90AA1/PHB
BP	GO:0097696	STAT cascade	5/304	20/2000	0.176093	SOCS3/CNTF/IL6/STAT3/ARL2BP
BP	GO:0001101	response to acid chemical	7/304	31/2000	0.18011	CEBPB/ISL2/RARA/TESC/COL1A2/SOX9/P2RY6
BP	GO:0050730	regulation of peptidyl-tyrosine phosphorylation	7/304	31/2000	0.18011	CNTF/CSF3/IL6/IGF2/PRNP/HBEGF/ARL2BP
BP	GO:0051235	maintenance of location	7/304	31/2000	0.18011	THY1/TF/TLN1/CAPN3/TWF2/ANXA5/ARL2BP
BP	GO:0070997	neuron death	7/304	31/2000	0.18011	CEBPB/CNTF/PRNP/SIGMAR1/GAPDH/DRAXIN/GATA3
BP	GO:0045667	regulation of osteoblast differentiation	4/304	15/2000	0.182869	CEBPB/CYR61/C5H14ORF169/FGF2
BP	GO:0050806	positive regulation of synaptic transmission	4/304	15/2000	0.182869	ADCYAP1/PAIP2B/ADORA1/SNAP25
BP	GO:0060393	regulation of pathway-restricted SMAD protein phosphorylation	4/304	15/2000	0.182869	TGFB1/TGFB3/INHBB/INHBA
BP	GO:0000003	reproduction	18/304	95/2000	0.183303	CEBPB/VIP/TGFB1/CENPX/ADCYAP1/INHBB/RAD51/MSX1/GPR149/BLM/PAIP2B/BCL6/INHBA/ANXA1/STAT3/SOX9/GATA3/TRIP13
BP	GO:0022414	reproductive process	18/304	95/2000	0.183303	CEBPB/VIP/TGFB1/CENPX/ADCYAP1/INHBB/RAD51/MSX1/GPR149/BLM/PAIP2B/BCL6/INHBA/ANXA1/STAT3/SOX9/GATA3/TRIP13
BP	GO:0003197	endocardial cushion development	3/304	10/2000	0.184607	TGFB3/MSX1/SOX9
BP	GO:0015718	monocarboxylic acid transport	3/304	10/2000	0.184607	SLC16A3/NOS2/ANXA1
BP	GO:0016447	somatic recombination of immunoglobulin gene segments	3/304	10/2000	0.184607	BCL6/CD40LG/CD28
BP	GO:0030038	contractile actin filament bundle assembly	3/304	10/2000	0.184607	LIMK1/ZYX/RHOC
BP	GO:0031016	pancreas development	3/304	10/2000	0.184607	IGF2/ANXA1/SOX9
BP	GO:0031532	actin cytoskeleton reorganization	3/304	10/2000	0.184607	CSF3/PDLIM4/ANXA1
BP	GO:0032507	maintenance of protein location in cell	3/304	10/2000	0.184607	TLN1/TWF2/ARL2BP
BP	GO:0034767	positive regulation of ion transmembrane transport	3/304	10/2000	0.184607	THY1/TESC/CAPN3
BP	GO:0043149	stress fiber assembly	3/304	10/2000	0.184607	LIMK1/ZYX/RHOC
BP	GO:0045913	positive regulation of carbohydrate metabolic process	3/304	10/2000	0.184607	IGF2/P2RY6/GCG
BP	GO:0051092	positive regulation of NF-kappaB transcription factor activity	3/304	10/2000	0.184607	RELA/CAPN3/CD40LG
BP	GO:0051208	sequestering of calcium ion	3/304	10/2000	0.184607	THY1/CAPN3/ANXA5
BP	GO:0051282	regulation of sequestering of calcium ion	3/304	10/2000	0.184607	THY1/CAPN3/ANXA5
BP	GO:0051283	negative regulation of sequestering of calcium ion	3/304	10/2000	0.184607	THY1/CAPN3/ANXA5
BP	GO:0051383	kinetochore organization	3/304	10/2000	0.184607	CENPX/CENPT/CENPW
BP	GO:0060536	cartilage morphogenesis	3/304	10/2000	0.184607	MSX1/MATN1/COL6A3
BP	GO:0061077	chaperone-mediated protein folding	3/304	10/2000	0.184607	HSPB1/CRTAP/HSPA5
BP	GO:0070167	regulation of biomineral tissue development	3/304	10/2000	0.184607	CEBPB/TGFB3/SOX9
BP	GO:0090174	organelle membrane fusion	3/304	10/2000	0.184607	ANXA1/GAPDH/SNAP25
BP	GO:0007015	actin filament organization	11/304	54/2000	0.186312	CSF3/LIMK1/TPM2/HSPB1/DBN1/ZYX/TWF2/ACTN1/RHOC/RDX/KPTN
BP	GO:0045934	negative regulation of nucleobase-containing compound metabolic process	29/304	162/2000	0.186736	CEBPB/VIP/HHEX/HIC1/IGF2/C5H14ORF169/BASP1/NUDT16L1/JUND/NFIX/HOXD8/RELA/MSX1/RBM38/BLM/EED/KHDRBS1/E2F1/BCL6/CAPN3/SOX21/IKZF1/DNMT1/SOX9/NFIC/ING4/PHB/GATA3/NFIL3
BP	GO:0006732	coenzyme metabolic process	8/304	37/2000	0.188933	PKM/PGK1/MTHFD2/GCH1/ENO2/ALDOC/PGAM1/GAPDH
BP	GO:0034504	protein localization to nucleus	6/304	26/2000	0.191927	MSX1/SNUPN/BCL6/RAN/SOX9/ARL2BP
BP	GO:0071773	cellular response to BMP stimulus	6/304	26/2000	0.191927	CYR61/MSX1/SOX9/GATA3/NOG/SCX
BP	GO:0090068	positive regulation of cell cycle process	6/304	26/2000	0.191927	IGF2/FEN1/MSX1/ANXA1/HSP90AA1/CD28
BP	GO:1902275	regulation of chromatin organization	6/304	26/2000	0.191927	CEBPB/IGF2/EED/DNMT1/GATA3/GCG
BP	GO:0030001	metal ion transport	15/304	78/2000	0.194659	VIP/THY1/PRNP/ADCYAP1/B2M/VDR/ATP1B3/TESC/TF/CAPN3/SLC11A1/ANXA5/SNAP25/NCS1/GCG
BP	GO:0065004	protein-DNA complex assembly	9/304	43/2000	0.195306	CENPX/RAD51/CENPA/CENPT/SGF29/CENPO/SOX9/RAD52/CENPW
BP	GO:0000122	negative regulation of transcription by RNA polymerase II	17/304	90/2000	0.195783	HHEX/HIC1/IGF2/JUND/NFIX/HOXD8/RELA/MSX1/EED/E2F1/BCL6/SOX21/SOX9/NFIC/PHB/GATA3/NFIL3
BP	GO:0032269	negative regulation of cellular protein metabolic process	17/304	90/2000	0.195783	TIMP2/THY1/LIMK1/PRNP/DUSP4/PTGS2/HSPB1/TESC/SERPINH1/PAIP2B/RNASE6/SERPINB10B/CAPN3/GAPDH/PHB/MASTL/COL6A3
BP	GO:1902679	negative regulation of RNA biosynthetic process	25/304	139/2000	0.20217	CEBPB/HHEX/HIC1/IGF2/C5H14ORF169/BASP1/JUND/NFIX/HOXD8/RELA/MSX1/EED/KHDRBS1/E2F1/BCL6/CAPN3/SOX21/IKZF1/DNMT1/SOX9/NFIC/ING4/PHB/GATA3/NFIL3
BP	GO:1903507	negative regulation of nucleic acid-templated transcription	25/304	139/2000	0.20217	CEBPB/HHEX/HIC1/IGF2/C5H14ORF169/BASP1/JUND/NFIX/HOXD8/RELA/MSX1/EED/KHDRBS1/E2F1/BCL6/CAPN3/SOX21/IKZF1/DNMT1/SOX9/NFIC/ING4/PHB/GATA3/NFIL3
BP	GO:0071214	cellular response to abiotic stimulus	7/304	32/2000	0.202534	PTGS2/PCNA/DDB2/BLM/CAPN3/SOX9/GATA3
BP	GO:0104004	cellular response to environmental stimulus	7/304	32/2000	0.202534	PTGS2/PCNA/DDB2/BLM/CAPN3/SOX9/GATA3
BP	GO:0051345	positive regulation of hydrolase activity	11/304	55/2000	0.203304	THY1/FGFR1/CYR61/ADCYAP1/SMAP2/ATP1B3/RGS17/PCNA/LCK/RHOC/CCL4
BP	GO:1901566	organonitrogen compound biosynthetic process	40/304	232/2000	0.203395	CEBPB/ST3GAL1/PKM/CYR61/IL6/UBA52/CHST3/RPS15/LOC422214/INHBB/FUT11/FARSA/MRPL51/ADORA2B/PGK1/ATP6/UPRT/GCH1/ENO2/ALDOC/PAICS/MUSTN1/KHDRBS1/DPH2/DPH1/PAIP2B/NOS2/TYW5/RNASE6/AK1/PGAM1/INHBA/ST6GALNAC2/PPAT/GAPDH/IGF2BP3/YARS/GATA3/RPL15/CD28
BP	GO:1903046	meiotic cell cycle process	5/304	21/2000	0.20424	CENPX/RAD51/MSX1/BLM/TRIP13
BP	GO:0051130	positive regulation of cellular component organization	21/304	115/2000	0.206735	CEBPB/CNTF/CSF3/IGF2/LIMK1/ADCYAP1/B2M/LLPH/FEN1/FAM65B/MSX1/EED/TWF2/ANXA1/DNMT1/SOX9/RHOC/GATA3/EPHB3/CD28/GCG
BP	GO:0022603	regulation of anatomical structure morphogenesis	18/304	97/2000	0.208866	FST/THY1/CNTF/LIMK1/PTK7/FN1/FAM65B/MSX1/CDH2/FGR/ANXA1/SOX9/RHOC/DRAXIN/FYN/FGF2/GATA3/EPHB3
BP	GO:0010629	negative regulation of gene expression	33/304	189/2000	0.208872	CEBPB/VIP/HHEX/HIC1/IGF2/C5H14ORF169/LOC422214/BASP1/JUND/NFIX/HOXD8/RELA/MSX1/RBM38/EED/KHDRBS1/E2F1/PAIP2B/BCL6/RNASE6/CAPN3/SOX21/IKZF1/DNMT1/CLP1/SOX9/GAPDH/NFIC/ING4/PHB/GATA3/NFIL3/CD28
BP	GO:0009653	anatomical structure morphogenesis	52/304	309/2000	0.215827	CEBPB/FST/THY1/CNTF/FGFR1/CYR61/TGFB3/IGF2/LIMK1/PTK7/LLPH/MYL6/MYC/HAND2/CCK/PGK1/IL8L2/HOXD8/HBEGF/RARA/FN1/SERPINH1/FAM65B/MSX1/MATN1/CDH2/FGR/NBL1/RNASE4/BCL6/RNASE6/GJC1/CAPN3/MYL9/COL1A2/ANXA1/SOX21/ACTN1/STAT3/HOXA4/SOX9/RHOC/DRAXIN/FYN/FGF2/SOX10/GATA3/SMO/COL6A3/SOX8/EPHB3/SOBP
BP	GO:0001894	tissue homeostasis	4/304	16/2000	0.216499	SRC/SOX9/SPP1/FGF2
BP	GO:0003413	chondrocyte differentiation involved in endochondral bone morphogenesis	4/304	16/2000	0.216499	SERPINH1/MATN1/SOX9/COL6A3
BP	GO:0032272	negative regulation of protein polymerization	4/304	16/2000	0.216499	TUBB2B/HSPB1/TWF2/RDX
BP	GO:0032508	DNA duplex unwinding	4/304	16/2000	0.216499	TWNK/RAD51/BLM/ANXA1
BP	GO:0051054	positive regulation of DNA metabolic process	4/304	16/2000	0.216499	PCNA/BLM/DNMT1/CD28
BP	GO:0051651	maintenance of location in cell	4/304	16/2000	0.216499	TF/TLN1/TWF2/ARL2BP
BP	GO:0051924	regulation of calcium ion transport	4/304	16/2000	0.216499	THY1/PRNP/CAPN3/GCG
BP	GO:0060389	pathway-restricted SMAD protein phosphorylation	4/304	16/2000	0.216499	TGFB1/TGFB3/INHBB/INHBA
BP	GO:0061025	membrane fusion	4/304	16/2000	0.216499	UBXN2B/ANXA1/GAPDH/SNAP25
BP	GO:0090276	regulation of peptide hormone secretion	4/304	16/2000	0.216499	ADCYAP1/INHBB/ANXA5/GCG
BP	GO:2001234	negative regulation of apoptotic signaling pathway	4/304	16/2000	0.216499	PTGS2/HSPB1/SRC/HYOU1
BP	GO:0010558	negative regulation of macromolecule biosynthetic process	29/304	165/2000	0.216787	CEBPB/HHEX/HIC1/IGF2/C5H14ORF169/BASP1/INHBB/JUND/NFIX/HOXD8/RELA/MSX1/EED/KHDRBS1/E2F1/PAIP2B/BCL6/RNASE6/CAPN3/SOX21/IKZF1/DNMT1/SOX9/GAPDH/NFIC/ING4/PHB/GATA3/NFIL3
BP	GO:0015931	nucleobase-containing compound transport	6/304	27/2000	0.217423	LOC422214/MAGOHB/KHDRBS1/SNUPN/RAN/IGF2BP3
BP	GO:0046677	response to antibiotic	6/304	27/2000	0.217423	IL6/ADCYAP1/RELA/SIGMAR1/ANXA1/HSP90AA1
BP	GO:0050804	modulation of chemical synaptic transmission	6/304	27/2000	0.217423	ADCYAP1/ADORA2B/CDH2/PAIP2B/ADORA1/SNAP25
BP	GO:0071559	response to transforming growth factor beta	6/304	27/2000	0.217423	TGFB1/TGFB3/ZYX/COL1A2/SOX9/FOS
BP	GO:0071560	cellular response to transforming growth factor beta stimulus	6/304	27/2000	0.217423	TGFB1/TGFB3/ZYX/COL1A2/SOX9/FOS
BP	GO:0071772	response to BMP	6/304	27/2000	0.217423	CYR61/MSX1/SOX9/GATA3/NOG/SCX
BP	GO:0090130	tissue migration	6/304	27/2000	0.217423	TGFB3/HBEGF/ANXA1/SOX9/FGF2/GATA3
BP	GO:0099177	regulation of trans-synaptic signaling	6/304	27/2000	0.217423	ADCYAP1/ADORA2B/CDH2/PAIP2B/ADORA1/SNAP25
BP	GO:0051347	positive regulation of transferase activity	10/304	50/2000	0.218518	FGFR1/CYR61/IGF2/PRNP/ADCYAP1/FGR/PIK3R5/FGF2/CD40LG/GCG
BP	GO:0051962	positive regulation of nervous system development	10/304	50/2000	0.218518	CNTF/TGFB1/IL6/LIMK1/ADCYAP1/LLPH/TWF2/FGF2/SOX10/EPHB3
BP	GO:0007267	cell-cell signaling	28/304	159/2000	0.218736	VIP/TGFB1/PTK7/ADCYAP1/FZD2/PDLIM4/INHBB/ADORA2B/PGK1/BARX1/FZD1/CDH2/PAIP2B/GJC1/INHBA/ADORA1/ANXA1/SOX9/FGFBP2/DRAXIN/FGF2/SOX10/GATA3/ANXA5/SNAP25/CHRNB2/GJA1/GCG
BP	GO:0007049	cell cycle	36/304	209/2000	0.221317	TUBB2B/IGF2/CENPX/ADCYAP1/TUBB6/TUBB/JUND/FEN1/KIF18B/TUBA1A/RAD51/GNAI2/MSX1/BLM/KHDRBS1/E2F1/CENPT/AK1/RAN/INHBA/APOA1/ARL8A/ANXA1/SRC/SOX9/RHOC/ING4/HSP90AA1/FGF2/GATA3/MASTL/TUBA4A/INCENP/CENPW/CD28/TRIP13
BP	GO:0050768	negative regulation of neurogenesis	7/304	33/2000	0.225967	FST/THY1/CNTF/ADCYAP1/B2M/SOX9/DRAXIN
BP	GO:0051188	cofactor biosynthetic process	7/304	33/2000	0.225967	PKM/PGK1/GCH1/ENO2/ALDOC/PGAM1/GAPDH
BP	GO:0000041	transition metal ion transport	3/304	11/2000	0.226912	B2M/TF/SLC11A1
BP	GO:0001754	eye photoreceptor cell differentiation	3/304	11/2000	0.226912	THY1/STAT3/SOX9
BP	GO:0001889	liver development	3/304	11/2000	0.226912	CEBPB/ANXA1/SOX9
BP	GO:0002221	pattern recognition receptor signaling pathway	3/304	11/2000	0.226912	RELA/TLR2A/IRF7
BP	GO:0002685	regulation of leukocyte migration	3/304	11/2000	0.226912	FAM65B/ADORA1/ANXA1
BP	GO:0002758	innate immune response-activating signal transduction	3/304	11/2000	0.226912	RELA/TLR2A/IRF7
BP	GO:0003018	vascular process in circulatory system	3/304	11/2000	0.226912	VIP/ADCYAP1/ADORA2B
BP	GO:0003433	chondrocyte development involved in endochondral bone morphogenesis	3/304	11/2000	0.226912	SERPINH1/MATN1/COL6A3
BP	GO:0006909	phagocytosis	3/304	11/2000	0.226912	BIN2/FGR/ANXA1
BP	GO:0016331	morphogenesis of embryonic epithelium	3/304	11/2000	0.226912	CDH2/SOX9/GATA3
BP	GO:0030902	hindbrain development	3/304	11/2000	0.226912	RARA/CLP1/FGF2
BP	GO:0031297	replication fork processing	3/304	11/2000	0.226912	CENPX/RAD51/BLM
BP	GO:0042509	regulation of tyrosine phosphorylation of STAT protein	3/304	11/2000	0.226912	CNTF/IL6/ARL2BP
BP	GO:0043255	regulation of carbohydrate biosynthetic process	3/304	11/2000	0.226912	IGF2/P2RY6/GCG
BP	GO:0045669	positive regulation of osteoblast differentiation	3/304	11/2000	0.226912	CEBPB/CYR61/FGF2
BP	GO:0046632	alpha-beta T cell differentiation	3/304	11/2000	0.226912	BLM/ANXA1/GATA3
BP	GO:0048284	organelle fusion	3/304	11/2000	0.226912	ANXA1/GAPDH/SNAP25
BP	GO:0048469	cell maturation	3/304	11/2000	0.226912	SERPINB10B/SOX10/GATA3
BP	GO:0050871	positive regulation of B cell activation	3/304	11/2000	0.226912	IL6/BCL6/CD28
BP	GO:0051224	negative regulation of protein transport	3/304	11/2000	0.226912	INHBB/ANXA1/ANXA5
BP	GO:0051785	positive regulation of nuclear division	3/304	11/2000	0.226912	IGF2/MSX1/CD28
BP	GO:0060401	cytosolic calcium ion transport	3/304	11/2000	0.226912	THY1/PRNP/CAPN3
BP	GO:0060402	calcium ion transport into cytosol	3/304	11/2000	0.226912	THY1/PRNP/CAPN3
BP	GO:0061008	hepaticobiliary system development	3/304	11/2000	0.226912	CEBPB/ANXA1/SOX9
BP	GO:0061036	positive regulation of cartilage development	3/304	11/2000	0.226912	CYR61/MUSTN1/SOX9
BP	GO:0072132	mesenchyme morphogenesis	3/304	11/2000	0.226912	TGFB3/MSX1/SOX9
BP	GO:1904950	negative regulation of establishment of protein localization	3/304	11/2000	0.226912	INHBB/ANXA1/ANXA5
BP	GO:1905475	regulation of protein localization to membrane	3/304	11/2000	0.226912	PRNP/ACTB/CDH2
BP	GO:2000113	negative regulation of cellular macromolecule biosynthetic process	28/304	160/2000	0.229493	CEBPB/HHEX/HIC1/IGF2/C5H14ORF169/BASP1/JUND/NFIX/HOXD8/RELA/MSX1/EED/KHDRBS1/E2F1/PAIP2B/BCL6/RNASE6/CAPN3/SOX21/IKZF1/DNMT1/SOX9/GAPDH/NFIC/ING4/PHB/GATA3/NFIL3
BP	GO:0051098	regulation of binding	8/304	39/2000	0.231623	CSF3/B2M/FAM65B/MSX1/RAN/GATA3/HSPA5/GCG
BP	GO:0060070	canonical Wnt signaling pathway	8/304	39/2000	0.231623	FZD2/FZD1/CDH2/SOX9/DRAXIN/FGF2/SOX10/GATA3
BP	GO:0019221	cytokine-mediated signaling pathway	5/304	22/2000	0.233756	CNTF/IL6/IL8L2/EGR1/CCL4
BP	GO:0051147	regulation of muscle cell differentiation	5/304	22/2000	0.233756	IGF2/FAM65B/MSX1/RBM38/NOG
BP	GO:1902600	proton transmembrane transport	5/304	22/2000	0.233756	TESC/ATP6/COX3/COX2/ND4
BP	GO:0051726	regulation of cell cycle	19/304	105/2000	0.234612	IGF2/ADCYAP1/JUND/FEN1/MSX1/BLM/E2F1/AK1/INHBA/APOA1/ANXA1/SOX9/ING4/HSP90AA1/FGF2/GATA3/INCENP/CD28/TRIP13
BP	GO:0031400	negative regulation of protein modification process	9/304	45/2000	0.235358	THY1/LIMK1/PRNP/DUSP4/HSPB1/TESC/CAPN3/PHB/MASTL
BP	GO:0045860	positive regulation of protein kinase activity	9/304	45/2000	0.235358	FGFR1/CYR61/IGF2/PRNP/ADCYAP1/PIK3R5/FGF2/CD40LG/GCG
BP	GO:0009890	negative regulation of biosynthetic process	30/304	173/2000	0.235633	CEBPB/HHEX/HIC1/IL6/IGF2/C5H14ORF169/BASP1/INHBB/JUND/NFIX/HOXD8/RELA/MSX1/EED/KHDRBS1/E2F1/PAIP2B/BCL6/RNASE6/CAPN3/SOX21/IKZF1/DNMT1/SOX9/GAPDH/NFIC/ING4/PHB/GATA3/NFIL3
BP	GO:0002009	morphogenesis of an epithelium	10/304	51/2000	0.237754	CYR61/PTK7/MYC/HBEGF/CDH2/SOX9/RHOC/SOX10/GATA3/SOX8
BP	GO:0015672	monovalent inorganic cation transport	10/304	51/2000	0.237754	VIP/PRNP/ADCYAP1/ATP1B3/TESC/ATP6/COX3/COX2/ND4/SNAP25
BP	GO:0048729	tissue morphogenesis	15/304	81/2000	0.239188	CYR61/TGFB3/PTK7/MYC/HBEGF/MSX1/MATN1/CDH2/SOX9/RHOC/FGF2/SOX10/GATA3/COL6A3/SOX8
BP	GO:0050801	ion homeostasis	14/304	75/2000	0.239786	THY1/PRNP/ADCYAP1/B2M/ATP1B3/PQLC2/LCK/TF/HMOX1/CAPN3/SLC11A1/IKZF1/CALCB/ANXA5
BP	GO:0098662	inorganic cation transmembrane transport	13/304	69/2000	0.24005	THY1/PRNP/ATP1B3/TESC/ATP6/CAPN3/SLC11A1/COX3/COX2/ND4/ANXA5/SNAP25/NCS1
BP	GO:0006869	lipid transport	6/304	28/2000	0.243987	TGFB1/SIGMAR1/NOS2/INHBA/APOA1/ANXA1
BP	GO:0031647	regulation of protein stability	6/304	28/2000	0.243987	PRNP/TESC/MSX1/GAPDH/HSP90AA1/PHB
BP	GO:0031667	response to nutrient levels	6/304	28/2000	0.243987	ADCYAP1/VDR/INHBB/SIK1/KPTN/GCG
BP	GO:0045665	negative regulation of neuron differentiation	6/304	28/2000	0.243987	FST/THY1/CNTF/B2M/SOX9/DRAXIN
BP	GO:0097237	cellular response to toxic substance	6/304	28/2000	0.243987	IL6/PTGS2/RELA/ACTB/SIGMAR1/ANXA1
BP	GO:1901214	regulation of neuron death	6/304	28/2000	0.243987	CEBPB/CNTF/PRNP/SIGMAR1/DRAXIN/GATA3
BP	GO:0051961	negative regulation of nervous system development	7/304	34/2000	0.250284	FST/THY1/CNTF/ADCYAP1/B2M/SOX9/DRAXIN
BP	GO:0002063	chondrocyte development	4/304	17/2000	0.25163	SERPINH1/MATN1/SOX9/COL6A3
BP	GO:0010977	negative regulation of neuron projection development	4/304	17/2000	0.25163	FST/THY1/B2M/DRAXIN
BP	GO:0014902	myotube differentiation	4/304	17/2000	0.25163	PGK1/FAM65B/RBM38/ACTN1
BP	GO:0015849	organic acid transport	4/304	17/2000	0.25163	SLC16A3/PQLC2/NOS2/ANXA1
BP	GO:0030073	insulin secretion	4/304	17/2000	0.25163	ADCYAP1/INHBB/ANXA1/GCG
BP	GO:0033138	positive regulation of peptidyl-serine phosphorylation	4/304	17/2000	0.25163	CSF3/IL6/PTGS2/GCG
BP	GO:0042594	response to starvation	4/304	17/2000	0.25163	ADCYAP1/INHBB/SIK1/KPTN
BP	GO:0046942	carboxylic acid transport	4/304	17/2000	0.25163	SLC16A3/PQLC2/NOS2/ANXA1
BP	GO:0050878	regulation of body fluid levels	4/304	17/2000	0.25163	F10/ADORA1/ANXA5/CD40LG
BP	GO:0061351	neural precursor cell proliferation	4/304	17/2000	0.25163	ADCYAP1/CDH2/FGF2/SOX10
BP	GO:0090090	negative regulation of canonical Wnt signaling pathway	4/304	17/2000	0.25163	CDH2/SOX9/DRAXIN/SOX10
BP	GO:1901657	glycosyl compound metabolic process	4/304	17/2000	0.25163	UPRT/TYW5/RAN/PPAT
BP	GO:1904062	regulation of cation transmembrane transport	4/304	17/2000	0.25163	THY1/PRNP/TESC/CAPN3
BP	GO:0007155	cell adhesion	27/304	156/2000	0.254429	CEBPB/THY1/CYR61/IL6/IGF2/PTK7/PRNP/ZYX/OPCML/FN1/FAM65B/BLM/CDH2/LCK/NTM/BCL6/TLN1/ANXA1/SRC/TNC/SOX9/SPP1/GATA3/COL6A3/EPHB3/CD40LG/CD28
BP	GO:0022610	biological adhesion	27/304	156/2000	0.254429	CEBPB/THY1/CYR61/IL6/IGF2/PTK7/PRNP/ZYX/OPCML/FN1/FAM65B/BLM/CDH2/LCK/NTM/BCL6/TLN1/ANXA1/SRC/TNC/SOX9/SPP1/GATA3/COL6A3/EPHB3/CD40LG/CD28
BP	GO:0007423	sensory organ development	14/304	76/2000	0.256133	FST/THY1/CNTF/MSX1/RAX2/NBL1/SOX21/STAT3/SOX9/FGF2/GATA3/NOG/MAB21L1/SOBP
BP	GO:0007059	chromosome segregation	9/304	46/2000	0.256424	CENPX/FEN1/KIF18B/BLM/RAN/ARL8A/INCENP/CENPW/TRIP13
BP	GO:0055080	cation homeostasis	13/304	70/2000	0.257113	THY1/PRNP/ADCYAP1/B2M/ATP1B3/LCK/TF/HMOX1/CAPN3/SLC11A1/IKZF1/CALCB/ANXA5
BP	GO:0098771	inorganic ion homeostasis	13/304	70/2000	0.257113	THY1/PRNP/ADCYAP1/B2M/ATP1B3/LCK/TF/HMOX1/CAPN3/SLC11A1/IKZF1/CALCB/ANXA5
BP	GO:0008380	RNA splicing	10/304	52/2000	0.25759	SNRPE/LOC422214/MAGOHB/RBM38/MFAP1/SNRPC/KHDRBS1/PSIP1/YBX1/CLP1
BP	GO:0006875	cellular metal ion homeostasis	11/304	58/2000	0.257965	THY1/PRNP/ADCYAP1/ATP1B3/LCK/TF/CAPN3/SLC11A1/IKZF1/CALCB/ANXA5
BP	GO:0030162	regulation of proteolysis	11/304	58/2000	0.257965	TIMP2/CYR61/PTGS2/SERPINH1/LCK/SERPINB10B/CAPN3/GAPDH/FGF2/PHB/COL6A3
BP	GO:0030178	negative regulation of Wnt signaling pathway	5/304	23/2000	0.264378	BARX1/CDH2/SOX9/DRAXIN/SOX10
BP	GO:0030308	negative regulation of cell growth	5/304	23/2000	0.264378	MSX1/BCL6/INHBA/DRAXIN/PHB
BP	GO:0050890	cognition	5/304	23/2000	0.264378	VIP/PRNP/PAIP2B/SNAP25/SOBP
BP	GO:0048589	developmental growth	16/304	89/2000	0.268932	IGF2/LIMK1/PTK7/LLPH/GPR149/MUSTN1/MATN1/CAPN3/ANXA1/STAT3/SOX9/DRAXIN/FGF2/SOX10/GATA3/COL6A3
BP	GO:0002562	somatic diversification of immune receptors via germline recombination within a single locus	3/304	12/2000	0.270794	BCL6/CD40LG/CD28
BP	GO:0007260	tyrosine phosphorylation of STAT protein	3/304	12/2000	0.270794	CNTF/IL6/ARL2BP
BP	GO:0007596	blood coagulation	3/304	12/2000	0.270794	F10/ANXA5/CD40LG
BP	GO:0007599	hemostasis	3/304	12/2000	0.270794	F10/ANXA5/CD40LG
BP	GO:0009060	aerobic respiration	3/304	12/2000	0.270794	COX3/ND4/ND1
BP	GO:0009913	epidermal cell differentiation	3/304	12/2000	0.270794	MAFF/ANXA1/GATA3
BP	GO:0015698	inorganic anion transport	3/304	12/2000	0.270794	CEBPB/PRNP/P2RY6
BP	GO:0030258	lipid modification	3/304	12/2000	0.270794	CISH/APOA1/FAM126A
BP	GO:0030835	negative regulation of actin filament depolymerization	3/304	12/2000	0.270794	HSPB1/TWF2/RDX
BP	GO:0030837	negative regulation of actin filament polymerization	3/304	12/2000	0.270794	HSPB1/TWF2/RDX
BP	GO:0034968	histone lysine methylation	3/304	12/2000	0.270794	EED/GATA3/GCG
BP	GO:0046427	positive regulation of JAK-STAT cascade	3/304	12/2000	0.270794	CNTF/IL6/ARL2BP
BP	GO:0046488	phosphatidylinositol metabolic process	3/304	12/2000	0.270794	CISH/FAM126A/VAC14
BP	GO:0046916	cellular transition metal ion homeostasis	3/304	12/2000	0.270794	LCK/TF/SLC11A1
BP	GO:0048167	regulation of synaptic plasticity	3/304	12/2000	0.270794	PAIP2B/ADORA1/SNAP25
BP	GO:0050830	defense response to Gram-positive bacterium	3/304	12/2000	0.270794	FGR/RNASE4/HMGB2
BP	GO:0051693	actin filament capping	3/304	12/2000	0.270794	HSPB1/TWF2/RDX
BP	GO:0099504	synaptic vesicle cycle	3/304	12/2000	0.270794	ADORA2B/CDH2/SNAP25
BP	GO:1904894	positive regulation of STAT cascade	3/304	12/2000	0.270794	CNTF/IL6/ARL2BP
BP	GO:0044283	small molecule biosynthetic process	15/304	83/2000	0.270976	PKM/PTGS2/PGK1/ITPA/UPRT/GCH1/ENO2/ALDOC/PGAM1/APOA1/ANXA1/GAPDH/FDPS/P2RY6/GCG
BP	GO:0010876	lipid localization	6/304	29/2000	0.27144	TGFB1/SIGMAR1/NOS2/INHBA/APOA1/ANXA1
BP	GO:0045926	negative regulation of growth	6/304	29/2000	0.27144	MSX1/BCL6/INHBA/ING4/DRAXIN/PHB
BP	GO:0051480	regulation of cytosolic calcium ion concentration	6/304	29/2000	0.27144	THY1/PRNP/ADCYAP1/CAPN3/IKZF1/CALCB
BP	GO:1990778	protein localization to cell periphery	6/304	29/2000	0.27144	PRNP/TESC/ACTB/CDH2/FAM126A/SNAP25
BP	GO:0042742	defense response to bacterium	7/304	35/2000	0.27535	CEBPB/FGR/LYG2/NOS2/RNASE4/HMGB2/AvBD12
BP	GO:0072657	protein localization to membrane	7/304	35/2000	0.27535	PRNP/TESC/ACTB/CDH2/CAPN3/FAM126A/SNAP25
BP	GO:0071900	regulation of protein serine/threonine kinase activity	8/304	41/2000	0.277338	FGFR1/IGF2/DUSP4/HSPB1/BLM/PIK3R5/FGF2/CD40LG
BP	GO:0010817	regulation of hormone levels	10/304	53/2000	0.277957	VIP/TGFB1/ADCYAP1/INHBB/INHBA/ANXA1/DHRS11/GATA3/ANXA5/GCG
BP	GO:0043269	regulation of ion transport	9/304	47/2000	0.278074	CEBPB/VIP/THY1/PRNP/ADCYAP1/B2M/TESC/CAPN3/GCG
BP	GO:0072503	cellular divalent inorganic cation homeostasis	9/304	47/2000	0.278074	THY1/PRNP/ADCYAP1/LCK/CAPN3/SLC11A1/IKZF1/CALCB/ANXA5
BP	GO:0072507	divalent inorganic cation homeostasis	9/304	47/2000	0.278074	THY1/PRNP/ADCYAP1/LCK/CAPN3/SLC11A1/IKZF1/CALCB/ANXA5
BP	GO:0040011	locomotion	26/304	152/2000	0.28138	THY1/CYR61/TGFB3/TUBB2B/CCK/IL8L2/HBEGF/ACTB/FN1/FAM65B/CDH2/FGR/ADORA1/ANXA1/SOX9/RHOC/DRAXIN/FYN/FGF2/SOX10/GATA3/SMO/SINHCAF/ANXA5/EPHB3/CCL4
BP	GO:0048878	chemical homeostasis	17/304	96/2000	0.282038	THY1/PRNP/ADCYAP1/B2M/ATP1B3/PQLC2/LCK/TF/HMOX1/CAPN3/APOA1/SLC11A1/IKZF1/STAT3/CALCB/ANXA5/GCG
BP	GO:0031327	negative regulation of cellular biosynthetic process	29/304	171/2000	0.283257	CEBPB/HHEX/HIC1/IGF2/C5H14ORF169/BASP1/INHBB/JUND/NFIX/HOXD8/RELA/MSX1/EED/KHDRBS1/E2F1/PAIP2B/BCL6/RNASE6/CAPN3/SOX21/IKZF1/DNMT1/SOX9/GAPDH/NFIC/ING4/PHB/GATA3/NFIL3
BP	GO:0051093	negative regulation of developmental process	16/304	90/2000	0.284748	FST/THY1/CNTF/ADCYAP1/C5H14ORF169/B2M/MSX1/GPC1/BCL6/APOA1/ANXA1/SOX9/DRAXIN/GATA3/SINHCAF/NOG
BP	GO:0007417	central nervous system development	15/304	84/2000	0.287407	CNTF/TGFB1/ADCYAP1/LRP8/RARA/MSX1/CDH2/CLP1/SOX9/DRAXIN/FYN/FGF2/SOX10/SMO/SOX8
BP	GO:0006475	internal protein amino acid acetylation	4/304	18/2000	0.287836	CEBPB/SGF29/ING4/GATA3
BP	GO:0016573	histone acetylation	4/304	18/2000	0.287836	CEBPB/SGF29/ING4/GATA3
BP	GO:0018393	internal peptidyl-lysine acetylation	4/304	18/2000	0.287836	CEBPB/SGF29/ING4/GATA3
BP	GO:0018394	peptidyl-lysine acetylation	4/304	18/2000	0.287836	CEBPB/SGF29/ING4/GATA3
BP	GO:0030522	intracellular receptor signaling pathway	4/304	18/2000	0.287836	VDR/RARA/SRC/PHB
BP	GO:0031669	cellular response to nutrient levels	4/304	18/2000	0.287836	VDR/INHBB/SIK1/KPTN
BP	GO:0032526	response to retinoic acid	4/304	18/2000	0.287836	ISL2/RARA/TESC/SOX9
BP	GO:0046165	alcohol biosynthetic process	4/304	18/2000	0.287836	GCH1/APOA1/FDPS/P2RY6
BP	GO:0051494	negative regulation of cytoskeleton organization	4/304	18/2000	0.287836	TUBB2B/HSPB1/TWF2/RDX
BP	GO:1902904	negative regulation of supramolecular fiber organization	4/304	18/2000	0.287836	TUBB2B/HSPB1/TWF2/RDX
BP	GO:0098655	cation transmembrane transport	14/304	78/2000	0.289991	THY1/PRNP/ATP1B3/TESC/ATP6/PQLC2/CAPN3/SLC11A1/COX3/COX2/ND4/ANXA5/SNAP25/NCS1
BP	GO:0009887	animal organ morphogenesis	23/304	134/2000	0.291551	CEBPB/FST/THY1/CNTF/CYR61/TGFB3/IGF2/PTK7/HOXD8/SERPINH1/MSX1/MATN1/CDH2/NBL1/COL1A2/SOX21/STAT3/HOXA4/SOX9/FGF2/GATA3/COL6A3/SOBP
BP	GO:0001837	epithelial to mesenchymal transition	5/304	24/2000	0.29584	FGFR1/TGFB3/MSX1/SOX9/FGF2
BP	GO:0007179	transforming growth factor beta receptor signaling pathway	5/304	24/2000	0.29584	TGFB1/TGFB3/ZYX/COL1A2/FOS
BP	GO:0009266	response to temperature stimulus	5/304	24/2000	0.29584	IL6/HSPB1/PSIP1/HSP90AA1/HSPA5
BP	GO:0010631	epithelial cell migration	5/304	24/2000	0.29584	HBEGF/ANXA1/SOX9/FGF2/GATA3
BP	GO:0045862	positive regulation of proteolysis	5/304	24/2000	0.29584	CYR61/LCK/CAPN3/FGF2/PHB
BP	GO:0071902	positive regulation of protein serine/threonine kinase activity	5/304	24/2000	0.29584	FGFR1/IGF2/PIK3R5/FGF2/CD40LG
BP	GO:0072659	protein localization to plasma membrane	5/304	24/2000	0.29584	PRNP/TESC/ACTB/CDH2/FAM126A
BP	GO:0016569	covalent chromatin modification	11/304	60/2000	0.296939	CEBPB/IGF2/C5H14ORF169/DDB2/EED/SGF29/DNMT1/ING4/PHB/GATA3/GCG
BP	GO:0005975	carbohydrate metabolic process	10/304	54/2000	0.298785	PKM/IGF2/CHST3/PGK1/ENO2/ALDOC/PGAM1/GAPDH/P2RY6/GCG
BP	GO:0022604	regulation of cell morphogenesis	10/304	54/2000	0.298785	THY1/LIMK1/FN1/CDH2/FGR/ANXA1/RHOC/DRAXIN/FYN/EPHB3
BP	GO:0061448	connective tissue development	10/304	54/2000	0.298785	CYR61/SERPINH1/MSX1/MUSTN1/MATN1/CDH2/SOX9/COL6A3/NOG/SCX
BP	GO:0043062	extracellular structure organization	6/304	30/2000	0.299596	CYR61/SERPINH1/COL17A1/APOA1/COL1A2/SOX9
BP	GO:0048592	eye morphogenesis	6/304	30/2000	0.299596	FST/THY1/CNTF/STAT3/SOX9/FGF2
BP	GO:0003006	developmental process involved in reproduction	9/304	48/2000	0.300225	CEBPB/TGFB1/ADCYAP1/GPR149/INHBA/ANXA1/SOX9/GATA3/TRIP13
BP	GO:0071824	protein-DNA complex subunit organization	9/304	48/2000	0.300225	CENPX/RAD51/CENPA/CENPT/SGF29/CENPO/SOX9/RAD52/CENPW
BP	GO:0033044	regulation of chromosome organization	7/304	36/2000	0.301031	CEBPB/IGF2/FEN1/EED/DNMT1/GATA3/GCG
BP	GO:0035239	tube morphogenesis	14/304	79/2000	0.307426	THY1/FGFR1/CYR61/IL8L2/CDH2/NBL1/RNASE4/RNASE6/GJC1/ANXA1/SOX9/FGF2/SOX10/GATA3
BP	GO:0000278	mitotic cell cycle	18/304	104/2000	0.309608	TUBB2B/IGF2/TUBB6/TUBB/KIF18B/TUBA1A/RAD51/BLM/KHDRBS1/RAN/INHBA/ANXA1/RHOC/MASTL/TUBA4A/INCENP/CENPW/CD28
BP	GO:0006928	movement of cell or subcellular component	28/304	167/2000	0.310997	THY1/CYR61/TGFB3/TUBB2B/CCK/IL8L2/KIF18B/HBEGF/ACTB/FN1/FAM65B/CDH2/FGR/BCL6/ADORA1/ANXA1/SOX9/RHOC/DRAXIN/FYN/FGF2/SOX10/GATA3/SMO/SINHCAF/ANXA5/EPHB3/CCL4
BP	GO:0002011	morphogenesis of an epithelial sheet	3/304	13/2000	0.315479	CYR61/HBEGF/RHOC
BP	GO:0007050	cell cycle arrest	3/304	13/2000	0.315479	AK1/INHBA/ING4
BP	GO:0007173	epidermal growth factor receptor signaling pathway	3/304	13/2000	0.315479	HBEGF/SRC/SOX9
BP	GO:0010675	regulation of cellular carbohydrate metabolic process	3/304	13/2000	0.315479	IGF2/P2RY6/GCG
BP	GO:0016444	somatic cell DNA recombination	3/304	13/2000	0.315479	BCL6/CD40LG/CD28
BP	GO:0016445	somatic diversification of immunoglobulins	3/304	13/2000	0.315479	BCL6/CD40LG/CD28
BP	GO:0016571	histone methylation	3/304	13/2000	0.315479	EED/GATA3/GCG
BP	GO:0031960	response to corticosteroid	3/304	13/2000	0.315479	IL6/ADCYAP1/ANXA1
BP	GO:0035148	tube formation	3/304	13/2000	0.315479	CDH2/SOX9/GATA3
BP	GO:0042133	neurotransmitter metabolic process	3/304	13/2000	0.315479	GCH1/NOS2/HSP90AA1
BP	GO:0045005	DNA-dependent DNA replication maintenance of fidelity	3/304	13/2000	0.315479	CENPX/RAD51/BLM
BP	GO:0050817	coagulation	3/304	13/2000	0.315479	F10/ANXA5/CD40LG
BP	GO:0050864	regulation of B cell activation	3/304	13/2000	0.315479	IL6/BCL6/CD28
BP	GO:0051384	response to glucocorticoid	3/304	13/2000	0.315479	IL6/ADCYAP1/ANXA1
BP	GO:0072006	nephron development	3/304	13/2000	0.315479	SOX9/FGF2/GATA3
BP	GO:0072009	nephron epithelium development	3/304	13/2000	0.315479	SOX9/FGF2/GATA3
BP	GO:0072175	epithelial tube formation	3/304	13/2000	0.315479	CDH2/SOX9/GATA3
BP	GO:0097479	synaptic vesicle localization	3/304	13/2000	0.315479	ADORA2B/CDH2/SNAP25
BP	GO:1903531	negative regulation of secretion by cell	3/304	13/2000	0.315479	INHBB/ANXA1/ANXA5
BP	GO:0000280	nuclear division	10/304	55/2000	0.320003	IGF2/CENPX/KIF18B/RAD51/MSX1/BLM/RAN/INCENP/CD28/TRIP13
BP	GO:0001764	neuron migration	4/304	19/2000	0.324706	TUBB2B/CCK/FYN/GATA3
BP	GO:0003407	neural retina development	4/304	19/2000	0.324706	FST/THY1/SOX9/FGF2
BP	GO:0006479	protein methylation	4/304	19/2000	0.324706	EED/SETD6/GATA3/GCG
BP	GO:0008213	protein alkylation	4/304	19/2000	0.324706	EED/SETD6/GATA3/GCG
BP	GO:0015850	organic hydroxy compound transport	4/304	19/2000	0.324706	VIP/SLC16A3/ACTB/APOA1
BP	GO:0033135	regulation of peptidyl-serine phosphorylation	4/304	19/2000	0.324706	CSF3/IL6/PTGS2/GCG
BP	GO:0034249	negative regulation of cellular amide metabolic process	4/304	19/2000	0.324706	PRNP/PAIP2B/RNASE6/GAPDH
BP	GO:1901654	response to ketone	4/304	19/2000	0.324706	TGFB3/PGR/HSP90AA1/P2RY6
BP	GO:0050769	positive regulation of neurogenesis	8/304	43/2000	0.325247	CNTF/TGFB1/IL6/LIMK1/ADCYAP1/LLPH/TWF2/SOX10
BP	GO:0051276	chromosome organization	30/304	181/2000	0.327013	CEBPB/IGF2/CENPX/C5H14ORF169/H2AFV/TWNK/FEN1/KIF18B/RAD51/DDB2/BLM/EED/CENPA/CENPT/RAN/SERPINB10B/SGF29/CENPO/ANXA1/H2AFZ/DNMT1/HMGB2/SOX9/ING4/PHB/GATA3/INCENP/CENPW/TRIP13/GCG
BP	GO:0010721	negative regulation of cell development	7/304	37/2000	0.327187	FST/THY1/CNTF/ADCYAP1/B2M/SOX9/DRAXIN
BP	GO:0009895	negative regulation of catabolic process	5/304	25/2000	0.327882	VIP/TIMP2/RBM38/QSOX1/PHB
BP	GO:0015711	organic anion transport	5/304	25/2000	0.327882	SLC16A3/PQLC2/NOS2/APOA1/ANXA1
BP	GO:0032271	regulation of protein polymerization	5/304	25/2000	0.327882	TUBB2B/CSF3/HSPB1/TWF2/RDX
BP	GO:0043900	regulation of multi-organism process	5/304	25/2000	0.327882	VIP/INHBB/GPR149/TMEM173/GAPDH
BP	GO:0051321	meiotic cell cycle	5/304	25/2000	0.327882	CENPX/RAD51/MSX1/BLM/TRIP13
BP	GO:0060326	cell chemotaxis	5/304	25/2000	0.327882	IL8L2/HBEGF/FAM65B/ANXA1/CCL4
BP	GO:0072593	reactive oxygen species metabolic process	5/304	25/2000	0.327882	CYR61/GCH1/NOS2/HSP90AA1/ND2
BP	GO:0090132	epithelium migration	5/304	25/2000	0.327882	HBEGF/ANXA1/SOX9/FGF2/GATA3
BP	GO:0001933	negative regulation of protein phosphorylation	6/304	31/2000	0.328273	THY1/PRNP/DUSP4/HSPB1/TESC/PHB
BP	GO:0043414	macromolecule methylation	6/304	31/2000	0.328273	FTSJ3/EED/SETD6/DNMT1/GATA3/GCG
BP	GO:0045861	negative regulation of proteolysis	6/304	31/2000	0.328273	TIMP2/PTGS2/SERPINH1/SERPINB10B/GAPDH/COL6A3
BP	GO:0048646	anatomical structure formation involved in morphogenesis	22/304	131/2000	0.336927	FST/THY1/FGFR1/CYR61/TGFB3/MYL6/HAND2/PGK1/IL8L2/FAM65B/MSX1/CDH2/RNASE4/BCL6/RNASE6/CAPN3/MYL9/ANXA1/ACTN1/SOX9/FGF2/GATA3
BP	GO:0016053	organic acid biosynthetic process	9/304	50/2000	0.345677	PKM/PTGS2/PGK1/GCH1/ENO2/ALDOC/PGAM1/ANXA1/GAPDH
BP	GO:0032504	multicellular organism reproduction	9/304	50/2000	0.345677	VIP/TGFB1/INHBB/GPR149/PAIP2B/BCL6/INHBA/SOX9/TRIP13
BP	GO:0046394	carboxylic acid biosynthetic process	9/304	50/2000	0.345677	PKM/PTGS2/PGK1/GCH1/ENO2/ALDOC/PGAM1/ANXA1/GAPDH
BP	GO:0048609	multicellular organismal reproductive process	9/304	50/2000	0.345677	VIP/TGFB1/INHBB/GPR149/PAIP2B/BCL6/INHBA/SOX9/TRIP13
BP	GO:0043436	oxoacid metabolic process	17/304	100/2000	0.345695	ST3GAL1/PKM/CHST3/PTGS2/FARSA/PGK1/MTHFD2/GCH1/ENO2/ALDOC/NOS2/PGAM1/ANXA1/CRTAP/PPAT/GAPDH/YARS
BP	GO:0098660	inorganic ion transmembrane transport	13/304	75/2000	0.347922	THY1/PRNP/ATP1B3/TESC/ATP6/CAPN3/SLC11A1/COX3/COX2/ND4/ANXA5/SNAP25/NCS1
BP	GO:0098813	nuclear chromosome segregation	7/304	38/2000	0.353682	CENPX/FEN1/KIF18B/BLM/RAN/INCENP/TRIP13
BP	GO:0006412	translation	15/304	88/2000	0.355889	IL6/UBA52/RPS15/LOC422214/FARSA/MRPL51/KHDRBS1/DPH2/DPH1/PAIP2B/RNASE6/GAPDH/IGF2BP3/YARS/RPL15
BP	GO:0006644	phospholipid metabolic process	6/304	32/2000	0.35729	CISH/FGR/PIK3R5/FDPS/FAM126A/VAC14
BP	GO:0051258	protein polymerization	6/304	32/2000	0.35729	TUBB2B/CSF3/HSPB1/TWF2/DES/RDX
BP	GO:0110053	regulation of actin filament organization	6/304	32/2000	0.35729	CSF3/LIMK1/HSPB1/TWF2/RHOC/RDX
BP	GO:0006813	potassium ion transport	5/304	26/2000	0.360252	VIP/PRNP/ADCYAP1/ATP1B3/SNAP25
BP	GO:0030198	extracellular matrix organization	5/304	26/2000	0.360252	CYR61/SERPINH1/COL17A1/COL1A2/SOX9
BP	GO:0051348	negative regulation of transferase activity	5/304	26/2000	0.360252	THY1/LIMK1/DUSP4/HSPB1/TESC
BP	GO:0000726	non-recombinational repair	3/304	14/2000	0.360289	NUDT16L1/BLM/RAD52
BP	GO:0001906	cell killing	3/304	14/2000	0.360289	S100A9/B2M/GAPDH
BP	GO:0002065	columnar/cuboidal epithelial cell differentiation	3/304	14/2000	0.360289	CDH2/FGF2/GATA3
BP	GO:0002274	myeloid leukocyte activation	3/304	14/2000	0.360289	ADORA2B/IL8L2/FGR
BP	GO:0007292	female gamete generation	3/304	14/2000	0.360289	INHBB/GPR149/TRIP13
BP	GO:0007498	mesoderm development	3/304	14/2000	0.360289	INHBB/INHBA/FGF2
BP	GO:0007586	digestion	3/304	14/2000	0.360289	CCK/LOC396365/SOX9
BP	GO:0008584	male gonad development	3/304	14/2000	0.360289	INHBA/SOX9/GATA3
BP	GO:0009612	response to mechanical stimulus	3/304	14/2000	0.360289	JUND/SOX9/FOS
BP	GO:0022898	regulation of transmembrane transporter activity	3/304	14/2000	0.360289	PRNP/TESC/ACTB
BP	GO:0034764	positive regulation of transmembrane transport	3/304	14/2000	0.360289	THY1/TESC/CAPN3
BP	GO:0035567	non-canonical Wnt signaling pathway	3/304	14/2000	0.360289	PTK7/FZD2/FZD1
BP	GO:0038127	ERBB signaling pathway	3/304	14/2000	0.360289	HBEGF/SRC/SOX9
BP	GO:0043242	negative regulation of protein complex disassembly	3/304	14/2000	0.360289	HSPB1/TWF2/RDX
BP	GO:0043542	endothelial cell migration	3/304	14/2000	0.360289	ANXA1/FGF2/GATA3
BP	GO:0043588	skin development	3/304	14/2000	0.360289	COL1A2/ANXA1/SOX21
BP	GO:0043902	positive regulation of multi-organism process	3/304	14/2000	0.360289	VIP/INHBB/GAPDH
BP	GO:0045132	meiotic chromosome segregation	3/304	14/2000	0.360289	CENPX/BLM/TRIP13
BP	GO:0045185	maintenance of protein location	3/304	14/2000	0.360289	TLN1/TWF2/ARL2BP
BP	GO:0046546	development of primary male sexual characteristics	3/304	14/2000	0.360289	INHBA/SOX9/GATA3
BP	GO:1901880	negative regulation of protein depolymerization	3/304	14/2000	0.360289	HSPB1/TWF2/RDX
BP	GO:0006399	tRNA metabolic process	4/304	20/2000	0.36186	FARSA/TYW5/CLP1/YARS
BP	GO:0007611	learning or memory	4/304	20/2000	0.36186	VIP/PRNP/PAIP2B/SNAP25
BP	GO:0030239	myofibril assembly	4/304	20/2000	0.36186	MYL6/CAPN3/MYL9/ACTN1
BP	GO:0044344	cellular response to fibroblast growth factor stimulus	4/304	20/2000	0.36186	FGFR1/FGF2/GATA3/SCX
BP	GO:0006082	organic acid metabolic process	17/304	101/2000	0.362118	ST3GAL1/PKM/CHST3/PTGS2/FARSA/PGK1/MTHFD2/GCH1/ENO2/ALDOC/NOS2/PGAM1/ANXA1/CRTAP/PPAT/GAPDH/YARS
BP	GO:0033036	macromolecule localization	41/304	255/2000	0.367216	VIP/TGFB1/IL6/PRNP/PDLIM7/ADCYAP1/LOC422214/INHBB/MAGOHB/TESC/ACTB/FAM65B/MSX1/CDH2/KHDRBS1/FGR/SNUPN/SIGMAR1/NOS2/BCL6/TLN1/RAN/CAPN3/INHBA/ERP29/TWF2/APOA1/IL18/ANXA1/SOX9/GAPDH/IGF2BP3/KPTN/TLR2A/GATA3/FAM126A/ANXA5/SNAP25/CD40LG/ARL2BP/GCG
BP	GO:0033554	cellular response to stress	34/304	210/2000	0.367843	CEBPB/CNTF/HIC1/IL6/UBA52/CENPX/NUDT16L1/PTGS2/HSPB1/INHBB/FEN1/RELA/RAD51/PCNA/DDB2/RFC2/BLM/SSRP1/SIGMAR1/BCL6/CAPN3/ANXA1/SIK1/ING4/HSP90AA1/KPTN/HSPA5/MASTL/BOK/RAD52/CD40LG/FOS/TRIP13/HYOU1
BP	GO:0051216	cartilage development	9/304	51/2000	0.368803	CYR61/SERPINH1/MSX1/MUSTN1/MATN1/CDH2/SOX9/COL6A3/NOG
BP	GO:0043043	peptide biosynthetic process	15/304	89/2000	0.373515	IL6/UBA52/RPS15/LOC422214/FARSA/MRPL51/KHDRBS1/DPH2/DPH1/PAIP2B/RNASE6/GAPDH/IGF2BP3/YARS/RPL15
BP	GO:0032787	monocarboxylic acid metabolic process	8/304	45/2000	0.37449	PKM/PTGS2/PGK1/ENO2/ALDOC/PGAM1/ANXA1/GAPDH
BP	GO:0001568	blood vessel development	11/304	64/2000	0.378823	THY1/FGFR1/CYR61/IL8L2/CDH2/RNASE4/RNASE6/GJC1/COL1A2/ANXA1/FGF2
BP	GO:0043087	regulation of GTPase activity	7/304	39/2000	0.380382	THY1/ADCYAP1/SMAP2/RGS17/BCL6/EPHB3/CCL4
BP	GO:0007268	chemical synaptic transmission	10/304	58/2000	0.385263	ADCYAP1/PDLIM4/ADORA2B/PGK1/CDH2/PAIP2B/GJC1/ADORA1/SNAP25/CHRNB2
BP	GO:0098916	anterograde trans-synaptic signaling	10/304	58/2000	0.385263	ADCYAP1/PDLIM4/ADORA2B/PGK1/CDH2/PAIP2B/GJC1/ADORA1/SNAP25/CHRNB2
BP	GO:0099537	trans-synaptic signaling	10/304	58/2000	0.385263	ADCYAP1/PDLIM4/ADORA2B/PGK1/CDH2/PAIP2B/GJC1/ADORA1/SNAP25/CHRNB2
BP	GO:0001505	regulation of neurotransmitter levels	5/304	27/2000	0.392713	ADORA2B/GCH1/NOS2/HSP90AA1/SNAP25
BP	GO:0043405	regulation of MAP kinase activity	5/304	27/2000	0.392713	FGFR1/DUSP4/PIK3R5/FGF2/CD40LG
BP	GO:0060349	bone morphogenesis	5/304	27/2000	0.392713	SERPINH1/MSX1/MATN1/SOX9/COL6A3
BP	GO:0065003	protein-containing complex assembly	33/304	206/2000	0.397015	CEBPB/SNRPE/BIN2/TUBB2B/CSF3/PRNP/CENPX/RPS15/HSPB1/FARSA/RAD51/SNRPC/BLM/PSIP1/SIGMAR1/CENPA/CENPT/SGF29/CAPN3/TWF2/DES/APOA1/COL1A2/CENPO/CLP1/COX3/SOX9/RHOC/RDX/ANXA5/RAD52/SNAP25/CENPW
BP	GO:0007169	transmembrane receptor protein tyrosine kinase signaling pathway	14/304	84/2000	0.398024	FGFR1/CISH/IGF2/HBEGF/LCK/FGR/SIK1/SRC/STAT3/SOX9/FYN/FGF2/GATA3/EPHB3
BP	GO:0006469	negative regulation of protein kinase activity	4/304	21/2000	0.398947	THY1/DUSP4/HSPB1/TESC
BP	GO:0009408	response to heat	4/304	21/2000	0.398947	HSPB1/PSIP1/HSP90AA1/HSPA5
BP	GO:0030041	actin filament polymerization	4/304	21/2000	0.398947	CSF3/HSPB1/TWF2/RDX
BP	GO:0030833	regulation of actin filament polymerization	4/304	21/2000	0.398947	CSF3/HSPB1/TWF2/RDX
BP	GO:0043406	positive regulation of MAP kinase activity	4/304	21/2000	0.398947	FGFR1/PIK3R5/FGF2/CD40LG
BP	GO:0045216	cell-cell junction organization	4/304	21/2000	0.398947	TGFB3/CDH2/GJC1/RHOC
BP	GO:0071478	cellular response to radiation	4/304	21/2000	0.398947	PCNA/DDB2/BLM/GATA3
BP	GO:0071774	response to fibroblast growth factor	4/304	21/2000	0.398947	FGFR1/FGF2/GATA3/SCX
BP	GO:0002088	lens development in camera-type eye	3/304	15/2000	0.404644	FGF2/GATA3/NOG
BP	GO:0002200	somatic diversification of immune receptors	3/304	15/2000	0.404644	BCL6/CD40LG/CD28
BP	GO:0006109	regulation of carbohydrate metabolic process	3/304	15/2000	0.404644	IGF2/P2RY6/GCG
BP	GO:0009116	nucleoside metabolic process	3/304	15/2000	0.404644	UPRT/RAN/PPAT
BP	GO:0030510	regulation of BMP signaling pathway	3/304	15/2000	0.404644	CYR61/MSX1/NOG
BP	GO:0031929	TOR signaling	3/304	15/2000	0.404644	SIK1/KPTN/GATA3
BP	GO:0032409	regulation of transporter activity	3/304	15/2000	0.404644	PRNP/TESC/ACTB
BP	GO:0043524	negative regulation of neuron apoptotic process	3/304	15/2000	0.404644	CEBPB/CNTF/DRAXIN
BP	GO:0045055	regulated exocytosis	3/304	15/2000	0.404644	ADORA2B/FGR/SNAP25
BP	GO:0046661	male sex differentiation	3/304	15/2000	0.404644	INHBA/SOX9/GATA3
BP	GO:0048565	digestive tract development	3/304	15/2000	0.404644	TGFB3/SOX9/SOX10
BP	GO:0060042	retina morphogenesis in camera-type eye	3/304	15/2000	0.404644	FST/THY1/SOX9
BP	GO:1903320	regulation of protein modification by small protein conjugation or removal	3/304	15/2000	0.404644	LIMK1/CAPN3/EGR1
BP	GO:0032259	methylation	7/304	40/2000	0.407158	FTSJ3/EED/SETD6/DNMT1/GATA3/GCG/SMYD4
BP	GO:1902903	regulation of supramolecular fiber organization	7/304	40/2000	0.407158	TUBB2B/CSF3/LIMK1/HSPB1/TWF2/RHOC/RDX
BP	GO:0001654	eye development	10/304	59/2000	0.407309	FST/THY1/CNTF/RAX2/STAT3/SOX9/FGF2/GATA3/NOG/MAB21L1
BP	GO:0016570	histone modification	10/304	59/2000	0.407309	CEBPB/IGF2/C5H14ORF169/DDB2/EED/SGF29/ING4/PHB/GATA3/GCG
BP	GO:0048514	blood vessel morphogenesis	10/304	59/2000	0.407309	THY1/FGFR1/CYR61/IL8L2/CDH2/RNASE4/RNASE6/GJC1/ANXA1/FGF2
BP	GO:0099536	synaptic signaling	10/304	59/2000	0.407309	ADCYAP1/PDLIM4/ADORA2B/PGK1/CDH2/PAIP2B/GJC1/ADORA1/SNAP25/CHRNB2
BP	GO:0150063	visual system development	10/304	59/2000	0.407309	FST/THY1/CNTF/RAX2/STAT3/SOX9/FGF2/GATA3/NOG/MAB21L1
BP	GO:0051128	regulation of cellular component organization	39/304	246/2000	0.410641	CEBPB/FST/THY1/CNTF/CYR61/TUBB2B/CSF3/IGF2/LIMK1/PRNP/ADCYAP1/B2M/LLPH/HSPB1/FEN1/FN1/FAM65B/MSX1/CDH2/EED/FGR/BCL6/INHBA/TWF2/ANXA1/DNMT1/SOX9/RHOC/RDX/DRAXIN/FYN/PHB/GATA3/EPHB3/SNAP25/NCS1/CD28/TRIP13/GCG
BP	GO:0043604	amide biosynthetic process	17/304	104/2000	0.412114	CYR61/IL6/UBA52/RPS15/LOC422214/FARSA/MRPL51/GCH1/KHDRBS1/DPH2/DPH1/PAIP2B/RNASE6/GAPDH/IGF2BP3/YARS/RPL15
BP	GO:0010720	positive regulation of cell development	9/304	53/2000	0.415424	FST/CNTF/TGFB1/IL6/LIMK1/ADCYAP1/LLPH/TWF2/SOX10
BP	GO:0000377	RNA splicing, via transesterification reactions with bulged adenosine as nucleophile	6/304	34/2000	0.415656	SNRPE/LOC422214/MFAP1/SNRPC/KHDRBS1/PSIP1
BP	GO:0000398	mRNA splicing, via spliceosome	6/304	34/2000	0.415656	SNRPE/LOC422214/MFAP1/SNRPC/KHDRBS1/PSIP1
BP	GO:0042326	negative regulation of phosphorylation	6/304	34/2000	0.415656	THY1/PRNP/DUSP4/HSPB1/TESC/PHB
BP	GO:0051051	negative regulation of transport	6/304	34/2000	0.415656	VIP/ADCYAP1/INHBB/ADORA1/ANXA1/ANXA5
BP	GO:0006259	DNA metabolic process	23/304	143/2000	0.417682	UBA52/CENPX/NUDT16L1/TWNK/NFIX/FEN1/RAD51/PCNA/DDB2/RFC2/BLM/SSRP1/BCL6/DNMT1/HMGB2/NFIC/ING4/PHB/GATA3/RAD52/CD40LG/CD28/TRIP13
BP	GO:0019752	carboxylic acid metabolic process	16/304	98/2000	0.41937	ST3GAL1/PKM/PTGS2/FARSA/PGK1/MTHFD2/GCH1/ENO2/ALDOC/NOS2/PGAM1/ANXA1/CRTAP/PPAT/GAPDH/YARS
BP	GO:0006873	cellular ion homeostasis	11/304	66/2000	0.42074	THY1/PRNP/ADCYAP1/ATP1B3/LCK/TF/CAPN3/SLC11A1/IKZF1/CALCB/ANXA5
BP	GO:0030003	cellular cation homeostasis	11/304	66/2000	0.42074	THY1/PRNP/ADCYAP1/ATP1B3/LCK/TF/CAPN3/SLC11A1/IKZF1/CALCB/ANXA5
BP	GO:0050770	regulation of axonogenesis	5/304	28/2000	0.425045	THY1/LIMK1/CDH2/DRAXIN/EPHB3
BP	GO:0006310	DNA recombination	10/304	60/2000	0.429383	CENPX/RAD51/RFC2/BLM/BCL6/HMGB2/RAD52/CD40LG/CD28/TRIP13
BP	GO:0048285	organelle fission	10/304	60/2000	0.429383	IGF2/CENPX/KIF18B/RAD51/MSX1/BLM/RAN/INCENP/CD28/TRIP13
BP	GO:0048568	embryonic organ development	10/304	60/2000	0.429383	FST/TGFB3/MSX1/NBL1/ACE/SOX21/HOXA4/SOX9/GATA3/SOBP
BP	GO:0048880	sensory system development	10/304	60/2000	0.429383	FST/THY1/CNTF/RAX2/STAT3/SOX9/FGF2/GATA3/NOG/MAB21L1
BP	GO:0055082	cellular chemical homeostasis	12/304	73/2000	0.432762	THY1/PRNP/ADCYAP1/ATP1B3/LCK/TF/CAPN3/SLC11A1/IKZF1/CALCB/ANXA5/GCG
BP	GO:0006816	calcium ion transport	7/304	41/2000	0.433886	THY1/PRNP/VDR/CAPN3/ANXA5/NCS1/GCG
BP	GO:0060249	anatomical structure homeostasis	7/304	41/2000	0.433886	PGK1/RAD51/BLM/SRC/SOX9/SPP1/FGF2
BP	GO:0071363	cellular response to growth factor stimulus	14/304	86/2000	0.435077	TGFB1/FGFR1/CYR61/TGFB3/ZYX/MSX1/COL1A2/ANXA1/SOX9/FGF2/GATA3/NOG/FOS/SCX
BP	GO:0007519	skeletal muscle tissue development	4/304	22/2000	0.435656	FAM65B/GPC1/ACTN1/FOS
BP	GO:0031214	biomineral tissue development	4/304	22/2000	0.435656	CEBPB/TGFB3/SOX9/SPP1
BP	GO:0031333	negative regulation of protein complex assembly	4/304	22/2000	0.435656	TUBB2B/HSPB1/TWF2/RDX
BP	GO:0032388	positive regulation of intracellular transport	4/304	22/2000	0.435656	PRNP/ADORA2B/KHDRBS1/FGR
BP	GO:0033673	negative regulation of kinase activity	4/304	22/2000	0.435656	THY1/DUSP4/HSPB1/TESC
BP	GO:0060351	cartilage development involved in endochondral bone morphogenesis	4/304	22/2000	0.435656	SERPINH1/MATN1/SOX9/COL6A3
BP	GO:0090066	regulation of anatomical structure size	9/304	54/2000	0.438751	VIP/CSF3/LIMK1/ADCYAP1/HSPB1/ADORA2B/TWF2/RDX/DRAXIN
BP	GO:0000375	RNA splicing, via transesterification reactions	6/304	35/2000	0.444684	SNRPE/LOC422214/MFAP1/SNRPC/KHDRBS1/PSIP1
BP	GO:0071705	nitrogen compound transport	29/304	184/2000	0.446398	VIP/TGFB1/IL6/PRNP/ADCYAP1/LOC422214/INHBB/MAGOHB/ACTB/PQLC2/KHDRBS1/FGR/SNUPN/NOS2/BCL6/RAN/ERP29/ADORA1/IL18/ANXA1/SLC48A1/GAPDH/IGF2BP3/TLR2A/GATA3/ANXA5/SNAP25/CD40LG/GCG
BP	GO:0006606	protein import into nucleus	3/304	16/2000	0.448062	SNUPN/BCL6/RAN
BP	GO:0006694	steroid biosynthetic process	3/304	16/2000	0.448062	APOA1/DHRS11/FDPS
BP	GO:0009267	cellular response to starvation	3/304	16/2000	0.448062	INHBB/SIK1/KPTN
BP	GO:0017157	regulation of exocytosis	3/304	16/2000	0.448062	ADORA2B/FGR/ANXA1
BP	GO:0030042	actin filament depolymerization	3/304	16/2000	0.448062	HSPB1/TWF2/RDX
BP	GO:0030834	regulation of actin filament depolymerization	3/304	16/2000	0.448062	HSPB1/TWF2/RDX
BP	GO:0043281	regulation of cysteine-type endopeptidase activity involved in apoptotic process	3/304	16/2000	0.448062	CYR61/PTGS2/LCK
BP	GO:0045995	regulation of embryonic development	3/304	16/2000	0.448062	FST/SOX9/GATA3
BP	GO:0051028	mRNA transport	3/304	16/2000	0.448062	LOC422214/MAGOHB/IGF2BP3
BP	GO:2000116	regulation of cysteine-type endopeptidase activity	3/304	16/2000	0.448062	CYR61/PTGS2/LCK
BP	GO:0060485	mesenchyme development	8/304	48/2000	0.449021	FGFR1/TGFB3/INHBB/MSX1/SOX9/FGF2/SOX10/SCX
BP	GO:0070838	divalent metal ion transport	8/304	48/2000	0.449021	THY1/PRNP/VDR/CAPN3/SLC11A1/ANXA5/NCS1/GCG
BP	GO:0072511	divalent inorganic cation transport	8/304	48/2000	0.449021	THY1/PRNP/VDR/CAPN3/SLC11A1/ANXA5/NCS1/GCG
BP	GO:0007399	nervous system development	38/304	243/2000	0.450635	CEBPB/FST/THY1/CNTF/TGFB1/TGFB3/TUBB2B/IL6/LIMK1/ADCYAP1/B2M/LLPH/DBN1/BHLHE22/CCK/LRP8/HBEGF/RARA/MSX1/N4BP3/CDH2/TWF2/ANXA1/STAT3/CLP1/SOX9/DRAXIN/FYN/FGF2/SOX10/GATA3/SMO/FAM126A/SOX8/EPHB3/SNAP25/NCS1/FOS
BP	GO:0071702	organic substance transport	34/304	217/2000	0.451716	VIP/SLC2A14/TGFB1/IL6/PRNP/ADCYAP1/LOC422214/SLC16A3/INHBB/MAGOHB/ACTB/PQLC2/KHDRBS1/FGR/SNUPN/SIGMAR1/NOS2/BCL6/RAN/INHBA/ERP29/ADORA1/APOA1/IL18/ANXA1/SLC48A1/GAPDH/IGF2BP3/TLR2A/GATA3/ANXA5/SNAP25/CD40LG/GCG
BP	GO:0010976	positive regulation of neuron projection development	5/304	29/2000	0.457046	CNTF/LIMK1/ADCYAP1/LLPH/TWF2
BP	GO:0018105	peptidyl-serine phosphorylation	5/304	29/2000	0.457046	CSF3/IL6/PTGS2/MASTL/GCG
BP	GO:0043547	positive regulation of GTPase activity	5/304	29/2000	0.457046	THY1/ADCYAP1/SMAP2/RGS17/CCL4
BP	GO:1901617	organic hydroxy compound biosynthetic process	5/304	29/2000	0.457046	GCH1/APOA1/FDPS/GATA3/P2RY6
BP	GO:0006874	cellular calcium ion homeostasis	7/304	42/2000	0.460448	THY1/PRNP/ADCYAP1/CAPN3/IKZF1/CALCB/ANXA5
BP	GO:0007610	behavior	7/304	42/2000	0.460448	VIP/PRNP/ADCYAP1/PAIP2B/STAT3/SNAP25/SOBP
BP	GO:0051052	regulation of DNA metabolic process	7/304	42/2000	0.460448	NUDT16L1/PCNA/BLM/BCL6/DNMT1/GATA3/CD28
BP	GO:0055074	calcium ion homeostasis	7/304	42/2000	0.460448	THY1/PRNP/ADCYAP1/CAPN3/IKZF1/CALCB/ANXA5
BP	GO:0009628	response to abiotic stimulus	17/304	107/2000	0.462554	TGFB3/IL6/PTGS2/HSPB1/JUND/PCNA/DDB2/BLM/PSIP1/CAPN3/ANXA1/SOX9/HSP90AA1/GATA3/HSPA5/FOS/HYOU1
BP	GO:0006405	RNA export from nucleus	2/304	10/2000	0.463374	KHDRBS1/RAN
BP	GO:0006898	receptor-mediated endocytosis	2/304	10/2000	0.463374	B2M/SNAP25
BP	GO:0007272	ensheathment of neurons	2/304	10/2000	0.463374	SOX10/FAM126A
BP	GO:0008016	regulation of heart contraction	2/304	10/2000	0.463374	HBEGF/GJC1
BP	GO:0008366	axon ensheathment	2/304	10/2000	0.463374	SOX10/FAM126A
BP	GO:0008630	intrinsic apoptotic signaling pathway in response to DNA damage	2/304	10/2000	0.463374	HIC1/BOK
BP	GO:0010906	regulation of glucose metabolic process	2/304	10/2000	0.463374	IGF2/GCG
BP	GO:0014904	myotube cell development	2/304	10/2000	0.463374	FAM65B/ACTN1
BP	GO:0030199	collagen fibril organization	2/304	10/2000	0.463374	SERPINH1/COL1A2
BP	GO:0032412	regulation of ion transmembrane transporter activity	2/304	10/2000	0.463374	PRNP/TESC
BP	GO:0036473	cell death in response to oxidative stress	2/304	10/2000	0.463374	HSPB1/SIGMAR1
BP	GO:0038034	signal transduction in absence of ligand	2/304	10/2000	0.463374	INHBA/BOK
BP	GO:0040014	regulation of multicellular organism growth	2/304	10/2000	0.463374	IGF2/STAT3
BP	GO:0040019	positive regulation of embryonic development	2/304	10/2000	0.463374	SOX9/GATA3
BP	GO:0042552	myelination	2/304	10/2000	0.463374	SOX10/FAM126A
BP	GO:0043200	response to amino acid	2/304	10/2000	0.463374	CEBPB/COL1A2
BP	GO:0048144	fibroblast proliferation	2/304	10/2000	0.463374	NFKBIA/IL8L2
BP	GO:0048678	response to axon injury	2/304	10/2000	0.463374	CNTF/FGF2
BP	GO:0060291	long-term synaptic potentiation	2/304	10/2000	0.463374	PAIP2B/SNAP25
BP	GO:0061640	cytoskeleton-dependent cytokinesis	2/304	10/2000	0.463374	RHOC/INCENP
BP	GO:0071901	negative regulation of protein serine/threonine kinase activity	2/304	10/2000	0.463374	DUSP4/HSPB1
BP	GO:0097192	extrinsic apoptotic signaling pathway in absence of ligand	2/304	10/2000	0.463374	INHBA/BOK
BP	GO:0098739	import across plasma membrane	2/304	10/2000	0.463374	PRNP/ATP1B3
BP	GO:1901989	positive regulation of cell cycle phase transition	2/304	10/2000	0.463374	ANXA1/HSP90AA1
BP	GO:1903305	regulation of regulated secretory pathway	2/304	10/2000	0.463374	ADORA2B/FGR
BP	GO:1904375	regulation of protein localization to cell periphery	2/304	10/2000	0.463374	PRNP/ACTB
BP	GO:2000677	regulation of transcription regulatory region DNA binding	2/304	10/2000	0.463374	MSX1/GATA3
BP	GO:2001021	negative regulation of response to DNA damage stimulus	2/304	10/2000	0.463374	NUDT16L1/BLM
BP	GO:0072359	circulatory system development	18/304	114/2000	0.470543	THY1/FGFR1/CYR61/TGFB3/IL8L2/MSX1/CDH2/RNASE4/RNASE6/GJC1/COL1A2/ANXA1/SOX9/FGF2/SOX10/GATA3/SOX8/GJA1
BP	GO:0006473	protein acetylation	4/304	23/2000	0.471715	CEBPB/SGF29/ING4/GATA3
BP	GO:0007283	spermatogenesis	4/304	23/2000	0.471715	PAIP2B/BCL6/SOX9/TRIP13
BP	GO:0031330	negative regulation of cellular catabolic process	4/304	23/2000	0.471715	VIP/TIMP2/RBM38/QSOX1
BP	GO:0048593	camera-type eye morphogenesis	4/304	23/2000	0.471715	FST/THY1/SOX9/FGF2
BP	GO:0060538	skeletal muscle organ development	4/304	23/2000	0.471715	FAM65B/GPC1/ACTN1/FOS
BP	GO:0006397	mRNA processing	10/304	62/2000	0.473346	SNRPE/LOC422214/MAGOHB/RBM38/MFAP1/SNRPC/KHDRBS1/PSIP1/YBX1/CLP1
BP	GO:0001525	angiogenesis	8/304	49/2000	0.473652	THY1/FGFR1/CYR61/IL8L2/RNASE4/RNASE6/ANXA1/FGF2
BP	GO:0019953	sexual reproduction	8/304	49/2000	0.473652	VIP/INHBB/GPR149/PAIP2B/BCL6/STAT3/SOX9/TRIP13
BP	GO:0043010	camera-type eye development	8/304	49/2000	0.473652	FST/THY1/RAX2/SOX9/FGF2/GATA3/NOG/MAB21L1
BP	GO:0044703	multi-organism reproductive process	8/304	49/2000	0.473652	VIP/INHBB/GPR149/PAIP2B/BCL6/STAT3/SOX9/TRIP13
BP	GO:0043412	macromolecule modification	68/304	442/2000	0.477219	CEBPB/SOCS3/THY1/CNTF/ST3GAL1/TGFB1/FGFR1/CYR61/TGFB3/CSF3/CISH/IL6/IGF2/LIMK1/PTK7/PRNP/ADCYAP1/C5H14ORF169/DUSP4/FTSJ3/PTGS2/HSPB1/INHBB/DOHH/FUT11/HBEGF/RAD51/TESC/DDB2/BLM/CDH2/BTK/LCK/EED/FGR/DPH2/DPH1/NOS2/TYW5/TGM2/SGF29/CAPN3/INHBA/P3H2/SETD6/ST6GALNAC2/PALD1/CRTAP/SIK1/SRC/DNMT1/SOX9/PIK3R5/GAPDH/ING4/FYN/FGF2/PHB/EGR1/GATA3/P2RY6/MASTL/CSK/EPHB3/CD40LG/CCL4/ARL2BP/GCG
BP	GO:0051301	cell division	15/304	95/2000	0.480635	TGFB1/TGFB3/IGF2/MDK/CENPX/KIF18B/GNAI2/BLM/CENPT/ARL8A/RHOC/FGF2/MASTL/INCENP/CENPW
BP	GO:0040008	regulation of growth	13/304	82/2000	0.482016	SOCS3/CYR61/CISH/IGF2/LIMK1/MSX1/BCL6/CAPN3/INHBA/STAT3/ING4/DRAXIN/PHB
BP	GO:0001944	vasculature development	11/304	69/2000	0.483481	THY1/FGFR1/CYR61/IL8L2/CDH2/RNASE4/RNASE6/GJC1/COL1A2/ANXA1/FGF2
BP	GO:0002062	chondrocyte differentiation	5/304	30/2000	0.488536	SERPINH1/MUSTN1/MATN1/SOX9/COL6A3
BP	GO:0018209	peptidyl-serine modification	5/304	30/2000	0.488536	CSF3/IL6/PTGS2/MASTL/GCG
BP	GO:0060828	regulation of canonical Wnt signaling pathway	5/304	30/2000	0.488536	CDH2/SOX9/DRAXIN/FGF2/SOX10
BP	GO:0017148	negative regulation of translation	3/304	17/2000	0.490155	PAIP2B/RNASE6/GAPDH
BP	GO:0045931	positive regulation of mitotic cell cycle	3/304	17/2000	0.490155	IGF2/ANXA1/CD28
BP	GO:0046425	regulation of JAK-STAT cascade	3/304	17/2000	0.490155	CNTF/IL6/ARL2BP
BP	GO:0048864	stem cell development	3/304	17/2000	0.490155	SOX9/FGF2/SOX10
BP	GO:0050679	positive regulation of epithelial cell proliferation	3/304	17/2000	0.490155	VIP/SOX9/FGF2
BP	GO:0051153	regulation of striated muscle cell differentiation	3/304	17/2000	0.490155	FAM65B/MSX1/RBM38
BP	GO:0051170	import into nucleus	3/304	17/2000	0.490155	SNUPN/BCL6/RAN
BP	GO:0098656	anion transmembrane transport	3/304	17/2000	0.490155	PRNP/SLC16A3/PQLC2
BP	GO:1904892	regulation of STAT cascade	3/304	17/2000	0.490155	CNTF/IL6/ARL2BP
BP	GO:0019725	cellular homeostasis	14/304	89/2000	0.490504	THY1/PRNP/ADCYAP1/ATP1B3/PGK1/QSOX1/LCK/TF/CAPN3/SLC11A1/IKZF1/CALCB/ANXA5/GCG
BP	GO:0070848	response to growth factor	14/304	89/2000	0.490504	TGFB1/FGFR1/CYR61/TGFB3/ZYX/MSX1/COL1A2/ANXA1/SOX9/FGF2/GATA3/NOG/FOS/SCX
BP	GO:0016049	cell growth	10/304	63/2000	0.495107	CYR61/LIMK1/LLPH/MSX1/BCL6/INHBA/IKZF1/SOX9/DRAXIN/PHB
BP	GO:0051129	negative regulation of cellular component organization	10/304	63/2000	0.495107	FST/THY1/TUBB2B/PRNP/B2M/HSPB1/TWF2/RDX/DRAXIN/TRIP13
BP	GO:0034220	ion transmembrane transport	17/304	109/2000	0.496025	THY1/PRNP/SLC16A3/ATP1B3/TESC/ATP6/PQLC2/GJC1/CAPN3/SLC11A1/COX3/COX2/ND4/ANXA5/SNAP25/CHRNB2/NCS1
BP	GO:0032956	regulation of actin cytoskeleton organization	6/304	37/2000	0.501717	CSF3/LIMK1/HSPB1/TWF2/RHOC/RDX
BP	GO:0045787	positive regulation of cell cycle	6/304	37/2000	0.501717	IGF2/FEN1/MSX1/ANXA1/HSP90AA1/CD28
BP	GO:0010927	cellular component assembly involved in morphogenesis	4/304	24/2000	0.506889	MYL6/CAPN3/MYL9/ACTN1
BP	GO:0048232	male gamete generation	4/304	24/2000	0.506889	PAIP2B/BCL6/SOX9/TRIP13
BP	GO:0051053	negative regulation of DNA metabolic process	4/304	24/2000	0.506889	NUDT16L1/BLM/BCL6/GATA3
BP	GO:0051261	protein depolymerization	4/304	24/2000	0.506889	HSPB1/KIF18B/TWF2/RDX
BP	GO:0060350	endochondral bone morphogenesis	4/304	24/2000	0.506889	SERPINH1/MATN1/SOX9/COL6A3
BP	GO:0006464	cellular protein modification process	65/304	426/2000	0.511241	CEBPB/SOCS3/THY1/CNTF/ST3GAL1/TGFB1/FGFR1/CYR61/TGFB3/CSF3/CISH/IL6/IGF2/LIMK1/PTK7/PRNP/ADCYAP1/C5H14ORF169/DUSP4/PTGS2/HSPB1/INHBB/DOHH/FUT11/HBEGF/RAD51/TESC/DDB2/BLM/CDH2/BTK/LCK/EED/FGR/DPH2/DPH1/NOS2/TGM2/SGF29/CAPN3/INHBA/P3H2/SETD6/ST6GALNAC2/PALD1/CRTAP/SIK1/SRC/SOX9/PIK3R5/GAPDH/ING4/FYN/FGF2/PHB/EGR1/GATA3/P2RY6/MASTL/CSK/EPHB3/CD40LG/CCL4/ARL2BP/GCG
BP	GO:0036211	protein modification process	65/304	426/2000	0.511241	CEBPB/SOCS3/THY1/CNTF/ST3GAL1/TGFB1/FGFR1/CYR61/TGFB3/CSF3/CISH/IL6/IGF2/LIMK1/PTK7/PRNP/ADCYAP1/C5H14ORF169/DUSP4/PTGS2/HSPB1/INHBB/DOHH/FUT11/HBEGF/RAD51/TESC/DDB2/BLM/CDH2/BTK/LCK/EED/FGR/DPH2/DPH1/NOS2/TGM2/SGF29/CAPN3/INHBA/P3H2/SETD6/ST6GALNAC2/PALD1/CRTAP/SIK1/SRC/SOX9/PIK3R5/GAPDH/ING4/FYN/FGF2/PHB/EGR1/GATA3/P2RY6/MASTL/CSK/EPHB3/CD40LG/CCL4/ARL2BP/GCG
BP	GO:0008610	lipid biosynthetic process	7/304	44/2000	0.512653	CYR61/PTGS2/APOA1/ANXA1/DHRS11/FDPS/VAC14
BP	GO:0010563	negative regulation of phosphorus metabolic process	7/304	44/2000	0.512653	THY1/PRNP/DUSP4/HSPB1/TESC/PHB/MASTL
BP	GO:0045936	negative regulation of phosphate metabolic process	7/304	44/2000	0.512653	THY1/PRNP/DUSP4/HSPB1/TESC/PHB/MASTL
BP	GO:0032989	cellular component morphogenesis	22/304	143/2000	0.513109	THY1/LIMK1/LLPH/MYL6/CCK/FN1/MSX1/MATN1/CDH2/FGR/BCL6/CAPN3/MYL9/ANXA1/ACTN1/RHOC/DRAXIN/FYN/GATA3/SMO/COL6A3/EPHB3
BP	GO:0003231	cardiac ventricle development	2/304	11/2000	0.515921	CYR61/GATA3
BP	GO:0003279	cardiac septum development	2/304	11/2000	0.515921	CYR61/GATA3
BP	GO:0006633	fatty acid biosynthetic process	2/304	11/2000	0.515921	PTGS2/ANXA1
BP	GO:0007229	integrin-mediated signaling pathway	2/304	11/2000	0.515921	ZYX/FGR
BP	GO:0009119	ribonucleoside metabolic process	2/304	11/2000	0.515921	UPRT/RAN
BP	GO:0009593	detection of chemical stimulus	2/304	11/2000	0.515921	TGFB3/TLR2A
BP	GO:0014855	striated muscle cell proliferation	2/304	11/2000	0.515921	GPC1/FGF2
BP	GO:0017156	calcium ion regulated exocytosis	2/304	11/2000	0.515921	ADORA2B/SNAP25
BP	GO:0035725	sodium ion transmembrane transport	2/304	11/2000	0.515921	ATP1B3/TESC
BP	GO:0042100	B cell proliferation	2/304	11/2000	0.515921	BCL6/CD40LG
BP	GO:0042177	negative regulation of protein catabolic process	2/304	11/2000	0.515921	TIMP2/PHB
BP	GO:0043271	negative regulation of ion transport	2/304	11/2000	0.515921	VIP/ADCYAP1
BP	GO:0043487	regulation of RNA stability	2/304	11/2000	0.515921	VIP/RBM38
BP	GO:0043488	regulation of mRNA stability	2/304	11/2000	0.515921	VIP/RBM38
BP	GO:0045739	positive regulation of DNA repair	2/304	11/2000	0.515921	PCNA/BLM
BP	GO:0050796	regulation of insulin secretion	2/304	11/2000	0.515921	INHBB/GCG
BP	GO:0060675	ureteric bud morphogenesis	2/304	11/2000	0.515921	SOX9/GATA3
BP	GO:0061333	renal tubule morphogenesis	2/304	11/2000	0.515921	SOX9/GATA3
BP	GO:0072028	nephron morphogenesis	2/304	11/2000	0.515921	SOX9/GATA3
BP	GO:0072078	nephron tubule morphogenesis	2/304	11/2000	0.515921	SOX9/GATA3
BP	GO:0072088	nephron epithelium morphogenesis	2/304	11/2000	0.515921	SOX9/GATA3
BP	GO:0072171	mesonephric tubule morphogenesis	2/304	11/2000	0.515921	SOX9/GATA3
BP	GO:0048511	rhythmic process	5/304	31/2000	0.519356	TGFB1/NFKB2/GPR149/INHBA/NFIL3
BP	GO:0048863	stem cell differentiation	5/304	31/2000	0.519356	MSX1/SOX21/SOX9/FGF2/SOX10
BP	GO:0055001	muscle cell development	5/304	31/2000	0.519356	MYL6/FAM65B/CAPN3/MYL9/ACTN1
BP	GO:0055002	striated muscle cell development	5/304	31/2000	0.519356	MYL6/FAM65B/CAPN3/MYL9/ACTN1
BP	GO:0060173	limb development	5/304	31/2000	0.519356	PDLIM4/HAND2/MSX1/CDH2/SOX9
BP	GO:0070588	calcium ion transmembrane transport	5/304	31/2000	0.519356	THY1/PRNP/CAPN3/ANXA5/NCS1
[truncated: 602 more rows]

## Sheet: PC-VS-NC. GO. BP (down)
ONTOLOGY	ID	Description	GeneRatio	BgRatio	pvalue	geneID
[truncated: 1,502 more rows]

## Sheet: PC-VS-NC. GO. CC (up)
ONTOLOGY	ID	Description	GeneRatio	BgRatio	pvalue	geneID
[truncated: 262 more rows]

[truncated: 3 more sheets: PC-VS-NC. GO. CC (down), PC-VS-NC. GO. MF (up), PC-VS-NC. GO. MF (down)]
