# Supplementary material for: Transcriptome Analysis Revealed Ameliorative Effects of Bacillus Based Probiotic on Immunity, Gut Barrier System, and Metabolism of Chicken under an Experimentally Induced Eimeria tenella Infection
Source: Genes (Basel). 2021 Apr 7;12(4):536. doi: 10.3390/genes12040536 (PMC8067821; doi:10.3390/genes12040536)
Supplement: Supplementary file 1 [file genes-12-00536-s001.zip › Supplementary Table 4.xlsx]

## Sheet: BS + ET-VS-PC. KEGG (up)
#Term	Database	ID	Input number	Background number	P-Value	Input
Phosphatidylinositol signaling system	KEGG PATHWAY	gga04070	15	85	5.6194e-05	PIKFYVE|PLCG2|ENSGALG00000003428|DGKD|PRKCB|INPP4B|DGKQ|PIK3CA|CDS2|DGKE|INPP4A|SYNJ1|ITPR2|INPP5D|PLCB2
AGE-RAGE signaling pathway in diabetic complications	KEGG PATHWAY	gga04933	13	82	0.000438243	NOX4|COL1A2|ENSGALG00000003428|PRKCB|AKT1|PIK3CA|PRKCE|TGFBR2|TGFBR1|COL3A1|JAK2|PLCG2|PLCB2
MAPK signaling pathway	KEGG PATHWAY	gga04010	23	225	0.00128792	NRK|PDGFRA|DUSP16|RASGRP1|MAP3K3|MAP3K1|CRKL|PLA2G4A|MEF2C|TAB2|TRAF6|TGFBR2|TGFBR1|ELK4|MKNK1|RPS6KA5|RAPGEF2|NF1|ANGPT1|TAOK1|SOS1|AKT1|PRKCB
ECM-receptor interaction	KEGG PATHWAY	gga04512	10	65	0.00238556	NPNT|COL1A2|FREM1|THBS2|PELO|ENSGALG00000019761|CD36|ITGA4|ENSGALG00000042388|LAMA1
Inositol phosphate metabolism	KEGG PATHWAY	gga00562	9	63	0.0059788	PIKFYVE|PLCG2|INPP4B|PIK3CA|PIK3CG|INPP4A|SYNJ1|INPP5D|PLCB2
Toll-like receptor signaling pathway	KEGG PATHWAY	gga04620	10	78	0.00758969	TLR7|TLR4|ENSGALG00000003428|TAB2|TRAF6|AKT1|PIK3CA|TRAF3|CD80|IFNAR1
Cytokine-cytokine receptor interaction	KEGG PATHWAY	gga04060	15	166	0.0218124	TGFBR1|LIFR|GDF8|CXCL12|TGFBR2|GHR|BMPR2|IFNAR1|IFNGR1|IL17RA|IL6ST|CCL1|IFNG|IL7R|IL2RA
Glycosaminoglycan biosynthesis - heparan sulfate / heparin	KEGG PATHWAY	gga00534	4	21	0.0269411	EXT2|NDST4|XYLT1|NDST1
NOD-like receptor signaling pathway	KEGG PATHWAY	gga04621	11	116	0.034484	TLR4|TAB2|TRAF6|JAK1|TRAF3|TNFAIP3|IFNAR1|ITPR2|ERBIN|ANTXR1|PLCB2
Glycosaminoglycan biosynthesis - chondroitin sulfate / dermatan sulfate	KEGG PATHWAY	gga00532	3	13	0.035671	UST|XYLT1|CSGALNACT2
Cell adhesion molecules (CAMs)	KEGG PATHWAY	gga04514	9	91	0.0429758	NEGR1|ICOSLG|PTPRC|NEO1|CD80|CADM1|ITGA4|CLDN5|NFASC
Tight junction	KEGG PATHWAY	gga04530	12	139	0.0491479	NEDD4|RDX|RAPGEF2|ENSGALG00000029896|TJP1|PRKCE|TIAM1|RUNX1|RAB8B|MAP3K1|CLDN5|CGNL1
Herpes simplex virus 1 infection	KEGG PATHWAY	gga05168	15	126	0.00234754	CD74|SYK|ENSGALG00000003428|TAB2|TRAF6|JAK1|PIK3CA|AKT1|TRAF3|IFNAR1|APAF1|IFNGR1|POU2F1|JAK2|IFNG
Regulation of actin cytoskeleton	KEGG PATHWAY	gga04810	18	170	0.00295444	GNA13|PIKFYVE|ARHGEF7|ENSGALG00000003428|RDX|ARHGEF6|PIK3CA|PAK3|CYFIP2|TIAM1|PELO|SOS1|GSN|ITGA4|CRKL|ABI2|CXCL12|PDGFRA
Influenza A	KEGG PATHWAY	gga05164	14	120	0.00381394	TLR7|TLR4|ENSGALG00000003428|PRKCB|JAK1|PIK3CA|TRAF3|IFNAR1|APAF1|IFNGR1|AKT1|JAK2|IFNG|ENSGALG00000007171
ErbB signaling pathway	KEGG PATHWAY	gga04012	10	70	0.00385195	CBL|PIK3CA|ENSGALG00000003428|PRKCB|AKT1|PLCG2|PAK3|SOS1|CAMK2D|CRKL
Apelin signaling pathway	KEGG PATHWAY	gga04371	13	108	0.00410203	GNA13|MEF2C|ADCY7|AKT1|GNB4|PIK3CG|MEF2D|TGFBR1|PIK3R6|PRKCE|ITPR2|PDE3B|PLCB2
Focal adhesion	KEGG PATHWAY	gga04510	16	161	0.00845068	THBS2|COL1A2|ENSGALG00000003428|PRKCB|FYN|AKT1|PIK3CA|PAK3|PELO|ENSGALG00000019761|SOS1|ITGA4|CRKL|ENSGALG00000042388|PDGFRA|LAMA1
Phagosome	KEGG PATHWAY	gga04145	13	121	0.00957268	ATP6AP1|PIKFYVE|MRC1|TLR4|ENSGALG00000028357|PLA2R1|MMR1L3|MMR1L4|COLEC12|C1R|CD36|THBS2|MRC2
VEGF signaling pathway	KEGG PATHWAY	gga04370	7	49	0.0146078	PIK3CA|ENSGALG00000003428|PRKCB|AKT1|PLCG2|NFATC2|PLA2G4A
GnRH signaling pathway	KEGG PATHWAY	gga04912	9	74	0.0147473	SOS1|ITPR2|ADCY7|PRKCB|MAP3K3|CAMK2D|PLA2G4A|PLCB2|MAP3K1
C-type lectin receptor signaling pathway	KEGG PATHWAY	gga04625	9	77	0.0182682	SYK|PIK3CA|ENSGALG00000003428|NFATC2|AKT1|PLCG2|CYLD|MALT1|ITPR2
FoxO signaling pathway	KEGG PATHWAY	gga04068	11	115	0.0328133	SOS1|AKT1|PIK3CA|TGFBR2|TGFBR1|IL7R|SIRT1|ENSGALG00000003428|CAT|ENSGALG00000003074|SGK1
Cellular senescence	KEGG PATHWAY	gga04218	12	132	0.0362517	ENSGALG00000003428|NFATC2|AKT1|PIK3CA|BTRC|TGFBR2|TGFBR1|HIPK3|ITPR2|ETS1|SIRT1|HIPK1
TGF-beta signaling pathway	KEGG PATHWAY	gga04350	8	77	0.043759	TGFBR1|RGMB|NEO1|TGFBR2|FBN1|BMPR2|IFNG|LTBP1
Insulin signaling pathway	KEGG PATHWAY	gga04910	10	108	0.04816	ENSGALG00000003428|PRKAR2A|AKT1|PIK3CA|CBL|PTPN1|SOS1|MKNK1|PDE3B|CRKL
Melanogenesis	KEGG PATHWAY	gga04916	8	80	0.0519036	MITF|ADCY7|WNT16|PRKCB|CREB1|CAMK2D|PLCB2|CREB3L2
Glycerophospholipid metabolism	KEGG PATHWAY	gga00564	8	81	0.0548211	DGKQ|LPGAT1|CDS2|DGKE|AGPAT3|DGKD|LPCAT1|PLA2G4A
Adrenergic signaling in cardiomyocytes	KEGG PATHWAY	gga04261	10	112	0.0579547	ADCY7|AKT1|PIK3CG|CREB1|PPP2R5E|PIK3R6|CAMK2D|RPS6KA5|PLCB2|CREB3L2
Lysosome	KEGG PATHWAY	gga04142	9	98	0.0612266	ATP6AP1|ASAH1|HGSNAT|ENSGALG00000000996|GNS|DNASE2B|MANBA|LAMP3|NPC1
Glycerolipid metabolism	KEGG PATHWAY	gga00561	6	55	0.0633487	LPL|DGKQ|DGKE|PNPLA2|AGPAT3|DGKD
Necroptosis	KEGG PATHWAY	gga04217	10	117	0.0719159	TLR4|JAK2|JAK1|CYLD|TNFAIP3|IFNAR1|IFNGR1|CAMK2D|IFNG|PLA2G4A
N-Glycan biosynthesis	KEGG PATHWAY	gga00510	5	44	0.0762192	MGAT4A|MAN1A1|ENSGALG00000012187|ST6GAL1|MAN2A1
Lysine degradation	KEGG PATHWAY	gga00310	5	44	0.0762192	ASH1L|ENSGALG00000006818|PRDM2|NSD3|COLGALT2
Intestinal immune network for IgA production	KEGG PATHWAY	gga04672	4	31	0.0777904	CD80|ITGA4|CXCL12|ICOSLG
Other types of O-glycan biosynthesis	KEGG PATHWAY	gga00514	3	20	0.0889708	MFNG|COLGALT2|ST6GAL1
Gap junction	KEGG PATHWAY	gga04540	7	78	0.10024	SOS1|ADCY7|PDGFRA|PRKCB|TJP1|ITPR2|PLCB2
Salmonella infection	KEGG PATHWAY	gga05132	6	65	0.111945	TLR4|PKN2|TJP1|IFNGR1|IFNG|ENSGALG00000011528
Ubiquitin mediated proteolysis	KEGG PATHWAY	gga04120	9	116	0.128104	MAP3K1|TRAF6|CBL|NEDD4|BTRC|PIAS1|UBE3C|CUL4B|BIRC6
Vascular smooth muscle contraction	KEGG PATHWAY	gga04270	8	101	0.134934	GNA13|ADORA2A|ADCY7|PRKCB|PRKCE|ITPR2|PLA2G4A|PLCB2
Endocytosis	KEGG PATHWAY	gga04144	14	203	0.135436	ARFGEF2|NEDD4|ASAP1|TRAF6|PDGFRA|GIT2|CBL|WIPF1|TGFBR1|EPS15L1|ENSGALG00000034803|RAB22A|TGFBR2|IL2RA
Arachidonic acid metabolism	KEGG PATHWAY	gga00590	4	39	0.138199	GGT5|PLA2G4A|CYP2U1|LTA4H
Pantothenate and CoA biosynthesis	KEGG PATHWAY	gga00770	2	13	0.152305	PANK3|BCAT1
Progesterone-mediated oocyte maturation	KEGG PATHWAY	gga04914	6	72	0.154565	ENSGALG00000003428|ADCY7|AKT1|PIK3CA|PDE3B|CPEB3
Sphingolipid metabolism	KEGG PATHWAY	gga00600	4	42	0.164573	SGPL1|ACER3|SMPD3|ASAH1
Oocyte meiosis	KEGG PATHWAY	gga04114	7	90	0.165116	ITPR2|ADCY7|SLK|BTRC|PPP2R5E|CAMK2D|CPEB3
Adherens junction	KEGG PATHWAY	gga04520	5	60	0.184227	PTPN1|FYN|TGFBR1|TJP1|TGFBR2
Steroid biosynthesis	KEGG PATHWAY	gga00100	2	15	0.185915	SOAT1|CYP2R1
Other glycan degradation	KEGG PATHWAY	gga00511	2	15	0.185915	FUCA2|MANBA
RNA degradation	KEGG PATHWAY	gga03018	5	61	0.1923	DDX6|XRN1|DCP2|PAN3|CNOT1
Glycosaminoglycan degradation	KEGG PATHWAY	gga00531	2	17	0.220423	HGSNAT|GNS
Calcium signaling pathway	KEGG PATHWAY	gga04020	10	156	0.24474	ADORA2A|PRKCB|CAMK2D|TPCN1|PDGFRA|PLCG2|ADCY7|ITPR2|PTAFR|PLCB2
Wnt signaling pathway	KEGG PATHWAY	gga04310	8	120	0.245461	VANGL1|NFATC2|INVS|WNT16|PRKCB|BTRC|CAMK2D|PLCB2
RIG-I-like receptor signaling pathway	KEGG PATHWAY	gga04622	4	51	0.252357	TRAF6|CYLD|MAP3K1|TRAF3
ABC transporters	KEGG PATHWAY	gga02010	3	36	0.271769	ABCA1|ABCB7|ABCD2
mTOR signaling pathway	KEGG PATHWAY	gga04150	8	124	0.271871	PRKCB|SOS1|AKT1|WNT16|PIK3CA|FNIP1|ENSGALG00000003428|SGK1
Hedgehog signaling pathway	KEGG PATHWAY	gga04340	3	37	0.284584	GLI3|BTRC|KIF3A
PPAR signaling pathway	KEGG PATHWAY	gga03320	4	58	0.325982	APOA1|LPL|CD36|ACSL4
Adipocytokine signaling pathway	KEGG PATHWAY	gga04920	4	59	0.33666	AKT1|CD36|JAK2|ACSL4
Taurine and hypotaurine metabolism	KEGG PATHWAY	gga00430	1	9	0.37901	GGT5
Starch and sucrose metabolism	KEGG PATHWAY	gga00500	2	28	0.409935	PGM2L1|ENSGALG00000009511
Glycosphingolipid biosynthesis - globo and isoglobo series	KEGG PATHWAY	gga00603	1	12	0.461755	ST8SIA1
2-Oxocarboxylic acid metabolism	KEGG PATHWAY	gga01210	1	13	0.486813	BCAT1
Apoptosis	KEGG PATHWAY	gga04210	6	114	0.487738	ENSGALG00000003428|AKT1|PIK3CA|APAF1|ITPR2|PMAIP1
Proteasome	KEGG PATHWAY	gga03050	2	34	0.504074	IFNG|PSME4
Glycosphingolipid biosynthesis - ganglio series	KEGG PATHWAY	gga00604	1	14	0.510707	ST8SIA1
Fatty acid biosynthesis	KEGG PATHWAY	gga00061	1	14	0.510707	ACSL4
Steroid hormone biosynthesis	KEGG PATHWAY	gga00140	2	35	0.518801	CYP2D6|CYP7B1
Ether lipid metabolism	KEGG PATHWAY	gga00565	2	36	0.533233	PLA2G4A|LPCAT1
Tryptophan metabolism	KEGG PATHWAY	gga00380	2	36	0.533233	CAT|KYNU
Primary bile acid biosynthesis	KEGG PATHWAY	gga00120	1	15	0.533489	CYP7B1
Arginine biosynthesis	KEGG PATHWAY	gga00220	1	16	0.555213	GLS2
Metabolic pathways	KEGG PATHWAY	gga01100	55	1148	0.575765	ATP6AP1|SMPD3|HGSNAT|INPP4B|PIK3CA|CDS2|PNPLA2|AGPAT3|NT5M|ENSGALG00000012187|PLA2G4A|ENTPD1|SGPL1|ST6GAL1|CYP2R1|ENSGALG00000009511|PGAP1|PDE3A|MGAT4A|GGT5|PIK3CG|CSGALNACT2|PANK3|LTA4H|EXT2|INPP5D|PIKFYVE|PLCG2|GLS2|NDST1|DGKQ|SYNJ1|NDST4|UAP1L1|ST8SIA1|LPCAT1|BCO1|PDE3B|XYLT1|KYNU|CYP2U1|ASAH1|MAN2A1|ADCY7|GALNT10|ACSL4|GNS|DGKE|INPP4A|BCAT1|DGKD|MAN1A1|CAT|PGM2L1|PLCB2
Autophagy - animal	KEGG PATHWAY	gga04140	5	106	0.593082	TRAF6|ATG2B|PIK3CA|ENSGALG00000003428|AKT1
Glycosphingolipid biosynthesis - lacto and neolacto series	KEGG PATHWAY	gga00601	1	18	0.595676	ST8SIA1
alpha-Linolenic acid metabolism	KEGG PATHWAY	gga00592	1	18	0.595676	PLA2G4A
p53 signaling pathway	KEGG PATHWAY	gga04115	3	63	0.598389	APAF1|SESN3|PMAIP1
Notch signaling pathway	KEGG PATHWAY	gga04330	2	41	0.600853	NOTCH2|MFNG
Purine metabolism	KEGG PATHWAY	gga00230	5	110	0.624575	ADCY7|PDE3A|NT5M|PDE3B|ENTPD1
Linoleic acid metabolism	KEGG PATHWAY	gga00591	1	21	0.649585	PLA2G4A
Glycosylphosphatidylinositol (GPI)-anchor biosynthesis	KEGG PATHWAY	gga00563	1	21	0.649585	PGAP1
Peroxisome	KEGG PATHWAY	gga04146	3	72	0.684328	CAT|ABCD2|ACSL4
Autophagy - other	KEGG PATHWAY	gga04136	1	26	0.723958	ATG2B
Mucin type O-glycan biosynthesis	KEGG PATHWAY	gga00512	1	26	0.723958	GALNT10
Nicotinate and nicotinamide metabolism	KEGG PATHWAY	gga00760	1	26	0.723958	NT5M
Pyrimidine metabolism	KEGG PATHWAY	gga00240	2	55	0.750294	NT5M|ENTPD1
Glyoxylate and dicarboxylate metabolism	KEGG PATHWAY	gga00630	1	30	0.771934	CAT
Retinol metabolism	KEGG PATHWAY	gga00830	1	31	0.782566	BCO1
Fatty acid degradation	KEGG PATHWAY	gga00071	1	31	0.782566	ACSL4
Galactose metabolism	KEGG PATHWAY	gga00052	1	32	0.792703	ENSGALG00000009511
Alanine, aspartate and glutamate metabolism	KEGG PATHWAY	gga00250	1	32	0.792703	GLS2
Ferroptosis	KEGG PATHWAY	gga04216	1	33	0.802367	ACSL4
mRNA surveillance pathway	KEGG PATHWAY	gga03015	2	65	0.825157	PPP2R5E|UPF1
Nucleotide excision repair	KEGG PATHWAY	gga03420	1	36	0.828745	CUL4B
Amino sugar and nucleotide sugar metabolism	KEGG PATHWAY	gga00520	1	38	0.844347	UAP1L1
Cysteine and methionine metabolism	KEGG PATHWAY	gga00270	1	40	0.858529	BCAT1
Glutathione metabolism	KEGG PATHWAY	gga00480	1	40	0.858529	GGT5
Valine, leucine and isoleucine degradation	KEGG PATHWAY	gga00280	1	44	0.88314	BCAT1
Fanconi anemia pathway	KEGG PATHWAY	gga03460	1	44	0.88314	REV3L
Fatty acid metabolism	KEGG PATHWAY	gga01212	1	49	0.907981	ACSL4
Mitophagy - animal	KEGG PATHWAY	gga04137	1	53	0.923998	MITF
Ribosome biogenesis in eukaryotes	KEGG PATHWAY	gga03008	1	55	0.930931	XRN1
RNA transport	KEGG PATHWAY	gga03013	3	122	0.934528	UPF1|NUP210|CYFIP2
Biosynthesis of amino acids	KEGG PATHWAY	gga01230	1	58	0.940163	BCAT1
Neuroactive ligand-receptor interaction	KEGG PATHWAY	gga04080	8	287	0.967638	ADORA2A|GLP1R|PTH2R|NR3C1|GHR|P2RY6|PTAFR|ENSGALG00000026092
Protein processing in endoplasmic reticulum	KEGG PATHWAY	gga04141	3	142	0.967665	UGGT2|SEL1L|MAN1A1
Oxidative phosphorylation	KEGG PATHWAY	gga00190	1	90	0.987077	ATP6AP1
Carbon metabolism	KEGG PATHWAY	gga01200	1	98	0.991195	CAT

## Sheet: BS + ET-VS-PC. KEGG (down)
#Term	Database	ID	Input number	Background number	P-Value	Corrected P-Value	Input
Oxidative phosphorylation	KEGG PATHWAY	gga00190	25	90	1.15863e-16	9.96423e-15	NDUFA13|ATP5MC1|ATP5I|ATP5PF|NDUFS6|NDUFB2|ATP6V0E2|UQCR10|ATP5J2|ENSGALG00000006899|NDUFB9|ENSGALG00000038714|NDUFC2|NDUFB10|COX6A1|UQCRHL|NDUFA8|PPA1|NDUFA6|ATP5PD|NDUFA2|NDUFS5|ATP6V0D2|UQCR11|ATP5B
Metabolic pathways	KEGG PATHWAY	gga01100	62	1148	9.13934e-08	3.92992e-06	ENSGALG00000038714|ATP5MC1|PGK2|B4GALT7|NDUFA13|B3GAT2|GAPDH|PGAM1|NME2|ATP5I|HAGH|ALAD|ACP1|ENTPD6|GCSH|NDUFB2|GSS|ATP5B|ATP6V0E2|NDUFB10|ENO1|ENSGALG00000006899|ATP5J2|NUDT5|MDH2|ATP5PD|TST|ALDH8A1|LDHB|NDUFC2|ACYP1|MVD|UQCR10|PKLR|GPI|ITPA|NUDT2|COX6A1|GCAT|QARS|ENSGALG00000027822|TKFC|UQCRHL|PRDX6|NDUFA8|PMVK|ENSGALG00000043290|PRUNE1|NDUFS6|NDUFA6|DCTD|PIGS|NDUFA2|NDUFS5|ATP6V0D2|ATP5PF|ALDO…
Ribosome	KEGG PATHWAY	gga03010	14	112	4.30237e-06	0.000123335	RPS19|MRPL28|MRPL34|MRPS11|MRPL9|MRPL10|RPL38|MRPL18|MRPL15|MRPL32|ENSGALG00000008597|MRPL12|MRPL35|MRPL23
Proteasome	KEGG PATHWAY	gga03050	8	34	9.64051e-06	0.000207271	PSMB1|PSMB3|SHFM1|PSMA7|PSMD3|PSMC5|PSMB4|PSMD4
Glycolysis / Gluconeogenesis	KEGG PATHWAY	gga00010	8	50	0.000109496	0.00188334	LDHB|PKLR|PGK2|GPI|ENO1|PGAM1|ALDOC|GAPDH
Carbon metabolism	KEGG PATHWAY	gga01200	10	98	0.000457819	0.00656208	PKLR|PGK2|GPI|ENO1|PGAM1|MDH2|ALDOC|GAPDH|GCSH|TKFC
Biosynthesis of amino acids	KEGG PATHWAY	gga01230	7	58	0.00134769	0.0165573	ENSGALG00000027822|PKLR|PGK2|ENO1|PGAM1|ALDOC|GAPDH
Protein processing in endoplasmic reticulum	KEGG PATHWAY	gga04141	11	142	0.00199394	0.0203595	SEC61G|SEC61B|RAD23A|ENSGALG00000031518|BCAP31|RBX1|HSPH1|ENSGALG00000039072|HSPA8|HSP90AA1|ENSGALG00000042503
Pyruvate metabolism	KEGG PATHWAY	gga00620	5	31	0.00213064	0.0203595	HAGH|LDHB|ACYP1|MDH2|PKLR
Glycine, serine and threonine metabolism	KEGG PATHWAY	gga00260	5	35	0.00342038	0.0276366	ENSGALG00000027822|PGAM1|GCSH|GCAT|ENSGALG00000043290
Protein export	KEGG PATHWAY	gga03060	4	21	0.00353491	0.0276366	SEC11C|SEC61G|SPCS1|SEC61B
Homologous recombination	KEGG PATHWAY	gga03440	4	37	0.0205414	0.147213	RAD51D|ENSGALG00000038189|SHFM1|SSBP1
Spliceosome	KEGG PATHWAY	gga03040	7	102	0.0222578	0.147244	LSM8|LSM6|SF3B5|SNRPGP15|PPIL1|SNRPE|HSPA8
Cell cycle	KEGG PATHWAY	gga04110	7	104	0.024307	0.148748	CDK1|PTTG2|RBX1|GADD45B|ORC4|MAD2L1|YWHAG
Cysteine and methionine metabolism	KEGG PATHWAY	gga00270	4	40	0.0259444	0.148748	LDHB|TST|MDH2|GSS
Purine metabolism	KEGG PATHWAY	gga00230	7	110	0.0312233	0.167825	NME2|PKLR|PRUNE1|ITPA|NUDT2|NUDT5|ENTPD6
Oocyte meiosis	KEGG PATHWAY	gga04114	6	90	0.0371422	0.187896	CDK1|PTTG2|RBX1|AURKA|MAD2L1|YWHAG
Ribosome biogenesis in eukaryotes	KEGG PATHWAY	gga03008	4	55	0.0647728	0.278523	NOP56|NOB1|RRP7A|NHP2
Cardiac muscle contraction	KEGG PATHWAY	gga04260	4	55	0.0647728	0.278523	UQCRHL|UQCR11|COX6A1|UQCR10
Pyrimidine metabolism	KEGG PATHWAY	gga00240	4	55	0.0647728	0.278523	NUDT2|ENTPD6|DCTD|NME2
Aminoacyl-tRNA biosynthesis	KEGG PATHWAY	gga00970	3	37	0.0827848	0.320635	SARS|FARSA|QARS
Terpenoid backbone biosynthesis	KEGG PATHWAY	gga00900	2	17	0.0844904	0.320635	MVD|PMVK
RNA degradation	KEGG PATHWAY	gga03018	4	61	0.0857512	0.320635	ENO1|LSM8|LSM6|HSPD1
Phagosome	KEGG PATHWAY	gga04145	6	121	0.109074	0.390849	SEC61G|SEC61B|TUBB4B|ATP6V0D2|ATP6V0E2|TUBA1C
RNA polymerase	KEGG PATHWAY	gga03020	2	21	0.117031	0.402585	POLR2F|ENSGALG00000030808
Progesterone-mediated oocyte maturation	KEGG PATHWAY	gga04914	4	72	0.131496	0.43495	AURKA|MAD2L1|CDK1|HSP90AA1
Pentose phosphate pathway	KEGG PATHWAY	gga00030	2	24	0.143142	0.455933	ALDOC|GPI
Sulfur relay system	KEGG PATHWAY	gga04122	1	6	0.166609	0.511728	TST
Riboflavin metabolism	KEGG PATHWAY	gga00740	1	7	0.188034	0.550014	ACP1
Fructose and mannose metabolism	KEGG PATHWAY	gga00051	2	30	0.198261	0.550014	ALDOC|TKFC
Glyoxylate and dicarboxylate metabolism	KEGG PATHWAY	gga00630	2	30	0.198261	0.550014	GCSH|MDH2
Sulfur metabolism	KEGG PATHWAY	gga00920	1	8	0.208909	0.561443	TST
Taurine and hypotaurine metabolism	KEGG PATHWAY	gga00430	1	9	0.229249	0.597437	CSAD
Thiamine metabolism	KEGG PATHWAY	gga00730	1	10	0.249068	0.627538	ACP1
Nucleotide excision repair	KEGG PATHWAY	gga03420	2	36	0.255393	0.627538	RBX1|RAD23A
Cellular senescence	KEGG PATHWAY	gga04218	5	132	0.27666	0.660911	MCU|GADD45B|CDK1|SLC25A5|RAD1
Glycosaminoglycan biosynthesis - chondroitin sulfate / dermatan sulfate	KEGG PATHWAY	gga00532	1	13	0.305526	0.710143	B4GALT7
Gap junction	KEGG PATHWAY	gga04540	3	78	0.34562	0.782192	CDK1|TUBB4B|TUBA1C
Drug metabolism - other enzymes	KEGG PATHWAY	gga00983	2	51	0.396781	0.87247	NME2|ITPA
Porphyrin and chlorophyll metabolism	KEGG PATHWAY	gga00860	1	20	0.421343	0.87247	ALAD
Mismatch repair	KEGG PATHWAY	gga03430	1	20	0.421343	0.87247	SSBP1
Glycosylphosphatidylinositol (GPI)-anchor biosynthesis	KEGG PATHWAY	gga00563	1	21	0.436235	0.87247	PIGS
Glycosaminoglycan biosynthesis - heparan sulfate / heparin	KEGG PATHWAY	gga00534	1	21	0.436235	0.87247	B4GALT7
Mannose type O-glycan biosynthesis	KEGG PATHWAY	gga00515	1	22	0.450744	0.881	B3GAT2
p53 signaling pathway	KEGG PATHWAY	gga04115	2	63	0.500661	0.901976	GADD45B|CDK1
Citrate cycle (TCA cycle)	KEGG PATHWAY	gga00020	1	26	0.505152	0.901976	MDH2
DNA replication	KEGG PATHWAY	gga03030	1	27	0.517892	0.901976	SSBP1
Folate biosynthesis	KEGG PATHWAY	gga00790	1	28	0.530305	0.901976	PTS
Starch and sucrose metabolism	KEGG PATHWAY	gga00500	1	28	0.530305	0.901976	GPI
MAPK signaling pathway	KEGG PATHWAY	gga04010	6	225	0.547162	0.901976	JUND|DUSP4|ENSGALG00000031518|FGFR4|GADD45B|HSPA8
Fatty acid degradation	KEGG PATHWAY	gga00071	1	31	0.565665	0.901976	ECI1
Propanoate metabolism	KEGG PATHWAY	gga00640	1	32	0.576852	0.901976	LDHB
Apoptosis	KEGG PATHWAY	gga04210	3	114	0.582105	0.901976	GADD45B|ENSGALG00000031518|TUBA1C
Ferroptosis	KEGG PATHWAY	gga04216	1	33	0.587751	0.901976	GSS
Calcium signaling pathway	KEGG PATHWAY	gga04020	4	156	0.591923	0.901976	CAMK1|P2RX2|SLC25A5|MCU
NOD-like receptor signaling pathway	KEGG PATHWAY	gga04621	3	116	0.593642	0.901976	TXN|HSP90AA1|MCU
Necroptosis	KEGG PATHWAY	gga04217	3	117	0.599332	0.901976	ENSGALG00000045705|SLC25A5|HSP90AA1
Steroid hormone biosynthesis	KEGG PATHWAY	gga00140	1	35	0.608717	0.901976	ENSGALG00000011812
Tryptophan metabolism	KEGG PATHWAY	gga00380	1	36	0.618797	0.901976	ALDH8A1
Amino sugar and nucleotide sugar metabolism	KEGG PATHWAY	gga00520	1	38	0.638189	0.910762	GPI
Cytosolic DNA-sensing pathway	KEGG PATHWAY	gga04623	1	39	0.647512	0.910762	POLR2F
Glutathione metabolism	KEGG PATHWAY	gga00480	1	40	0.656596	0.910762	GSS
Valine, leucine and isoleucine degradation	KEGG PATHWAY	gga00280	1	44	0.690656	0.928069	HSD17B10
Lysine degradation	KEGG PATHWAY	gga00310	1	44	0.690656	0.928069	MLLT11
RIG-I-like receptor signaling pathway	KEGG PATHWAY	gga04622	1	51	0.742355	0.973275	TKFC
Mitophagy - animal	KEGG PATHWAY	gga04137	1	53	0.755476	0.973275	TOMM7
Glycerolipid metabolism	KEGG PATHWAY	gga00561	1	55	0.76793	0.973275	TKFC
Endocytosis	KEGG PATHWAY	gga04144	4	203	0.782791	0.973275	HSPA8|GIT1|ARPC1A|FGFR4
PPAR signaling pathway	KEGG PATHWAY	gga03320	1	58	0.785435	0.973275	DBI
Ubiquitin mediated proteolysis	KEGG PATHWAY	gga04120	2	116	0.810714	0.973275	RBX1|ENSGALG00000036263
Salmonella infection	KEGG PATHWAY	gga05132	1	65	0.821329	0.973275	ARPC1A
Regulation of actin cytoskeleton	KEGG PATHWAY	gga04810	3	170	0.825643	0.973275	GIT1|ARPC1A|FGFR4
Peroxisome	KEGG PATHWAY	gga04146	1	72	0.851232	0.973275	PMVK
TGF-beta signaling pathway	KEGG PATHWAY	gga04350	1	77	0.869484	0.973275	RBX1
Toll-like receptor signaling pathway	KEGG PATHWAY	gga04620	1	78	0.872857	0.973275	TIRAP
Tight junction	KEGG PATHWAY	gga04530	2	139	0.881137	0.973275	MYL6|TUBA1C
Glycerophospholipid metabolism	KEGG PATHWAY	gga00564	1	81	0.882464	0.973275	TAZ
Lysosome	KEGG PATHWAY	gga04142	1	98	0.92472	0.973275	ATP6V0D2
Vascular smooth muscle contraction	KEGG PATHWAY	gga04270	1	101	0.930416	0.973275	MYL6
Autophagy - animal	KEGG PATHWAY	gga04140	1	106	0.938971	0.973275	ENSGALG00000037733
Apelin signaling pathway	KEGG PATHWAY	gga04371	1	108	0.942091	0.973275	GNG4
FoxO signaling pathway	KEGG PATHWAY	gga04068	1	115	0.951812	0.973275	GADD45B
Wnt signaling pathway	KEGG PATHWAY	gga04310	1	120	0.957742	0.973275	RBX1
Influenza A	KEGG PATHWAY	gga05164	1	120	0.957742	0.973275	SLC25A5
mTOR signaling pathway	KEGG PATHWAY	gga04150	1	124	0.961957	0.973275	LAMTOR5
Neuroactive ligand-receptor interaction	KEGG PATHWAY	gga04080	2	287	0.995624	0.995624	P2RX2|HTR1B

## Sheet: PC-VS-NC. KEGG (up)
#Term	Database	ID	Input number	Background number	P-Value	Corrected P-Value	Input
Cytokine-cytokine receptor interaction	KEGG PATHWAY	gga04060	50	166	2.23531e-07	3.2859e-05	CSF3R|IL13RA2|CD40|TNFRSF6B|IL1RAP|INHBA|IL6R|CCL4|IL16|IL2RG|CCR7|IL7R|GDF3|CCL19|IL1B|CD4|ENSGALG00000003747|TGFB1|IL6|IL12RB2|CXCL14|IL8|AMH|IL20RA|IL10RA|IL18|IL22|ENSGALG00000046326|ACVRL1|IL12B|IL21R|TNFRSF1B|CCR8L|CCL1|CCL17|CCR8|CD40LG|ENSGALG00000012055|IL17A|THPO|CCL4|IL2RB|CSF1|IL18R1|EDA2R|CXCL13|TGFB3|CSF3|CNTF|INHBB
Phagosome	KEGG PATHWAY	gga04145	33	121	0.000123443	0.00907303	C3|ATP6V0B|TUBB2B|ENSGALG00000029381|ACTB|THBS1|CYBA|RAB7B|ATP6V1G1|BF1|DMA|ATP6V0E2|TUBA1A|ITGA2|ENSGALG00000011324|CTSV|SEC61A2|TUBA1C|TUBB6|TLR2A|NCF4|ENSGALG00000000433|DMB2|ENSGALG00000004252|NCF1C|BF2|SEC61G|ITGB3|TUBB|ITGB2|C1R|TCIRG1|NCF2
Cell adhesion molecules (CAMs)	KEGG PATHWAY	gga04514	26	91	0.000341959	0.016756	SDC2|CD40|CDH2|ENSGALG00000046559|CLDN1|CLDN2|BF1|DMA|CD40LG|CD4|PTPRC|VTCN1|NTNG2|CD8A|CD276|ENSGALG00000031430|BF2|CTLA4|DMB2|CD28|ENSGALG00000028341|NLGN3|ITGB2|ENSGALG00000043016|CD99|CD8BP
Cytosolic DNA-sensing pathway	KEGG PATHWAY	gga04623	15	39	0.000529116	0.0176741	POLR1D|TMEM173|NFKBIB|IKBKE|POLR2F|NFKBIA|POLR2H|POLR2L|CCL4|IL6|CCL4|IL1B|IRF7|IL18|RELA
DNA replication	KEGG PATHWAY	gga03030	12	27	0.000690492	0.0176741	RPA3|RFC4|MCM5|PCNA|LIG1|PRIM2|RFC3|ENSGALG00000041973|RPA2|MCM2|FEN1|RFC2
Spliceosome	KEGG PATHWAY	gga03040	27	102	0.000721393	0.0176741	ALYREF|RBM8A|ENSGALG00000005753|RBMXL1|PPIL1|CCDC12|ENSGALG00000013883|LSM6|CWC15|MAGOH|SNRPD1|NWD1|SF3B4|SNRPE|LSM8|SRSF3|SF3A3|LSM3|SF3B5|HNRNPU|SRSF7|SNRPGP15|SNRPD3|DDX23|THOC3|SNRPC|PPIE
Toll-like receptor signaling pathway	KEGG PATHWAY	gga04620	21	78	0.00225756	0.0474088	MAP3K8|SPP1|CD40|IL6|IKBKE|IRF7|NFKBIA|FOS|CCL4|CTSK|CCL4|MAPK11|IL1B|IL8|MAP2K3|TIRAP|TLR1B|TLR2A|PIK3CD|RELA|IL12B
AGE-RAGE signaling pathway in diabetic complications	KEGG PATHWAY	gga04933	21	82	0.00372256	0.068402	STAT3|IL1B|STAT5A|ENSGALG00000031430|PIM1|COL1A2|COL4A1|COL4A2|PLCG1|IL6|CDKN1B|MAPK11|EDN1|IL8|FN1|EGR1|TGFB1|RELA|PIK3CD|ENSGALG00000012055|TGFB3
Herpes simplex virus 1 infection	KEGG PATHWAY	gga05168	28	126	0.00513899	0.0839368	C3|ALYREF|IL12B|SRC|PIK3CD|BF1|DMA|IL1B|TMEM173|TRAF5|IRF7|ENSGALG00000029381|IL6|IKBKE|RELA|ENSGALG00000032057|TLR2A|BF2|ENSGALG00000044098|DMB2|SRSF3|TAPBP|ITGB3|NFKBIA|SRSF7|SOCS3|CARD9|B2M
Ribosome biogenesis in eukaryotes	KEGG PATHWAY	gga03008	15	55	0.00821481	0.120758	ENSGALG00000032057|RAN|UTP4|POP5|IMP4|NOB1|NHP2|WDR3|RPP25L|EMG1|ENSGALG00000032799|NOP56|GAR1|NOP58|RRP7A
Fanconi anemia pathway	KEGG PATHWAY	gga03460	12	44	0.0170557	0.214311	PALB2|RPA3|RAD51|FANCB|FAAP24|FANCF|FANCD2|FANCG|CENPX|RPA2|EME1|BLM
Glycosphingolipid biosynthesis - ganglio series	KEGG PATHWAY	gga00604	6	14	0.0174947	0.214311	ENSGALG00000042462|ENSGALG00000005298|ST3GAL1|ST6GALNAC5|ST3GAL2|ST6GALNAC4
Mismatch repair	KEGG PATHWAY	gga03430	7	20	0.0236654	0.221081	RPA3|PCNA|LIG1|RFC3|RPA2|RFC4|RFC2
TGF-beta signaling pathway	KEGG PATHWAY	gga04350	17	77	0.0266125	0.221081	NOG2|ID1|ID4|TGIF2|INHBA|ENSGALG00000012055|FMOD|CHRD|MYC|NOG|NBL1|THBS1|AMH|INHBB|TGFB1|ENSGALG00000037160|TGFB3
C-type lectin receptor signaling pathway	KEGG PATHWAY	gga04625	17	77	0.0266125	0.221081	IL1B|PCASP2|IL6|NFKB2|NLRP3|IKBKE|MAPK11|PIK3CD|MAP3K14|CCL17|LSP1P1|CARD9|PTGS2|SRC|NFKBIA|RELA|IL12B
ECM-receptor interaction	KEGG PATHWAY	gga04512	15	65	0.0267466	0.221081	SPP1|ITGB3|COL6A3|COL1A2|COL4A1|COL4A2|ITGA2|VTN|ITGA7|FN1|THBS1|HSPG2|TNC|CD44|COL2A1
Salmonella infection	KEGG PATHWAY	gga05132	15	65	0.0267466	0.221081	IL1B|IL6|ACTB|ARPC4|RAB7B|CCL4|FOS|CCL4|MAPK11|IL8|NOS2|ARPC1B|RHOG|IL18|RELA
Intestinal immune network for IgA production	KEGG PATHWAY	gga04672	9	31	0.0270711	0.221081	DMA|ENSGALG00000028341|CD40|TGFB1|IL6|DMB2|MAP3K14|CD40LG|CD28
RNA polymerase	KEGG PATHWAY	gga03020	7	21	0.0286456	0.221627	POLR1D|POLR2I|POLR2F|ENSGALG00000030808|POLR2L|POLR2H|TWISTNB
Purine metabolism	KEGG PATHWAY	gga00230	22	110	0.0308091	0.226447	DGUOK|NPR2|PDE6D|RRM2|ENSGALG00000004908|NME6|APRT|PDE10A|RRM1|PAPSS1|PKLR|AK4|ITPA|PPAT|PAICS|PDE3B|AK1|CANT1|ENSGALG00000006608|PRUNE1|PDE4B|IMPDH2
Glycosaminoglycan biosynthesis - chondroitin sulfate / dermatan sulfate	KEGG PATHWAY	gga00532	5	13	0.0404501	0.283151	CHST3|CSGALNACT1|B4GALT7|XYLT2|CHST13
NOD-like receptor signaling pathway	KEGG PATHWAY	gga04621	22	116	0.0474387	0.308413	CYBA|IL1B|TRPV2|NFKBIB|IRF7|RIPK2|IL6|ENSGALG00000026152|IKBKE|IL8|IL18|HSP90AA1|TMEM173|NOD1|NLRP3|MAPK11|PSTPIP1|P2RX7|TRAF5|NFKBIA|RELA|CARD9
MAPK signaling pathway	KEGG PATHWAY	gga04010	38	225	0.0482551	0.308413	IL1RAP|NFKB2|FOS|MAP3K14|HGF|EREG|DUSP10|FGFR1|IL1B|FGF2|TGFB1|GNG12|PTPN7|ARR3|DUSP6|ANGPT4|SRF|PDGFD|HSPB1|RELA|MAP2K3|NR4A1|JUND|ENSGALG00000031518|GADD45B|MAPK11|IGF2|ENSGALG00000012055|MAP3K8|DUSP4|CACNA1E|RAC2|CSF1|MAPT|MYC|FGF10|ANGPT2|TGFB3
Cell cycle	KEGG PATHWAY	gga04110	20	104	0.0512323	0.313798	CCND3|PTTG2|ESPL1|SFN|MCM5|MCM2|PCNA|E2F1|MAD2L1|CDKN1B|CDC25A|GADD45B|CDK2|PLK1|ORC4|YWHAH|MYC|TGFB1|E2F3|TGFB3
Nucleotide excision repair	KEGG PATHWAY	gga03420	9	36	0.0535532	0.314893	RPA3|PCNA|LIG1|RAD23A|DDB2|RFC3|RPA2|RFC4|RFC2
Pyrimidine metabolism	KEGG PATHWAY	gga00240	12	55	0.060041	0.3263	DGUOK|NME6|CANT1|RRM2|ENSGALG00000006608|UCK2|RRM1|DCTD|DUT|UPRT|CTPS1|DHODH
Homologous recombination	KEGG PATHWAY	gga03440	9	37	0.0603573	0.3263	PALB2|RPA3|RAD51|ENSGALG00000038189|SHFM1|RPA2|EME1|BLM|RAD52
Focal adhesion	KEGG PATHWAY	gga04510	28	161	0.0627092	0.3263	COL1A2|ACTB|VTN|PARVG|HGF|THBS1|CCND3|TNC|SRC|FYN|ENSGALG00000001289|TLN1|COL6A3|COL4A1|MYL9|ITGA2|ITGA7|PDGFD|FN1|COL4A2|PIK3CD|ZYX|SPP1|ITGB3|RAC2|ACTN1|ILK|COL2A1
Apoptosis	KEGG PATHWAY	gga04210	21	114	0.0643721	0.3263	PIK3CD|TRAF1|GADD45B|ENSGALG00000031518|ENSGALG00000004252|ENSGALG00000000433|TUBA1A|CTSC|CTSK|ACTB|LMNB1|MAP3K14|CTSV|CAPN11|ENSGALG00000011324|BCL2A1|FOS|BIRC5|NFKBIA|RELA|TUBA1C
mRNA surveillance pathway	KEGG PATHWAY	gga03015	13	65	0.0829686	0.396565	ENSGALG00000029918|ENSGALG00000032057|ENSGALG00000016815|PYM1|CLP1|MAGOH|ALYREF|RBM8A|ENSGALG00000005753|ENSGALG00000002043|CASC3|CSTF2|PABPC1L
Cellular senescence	KEGG PATHWAY	gga04218	23	132	0.0839277	0.396565	CDC25A|CCND3|E2F3|BF1|PIK3CD|E2F1|TGFB1|IL6|CDK2|IL8|RELA|MAP2K3|CAPN11|BF2|GADD45B|MAPK11|ZFP36L1|ZFP36L2|ENSGALG00000012055|RAD9A|RASSF5|TGFB3|MYC
Terpenoid backbone biosynthesis	KEGG PATHWAY	gga00900	5	17	0.086327	0.396565	PMVK|ICMT|MVD|HMGCS2|FDPS
Glycosaminoglycan biosynthesis - keratan sulfate	KEGG PATHWAY	gga00533	4	12	0.0906155	0.403651	ST3GAL2|ST3GAL1|ST3GAL3|ENSGALG00000042462
Base excision repair	KEGG PATHWAY	gga03410	6	24	0.104789	0.453057	MBD4|LIG1|ENSGALG00000017493|ENSGALG00000040828|FEN1|PCNA
Ribosome	KEGG PATHWAY	gga03010	19	112	0.127526	0.524463	RPS19|ENSGALG00000008597|MRPL34|RPS27|MRPL9|MRPL10|UBA52|RPL15|RPS15|RPL38|RPL36AL|MRPL16|MRPS5|MRPL17|MRPL12|RPL23A|RPL35A|RPS23|MRPL23
RIG-I-like receptor signaling pathway	KEGG PATHWAY	gga04622	10	51	0.12844	0.524463	TMEM173|NFKBIB|IRF7|NFKBIA|IL12B|IKBKE|MAPK11|IL8|RELA|TKFC
RNA transport	KEGG PATHWAY	gga03013	20	122	0.14835	0.582783	EIF4E2|ENSGALG00000032057|RAN|POP5|ENSGALG00000016815|PYM1|MAGOH|ALYREF|EEF1A2|ENSGALG00000029674|CASC3|RPP25L|NUP37|ENSGALG00000005753|NUP62|EIF4EBP2|RBM8A|PABPC1L|SNUPN|THOC3
Protein export	KEGG PATHWAY	gga03060	5	21	0.150651	0.582783	SEC61G|HSPA5|SPCS1|SEC11A|SEC61A2
Proteasome	KEGG PATHWAY	gga03050	7	34	0.158531	0.597539	PSMA4|PSMD11|SHFM1|PSMD3|PSMC5|PSMD4|PSMD6
VEGF signaling pathway	KEGG PATHWAY	gga04370	9	49	0.182877	0.672075	PIK3CD|PLCG1|RAC2|MAPK11|ENSGALG00000001289|SPHK1|PTGS2|SRC|HSPB1
Influenza A	KEGG PATHWAY	gga05164	19	120	0.188776	0.676831	DMA|ENSGALG00000032057|IL1B|NFKBIB|IKBKE|IRF7|NFKBIA|SOCS3|IL6|DMB2|NLRP3|ACTB|PIK3CD|IL8|FDPS|CCND3|IL18|RELA|IL12B
Biosynthesis of amino acids	KEGG PATHWAY	gga01230	10	58	0.210599	0.737097	ENSGALG00000027822|SHMT1|PKLR|ALDOC|ENSGALG00000004908|PGK2|ENO2|PGAM1|GAPDH|PFKP
Glycosphingolipid biosynthesis - globo and isoglobo series	KEGG PATHWAY	gga00603	3	12	0.22383	0.765186	ST3GAL2|ST3GAL1|ENSGALG00000042462
Adherens junction	KEGG PATHWAY	gga04520	10	60	0.237357	0.792987	FYN|FGFR1|LEF1|RAC2|ACTB|ACTN1|TCF7|SNAI1|SRC|ENSGALG00000012055
Neuroactive ligand-receptor interaction	KEGG PATHWAY	gga04080	40	287	0.260201	0.849989	C3|P2RX5|ENSGALG00000037223|S1PR4|GRIN2C|TSPO|CHRNB2|PRLH|CALCA|PRLHRL|PTGER2|RLN3|HTR2A|VIP|CCK|EDN1|TAC1|GCG|ENSGALG00000026092|PTGDR|NMU|CRH|GAL|GABRA3|GZMA|PENK|P2RX7|ADORA2B|ADORA1|OXTR|BDKRB1|ENSGALG00000004113|ADORA3|DRD4|P2RY6|SS2|ENSGALG00000043381|ENSGALG00000046593|ADCYAP1|HTR1B
p53 signaling pathway	KEGG PATHWAY	gga04115	10	63	0.279612	0.888869	SHISA5|SIVA1|RRM2|CDK2|DDB2|GADD45B|PERP1|SFN|THBS1|CCND3
Gap junction	KEGG PATHWAY	gga04540	12	78	0.284196	0.888869	TUBB2B|TUBB|HTR2A|GNAI2|TUBA1A|TUBB6|ENSGALG00000000433|ENSGALG00000011324|PDGFD|GJA1|SRC|TUBA1C
Progesterone-mediated oocyte maturation	KEGG PATHWAY	gga04914	11	72	0.303042	0.906996	PIK3CD|GNAI2|PLK1|MAPK11|CDC25A|CDK2|AURKA|PGR|PDE3B|MAD2L1|HSP90AA1
Glycolysis / Gluconeogenesis	KEGG PATHWAY	gga00010	8	50	0.304231	0.906996	PKLR|ALDOC|PGK2|ENO2|PGAM1|GAPDH|PFKP|ENSGALG00000036044
Biosynthesis of unsaturated fatty acids	KEGG PATHWAY	gga01040	5	29	0.31735	0.906996	ENSGALG00000020485|ELOVL5|FADS2|ENSGALG00000007127|HACD1
Adipocytokine signaling pathway	KEGG PATHWAY	gga04920	9	59	0.330888	0.906996	STAT3|ADIPOR1|NFKBIB|RXRG|TNFRSF1B|SOCS3|NFKBIE|NFKBIA|RELA
Aminoacyl-tRNA biosynthesis	KEGG PATHWAY	gga00970	6	37	0.333853	0.906996	ENSGALG00000043416|ENSGALG00000035641|YARS|QARS|SARS|FARSA
Hedgehog signaling pathway	KEGG PATHWAY	gga04340	6	37	0.333853	0.906996	GRK2|CDON|SMO|ARR3|GRK3|ENSGALG00000027540
Arginine and proline metabolism	KEGG PATHWAY	gga00330	6	37	0.333853	0.906996	P4HA3|L3HYPDH|ENSGALG00000007728|NOS2|AZIN2|SRM
Fructose and mannose metabolism	KEGG PATHWAY	gga00051	5	30	0.340025	0.906996	AKR1B10|ALDOC|PFKP|GMPPA|TKFC
Fatty acid elongation	KEGG PATHWAY	gga00062	4	23	0.345522	0.906996	MECR|PPT1|ELOVL5|HACD1
RNA degradation	KEGG PATHWAY	gga03018	9	61	0.363117	0.91425	PATL2|LSM3|LSM6|EXOSC3|PATL1|ENO2|LSM8|PABPC1L|PFKP
FoxO signaling pathway	KEGG PATHWAY	gga04068	16	115	0.368037	0.91425	STAT3|BCL6|PIK3CD|GADD45B|TGFB1|S1PR4|IL6|CDKN1B|IL7R|HOMER2|CDK2|PLK1|KLF2|MAPK11|ENSGALG00000012055|TGFB3
Regulation of actin cytoskeleton	KEGG PATHWAY	gga04810	23	170	0.374648	0.91425	NCKAP1L|ACTB|LIMK1|SRC|FGFR1|PIK3CD|FGF2|GNG12|MYL9|ITGA2|RDX|FN1|PDGFD|ARPC4|ARPC1B|ITGB3|BDKRB1|ITGB2|PIP5K1A|RAC2|ACTN1|ITGA7|FGF10
Glycosaminoglycan degradation	KEGG PATHWAY	gga00531	3	17	0.38039	0.91425	HYAL2|NAGLU|HYAL3
ErbB signaling pathway	KEGG PATHWAY	gga04012	10	70	0.3847	0.91425	ENSGALG00000001289|STAT5A|CDKN1B|PIK3CD|PLCG1|EREG|BTC|SRC|HBEGF|MYC
Thiamine metabolism	KEGG PATHWAY	gga00730	2	10	0.386836	0.91425	AK1|AK4
Necroptosis	KEGG PATHWAY	gga04217	16	117	0.391821	0.91425	STAT3|ENSGALG00000045705|IL1B|TRAF5|STAT5A|H2AFZ|ENSGALG00000040713|SMPD1|ENSGALG00000026449|STAT4|NLRP3|PPIA|H2AZ2|CAPN11|MLKL|HSP90AA1
Glycosphingolipid biosynthesis - lacto and neolacto series	KEGG PATHWAY	gga00601	3	18	0.41146	0.945073	ST3GAL6|FUT7|ST3GAL3
Fatty acid metabolism	KEGG PATHWAY	gga01212	7	49	0.421003	0.952114	PPT1|ENSGALG00000020485|FADS2|ENSGALG00000007127|HACD1|ELOVL5|MECR
Sphingolipid metabolism	KEGG PATHWAY	gga00600	6	42	0.436063	0.960481	SMPD1|CERS6|NEU4|GAL3ST1|SPHK1|PLPP1
PPAR signaling pathway	KEGG PATHWAY	gga03320	8	58	0.442437	0.960481	APOA1|RXRG|ANGPTL4|FADS2|ILK|FABP6|MMP1|HMGCS2
Lysosome	KEGG PATHWAY	gga04142	13	98	0.449742	0.960481	PPT1|MCOLN1|ATP6V0B|SMPD1|CTSC|ENSGALG00000004252|LAPTM5|CTSK|SLC11A1|NAGLU|CTSV|ACP5|TCIRG1
Glycine, serine and threonine metabolism	KEGG PATHWAY	gga00260	5	35	0.453503	0.960481	ENSGALG00000027822|PGAM1|AGXT|SHMT1|GCAT
Drug metabolism - other enzymes	KEGG PATHWAY	gga00983	7	51	0.458287	0.960481	NME6|RRM2|DUT|UCK2|ITPA|RRM1|IMPDH2
Tight junction	KEGG PATHWAY	gga04530	18	139	0.463906	0.960481	CLDN2|ENSGALG00000000433|PCNA|CD1B|TUBA1A|MYL9|LLGL1|HCLS1|CLDN1|ACTB|ACTN1|YBX3|RDX|MYL6|ENSGALG00000011324|CD1C|SRC|TUBA1C
Glycosaminoglycan biosynthesis - heparan sulfate / heparin	KEGG PATHWAY	gga00534	3	21	0.501115	0.986679	B4GALT7|ENSGALG00000043829|XYLT2
Phenylalanine, tyrosine and tryptophan biosynthesis	KEGG PATHWAY	gga00400	1	5	0.503168	0.986679	IL4I1
Inositol phosphate metabolism	KEGG PATHWAY	gga00562	8	63	0.527516	0.986679	PIK3CD|IMPA2|MTMR14|PIP5K1A|INPPL1|PLCG1|INPP5D|ISYNA1
Phenylalanine metabolism	KEGG PATHWAY	gga00360	2	14	0.538828	0.986679	ENSGALG00000036044|IL4I1
Sulfur relay system	KEGG PATHWAY	gga04122	1	6	0.557854	0.986679	MOCS3
Glutathione metabolism	KEGG PATHWAY	gga00480	5	40	0.561015	0.986679	CHAC1|RRM1|RRM2|SRM|GPX3
Alanine, aspartate and glutamate metabolism	KEGG PATHWAY	gga00250	4	32	0.570179	0.986679	GFPT2|AGXT|IL4I1|PPAT
Steroid biosynthesis	KEGG PATHWAY	gga00100	2	15	0.572559	0.986679	DHCR7|CYP2R1
Pentose phosphate pathway	KEGG PATHWAY	gga00030	3	24	0.583244	0.986679	ALDOC|ENSGALG00000004908|PFKP
Protein processing in endoplasmic reticulum	KEGG PATHWAY	gga04141	17	142	0.587982	0.986679	SEC61G|HSPA5|ERP29|CAPN11|RAD23A|DNAJA1|ENSGALG00000031518|HYOU1|SAR1A|HSPH1|ENSGALG00000039072|BCAP31|DNAJB2|BAG2|SEC61A2|HSP90AA1|ENSGALG00000042503
Ferroptosis	KEGG PATHWAY	gga04216	4	33	0.592549	0.986679	TF|HMOX1|PRNP|CP
Riboflavin metabolism	KEGG PATHWAY	gga00740	1	7	0.606525	0.986679	ACP5
Vitamin B6 metabolism	KEGG PATHWAY	gga00750	1	7	0.606525	0.986679	PDXP
SNARE interactions in vesicular transport	KEGG PATHWAY	gga04130	3	26	0.632965	0.986679	STX3|STX1A|STX11
Mucin type O-glycan biosynthesis	KEGG PATHWAY	gga00512	3	26	0.632965	0.986679	ST3GAL2|ST3GAL1|ENSGALG00000042462
One carbon pool by folate	KEGG PATHWAY	gga00670	2	17	0.634512	0.986679	MTHFD2|SHMT1
N-Glycan biosynthesis	KEGG PATHWAY	gga00510	5	44	0.63873	0.986679	MGAT2|ALG3|ALG12|MAN2A2|MGAT3
Mitophagy - animal	KEGG PATHWAY	gga04137	6	53	0.642899	0.986679	TFEB|E2F1|UBB|RAB7B|SRC|RELA
Sulfur metabolism	KEGG PATHWAY	gga00920	1	8	0.649841	0.986679	PAPSS1
Carbon metabolism	KEGG PATHWAY	gga01200	11	98	0.665096	0.986679	SHMT1|PKLR|ALDOC|ENSGALG00000004908|AGXT|PGK2|ENO2|PGAM1|GAPDH|PFKP|TKFC
Oocyte meiosis	KEGG PATHWAY	gga04114	10	90	0.673273	0.986679	PTTG2|AR|PLK1|MAPK11|ESPL1|CDK2|AURKA|PGR|MAD2L1|YWHAH
Cardiac muscle contraction	KEGG PATHWAY	gga04260	6	55	0.67528	0.986679	UQCR10|ENSGALG00000002563|TPM3|MYL4|TPM2|ATP1B3
Folate biosynthesis	KEGG PATHWAY	gga00790	3	28	0.678402	0.986679	AKR1B10|GCH1|FPGS
Apelin signaling pathway	KEGG PATHWAY	gga04371	12	108	0.680729	0.986679	SPP1|GNAI2|PIK3R5|GNG12|MYL4|NOV|GNG2|EGR1|SPHK1|PDE3B|KLF2|NOS2
Endocytosis	KEGG PATHWAY	gga04144	23	203	0.686624	0.986679	IL2RG|SMAP2|SH3KBP1|ENSGALG00000016508|CYTH1|SRC|BF1|GRK2|GRK4|ENSGALG00000040713|UBB|ARR3|EHD2|EHD3|BF2|ARPC4|ARPC1B|ENSGALG00000012055|VPS37C|GRK3|IL2RB|PIP5K1A|CYTH4
Vascular smooth muscle contraction	KEGG PATHWAY	gga04270	11	101	0.700063	0.986679	RAMP2|ENSGALG00000046593|CALCA|NPR2|ADORA2B|RAMP1|MYL6|MYL9|EDN1|ACTG2|ENSGALG00000011889
Arachidonic acid metabolism	KEGG PATHWAY	gga00590	4	39	0.711264	0.986679	PTGS1|GPX3|PTGDS|PTGS2
Porphyrin and chlorophyll metabolism	KEGG PATHWAY	gga00860	2	20	0.713917	0.986679	HMOX1|CP
Wnt signaling pathway	KEGG PATHWAY	gga04310	13	120	0.715705	0.986679	WNT5B|WNT10A|WNT11B|SERPINF1|WNT6|CCND3|RAC2|TCF7|MMP7|RUVBL1|LEF1|CBY1|MYC
Phosphatidylinositol signaling system	KEGG PATHWAY	gga04070	9	85	0.719524	0.986679	PIK3CD|DGKZ|MTMR14|PIP5K1A|INPPL1|PLCG1|IMPA2|INPP5D|DGKA
Glyoxylate and dicarboxylate metabolism	KEGG PATHWAY	gga00630	3	30	0.719528	0.986679	AGXT|SHMT1|AFMID
Synthesis and degradation of ketone bodies	KEGG PATHWAY	gga00072	1	10	0.722699	0.986679	HMGCS2
Glycosylphosphatidylinositol (GPI)-anchor biosynthesis	KEGG PATHWAY	gga00563	2	21	0.736962	0.986679	PIGV|PIGC
Non-homologous end-joining	KEGG PATHWAY	gga03450	1	11	0.753232	0.986679	FEN1
Mannose type O-glycan biosynthesis	KEGG PATHWAY	gga00515	2	22	0.758403	0.986679	ST3GAL3|B3GAT1L
Melanogenesis	KEGG PATHWAY	gga04916	8	80	0.765989	0.986679	WNT5B|WNT10A|GNAI2|WNT6|EDN1|TCF7|WNT11B|LEF1
Selenocompound metabolism	KEGG PATHWAY	gga00450	1	12	0.780405	0.986679	PAPSS1
Glycerolipid metabolism	KEGG PATHWAY	gga00561	5	55	0.804157	0.986679	AKR1B10|DGKZ|TKFC|DGKA|PLPP1
Steroid hormone biosynthesis	KEGG PATHWAY	gga00140	3	35	0.804341	0.986679	CYP21A1|CYP11A1|ENSGALG00000023472
Fatty acid biosynthesis	KEGG PATHWAY	gga00061	1	14	0.826108	0.986679	MECR
Nicotinate and nicotinamide metabolism	KEGG PATHWAY	gga00760	2	26	0.829638	0.986679	NMRK2|ENSGALG00000006608
Other glycan degradation	KEGG PATHWAY	gga00511	1	15	0.84526	0.986679	NEU4
Primary bile acid biosynthesis	KEGG PATHWAY	gga00120	1	15	0.84526	0.986679	CH25H
Insulin signaling pathway	KEGG PATHWAY	gga04910	10	108	0.849301	0.986679	ENSGALG00000001289|EIF4E2|RHOQ|SOCS3|PIK3CD|SREBF1|INPPL1|SOCS1|PDE3B|FLOT2
Oxidative phosphorylation	KEGG PATHWAY	gga00190	8	90	0.858176	0.986679	ENSGALG00000038714|NDUFA13|ATP6V0B|UQCR10|ATP6V0E2|TCIRG1|COX17|ATP6V1G1
Arginine biosynthesis	KEGG PATHWAY	gga00220	1	16	0.862304	0.986679	NOS2
Cysteine and methionine metabolism	KEGG PATHWAY	gga00270	3	40	0.86647	0.986679	DNMT1|SRM|IL4I1
beta-Alanine metabolism	KEGG PATHWAY	gga00410	2	29	0.869994	0.986679	ENSGALG00000036044|SRM
Adrenergic signaling in cardiomyocytes	KEGG PATHWAY	gga04261	10	112	0.875953	0.986679	GNAI2|ENSGALG00000002563|TPM3|SCN4B|MAPK11|TPM2|PIK3R5|CREM|MYL4|ATP1B3
Notch signaling pathway	KEGG PATHWAY	gga04330	3	41	0.876576	0.986679	KAT2A|NCOR2|DTX4
Metabolic pathways	KEGG PATHWAY	gga01100	128	1148	0.887208	0.986679	ENSGALG00000005298|ENSGALG00000004908|PGAM1|ACP5|RRM2|CHAC1|DHCR7|PAPSS1|PDXP|ENSGALG00000007127|UQCR10|NMRK2|AK4|ITPA|MECR|GCAT|PDE3B|HMOX1|CYP11A1|CSGALNACT1|ST3GAL6|ENSGALG00000007728|GPX3|PIGC|PFKP|ENSGALG00000036044|AFMID|ENSGALG00000042462|FPGS|PDE6D|ALG3|CYP21A1|CERS6|PLCG1|ATP6V1G1|DGKA|PLPP1|PIGV|NME6|GMPPA|APRT|ELOVL5|PDE10A|FDPS|PTGDS|INPP5D|MVD|MGAT3|SMPD1|MAN2A2|ST6GALNAC5|NDUFA13|EN…
alpha-Linolenic acid metabolism	KEGG PATHWAY	gga00592	1	18	0.89097	0.986679	FADS2
Pyruvate metabolism	KEGG PATHWAY	gga00620	2	31	0.891801	0.986679	PKLR|ACYP1
Galactose metabolism	KEGG PATHWAY	gga00052	2	32	0.901383	0.986679	AKR1B10|PFKP
Lysine degradation	KEGG PATHWAY	gga00310	3	44	0.902931	0.986679	SUV39H1|MLLT11|EZH2
Histidine metabolism	KEGG PATHWAY	gga00340	1	19	0.902981	0.986679	ENSGALG00000036044
Tyrosine metabolism	KEGG PATHWAY	gga00350	2	33	0.910167	0.986679	ENSGALG00000036044|IL4I1
Pentose and glucuronate interconversions	KEGG PATHWAY	gga00040	1	20	0.91367	0.986679	AKR1B10
Other types of O-glycan biosynthesis	KEGG PATHWAY	gga00514	1	20	0.91367	0.986679	ST3GAL3
Basal transcription factors	KEGG PATHWAY	gga03022	2	34	0.918214	0.986679	TAF12|TAF11
Glycerophospholipid metabolism	KEGG PATHWAY	gga00564	6	81	0.927393	0.986679	DGKZ|LYPLA2|TAZ|PLPP1|DGKA|PNPLA6
Ether lipid metabolism	KEGG PATHWAY	gga00565	2	36	0.932314	0.986679	GAL3ST1|PLPP1
Tryptophan metabolism	KEGG PATHWAY	gga00380	2	36	0.932314	0.986679	IL4I1|AFMID
Calcium signaling pathway	KEGG PATHWAY	gga04020	13	156	0.940173	0.986679	ADORA2B|P2RX5|OXTR|BDKRB1|HTR2A|GRIN2C|CACNA1E|PLCG1|NOS2|STIM1|SPHK1|CAMK1G|P2RX7
Autophagy - animal	KEGG PATHWAY	gga04140	8	106	0.942987	0.986679	PIK3CD|ATG101|VMP1|ENSGALG00000037733|ENSGALG00000004252|MTMR14|CTSV|RAB7B
Amino sugar and nucleotide sugar metabolism	KEGG PATHWAY	gga00520	2	38	0.94409	0.986679	GFPT2|GMPPA
GnRH signaling pathway	KEGG PATHWAY	gga04912	5	74	0.94453	0.986679	MAPK11|MAP2K3|SRC|HBEGF|EGR1
Butanoate metabolism	KEGG PATHWAY	gga00650	1	24	0.945882	0.986679	HMGCS2
Autophagy - other	KEGG PATHWAY	gga04136	1	26	0.957154	0.986679	ATG101
mTOR signaling pathway	KEGG PATHWAY	gga04150	9	124	0.963729	0.986679	WNT5B|PIK3CD|WNT10A|EIF4E2|WNT6|CASTOR1|PRR5|WNT11B|ATP6V1G1
Valine, leucine and isoleucine degradation	KEGG PATHWAY	gga00280	2	44	0.968806	0.986679	HMGCS2|IL4I1
Peroxisome	KEGG PATHWAY	gga04146	4	72	0.973727	0.986679	AGXT|NOS2|PMVK|MPV17L2
Drug metabolism - cytochrome P450	KEGG PATHWAY	gga00982	1	31	0.976107	0.986679	ENSGALG00000036044
Metabolism of xenobiotics by cytochrome P450	KEGG PATHWAY	gga00980	1	33	0.981086	0.986679	ENSGALG00000036044
Ubiquitin mediated proteolysis	KEGG PATHWAY	gga04120	7	116	0.985913	0.986679	ENSGALG00000028009|SOCS3|DDB2|ENSGALG00000017336|ENSGALG00000040291|SOCS1|ENSGALG00000036263
ABC transporters	KEGG PATHWAY	gga02010	1	36	0.986679	0.986679	ENSGALG00000029381

## Sheet: PC-VS-NC. KEGG (down)
#Term	Database	ID	Input number	Background number	P-Value	Corrected P-Value	Input
Metabolic pathways	KEGG PATHWAY	gga01100	282	1148	1.71616e-12	2.62573e-10	ATP6AP1|ACOX2|GCLC|ACER1|CNN3|PFKFB2|INPP4B|NDUFV3|PIK3C2A|L2HGDH|FKTN|GLB1|ENSGALG00000011805|ENSGALG00000005107|ENTPD6|GCSH|AGPAT2|ENSGALG00000005204|HADH|ME1|ACAA1|DLD|ACAA2|DPYS|PIK3CG|KYAT3|ANPEP|KDSR|PDE9A|TST|MOCS2|CRYL1|SDHB|ALDH8A1|MAN2A1|TPH1|GSTA4|NT5C3A|ATP6V0A1|DGKQ|GALNT7|DPYD|HSD17B4|UGCG|ENSGALG00000015366|ADA|PIK3CB|FPGT|COX4I1|GLDC|RBKS|GSR|TRAK2|MTMR6|ENSGALG00000016322|COX7C|G…
Peroxisome	KEGG PATHWAY	gga04146	31	72	7.78405e-06	0.00059548	IDH1|SLC27A5|PEX13|CRAT|ECI2|AMACR|CROT|AGPS|XDH|FAR1|PEX1|SLC25A17|ACOX1|ACOX2|SCP2|SOD1|PEX26|ACOX3|PEX11G|PHYH|NUDT12|ABCD3|GSTK1|HSD17B4|HACL1|ACAA1|ABCD4|PEX7|CAT|FAR2|PECR
PPAR signaling pathway	KEGG PATHWAY	gga03320	24	58	0.000130069	0.00644026	SLC27A5|ACOX2|PLIN2|ACAA1|ENSGALG00000016285|CPT1A|PDPK1|SLC27A6|CPT2|ME1|ACOX1|PPARD|ACOX3|PLIN1|FABP1|DBI|CD36|PPARG|UBB|PPARA|FABP2|NR1H3|SCP2|ACADL
Metabolism of xenobiotics by cytochrome P450	KEGG PATHWAY	gga00980	17	33	0.000168373	0.00644026	GSTA4|ENSGALG00000005204|ENSGALG00000010303|ENSGALG00000016322|MGST1|GSTT1|GSTA2|EPHX1|HPGDS|ENSGALG00000028551|MGST3|ENSGALG00000001369|GSTK1|UGT1A1|ENSGALG00000011805|ADH1C|CBR3
Drug metabolism - cytochrome P450	KEGG PATHWAY	gga00982	16	31	0.000255749	0.00782592	GSTA4|ENSGALG00000005204|AOX1|ENSGALG00000028551|ENSGALG00000016322|MGST1|GSTT1|MAOA|GSTA2|HPGDS|ENSGALG00000003022|MGST3|GSTK1|UGT1A1|ENSGALG00000011805|ADH1C
Inositol phosphate metabolism	KEGG PATHWAY	gga00562	24	63	0.000349899	0.00882142	MTM1|ALDH6A1|MTMR6|PLCB4|INPP4B|PLCG2|PIK3C2A|PIK3CA|PLCD4|ITPK1|PIK3CG|BPNT2|PLCD1|PIKFYVE|ITPKA|IMPA1|SYNJ1|MTMR4|PIP5K1B|SYNJ2|PIK3CB|IPMK|INPP5F|SACM1L
Phosphatidylinositol signaling system	KEGG PATHWAY	gga04070	29	85	0.000407998	0.00882142	MTM1|MTMR6|MTMR4|PLCB4|INPP4B|PLCG2|ENSGALG00000010335|PIK3C2A|PIK3CA|PLCD4|CDS1|ITPK1|BPNT2|PLCD1|CALML4|PIKFYVE|ITPKA|IMPA1|PPIP5K2|DGKQ|SYNJ1|ITPR2|PIP5K1B|SYNJ2|PIK3CB|PPIP5K1|IPMK|INPP5F|SACM1L
Endocytosis	KEGG PATHWAY	gga04144	54	203	0.000461251	0.00882142	VTA1|PDGFRA|STAM|ARFGAP3|GBF1|ARFGEF1|EEA1|KIF5B|SMAD3|RAB22A|WASHC5|USP8|WASHC4|CHMP4C|SNX5|ENSGALG00000015805|EGFR|TRAF6|BIN1|VPS37B|CHMP2B|EPS15L1|VPS37A|CYTH3|NEDD4L|SMAP1|SPART|EPS15|RAB11FIP4|ARFGEF2|ARAP2|PDCD6IP|RAB11A|FGFR2|PARD6B|PRKCI|PIP5K1B|SNX4|ENSGALG00000015576|AGAP1|ASAP2|SNX2|PRKCZ|IGF2R|SH3GLB1|STAM2|ITCH|ENSGALG00000015428|SMURF2|PLD1|SNX32|CHMP1B|VPS29L|ZFYVE9
Pentose and glucuronate interconversions	KEGG PATHWAY	gga00040	12	20	0.000550978	0.00936663	XYLB|SORD|AKR1A1|ENSGALG00000011805|ENSGALG00000019284|UGDH|CRYL1|UGT1A1|DCXR|UGP2|ENSGALG00000003466|CRPPA
Drug metabolism - other enzymes	KEGG PATHWAY	gga00983	20	51	0.00079078	0.0120989	GSTA4|PNAT3|NAT|PNAT10|UCK1|ENSGALG00000016322|MGST1|GSTT1|RRM2B|ENSGALG00000005204|GSTA2|DPYD|ENSGALG00000028551|CMPK1|UGT1A1|ENSGALG00000011805|XDH|MGST3|DPYS|CDA
Glutathione metabolism	KEGG PATHWAY	gga00480	17	40	0.000949332	0.0123214	IDH1|GSTA4|ENSGALG00000005204|ENSGALG00000016322|MGST1|GSTT1|GCLC|GSTA2|ANPEP|HPGDS|ENSGALG00000028551|SMS|GSTK1|MGST3|GSR|TXNDC12|RRM2B
Valine, leucine and isoleucine degradation	KEGG PATHWAY	gga00280	18	44	0.000966381	0.0123214	ALDH6A1|HADH|HIBADH|MCCC1|ALDH7A1|PCCA|DLD|ACAA2|MCEE|AGXT2|ACAA1|AOX1|ACADS|ABAT|HIBCH|ACADSB|MCCC2|ALDH3A2
Fatty acid degradation	KEGG PATHWAY	gga00071	14	31	0.00166895	0.0196422	CPT2|HADH|ACOX1|ACAA1|ECI2|ACADL|ACAA2|CPT1A|ACOX3|ACADS|ALDH7A1|ACADSB|ADH1C|ALDH3A2
Sphingolipid metabolism	KEGG PATHWAY	gga00600	16	42	0.0032221	0.035213	ACER2|SPTLC2|SGPL1|ACER1|SMPD3|ASAH1|UGT8|ENSGALG00000043352|SPTLC1|KDSR|DEGS2|UGCG|GALC|GLB1|SGMS2|CERS5
Fatty acid metabolism	KEGG PATHWAY	gga01212	17	49	0.00526486	0.0537015	ELOVL7|CPT2|HADH|ACAA1|ACOX1|ACAA2|HACD2|HACD3|CPT1A|SCP2|ACOX3|HSD17B4|CBR4|ACADS|ACADL|ACADSB|ELOVL2
beta-Alanine metabolism	KEGG PATHWAY	gga00410	12	29	0.0060793	0.0581333	ALDH6A1|ALDH7A1|ACOX1|GAD1|DPYS|DPYD|HIBCH|ACOX3|SMS|ACADS|ABAT|ALDH3A2
Sulfur metabolism	KEGG PATHWAY	gga00920	6	8	0.00663259	0.0596933	PAPSS2|MPST|BPNT2|TST|SELENBP1|BPNT1
Propanoate metabolism	KEGG PATHWAY	gga00640	12	32	0.0110851	0.0929778	ALDH6A1|SUCLG1|SUCLG2|ACOX1|PCCA|ACSS1|DLD|MCEE|HIBCH|ACOX3|ACADS|ABAT
Carbon metabolism	KEGG PATHWAY	gga01200	26	98	0.0128318	0.0929778	IDH1|ALDH6A1|MCEE|ACOX1|PCCA|ACADS|GCSH|ME1|SUCLG2|FH|DLD|ESD|ACOX3|MDH1|FBP1|SDHD|SDHB|ACO1|HKDC1|ACSS1|ALDOB|GLDC|HIBCH|RPIA|SUCLG1|CAT
Lysosome	KEGG PATHWAY	gga04142	26	98	0.0128318	0.0929778	ATP6AP1|MFSD8|HEXA|IDUA|ENSGALG00000000996|CTSO|GALC|NPC1|ARSB|ENSGALG00000023824|AP1G1|SLC17A5|CTNS|ATP6V0A1|IDS|AP1S3|SORT1|GLB1|LAMP2|ABCB9|ASAH1|IGF2R|GNPTAB|ATP6V0A4|SCARB2|MANBA
Regulation of actin cytoskeleton	KEGG PATHWAY	gga04810	40	170	0.0131621	0.0929778	FGF9|PIKFYVE|ITGB6|PIK3CA|ENSGALG00000010335|PAK1|ARHGEF12|F2|ITGA6|ARHGEF7|SOS2|EGFR|ITGB8|MAP2K2|DOCK1|APC|CHRM3|PDGFRA|GNA13|PTK2|CYFIP1|ROCK2|KRAS|FGFR2|ITGA11|RAF1|MYL12B|EZR|PIP5K1B|PIK3CB|ENAH|SOS1|MAPK3|VAV3|LIMK2|NCKAP1|GSN|ENSGALG00000000824|ITGAV|IQGAP2
GnRH signaling pathway	KEGG PATHWAY	gga04912	21	74	0.0133694	0.0929778	PRKCD|PLCB4|KRAS|GnRH-I|SOS1|EGFR|GNAQ|MAP2K2|ADCY7|PLA2G4F|GNA11|MAPK3|MAPK13|RAF1|GNAS|ITPR2|PLD1|SOS2|MAPK9|MAP3K4|CALML4
Oxidative phosphorylation	KEGG PATHWAY	gga00190	24	90	0.0155858	0.103679	ATP6AP1|NDUFA1|ATP6V1C2|NDUFV3|COX10|ATP5PB|SDHD|SDHB|NDUFA10|NDUFA9|ATP6V0A1|COX7A2L|COX6A1|UQCRC2|COX4I1|ENSGALG00000000048|COX7C|COX6C|UQCRQ|ATP6V0A4|ATP6V1G3|NDUFB1|COX7B|COX11
Insulin signaling pathway	KEGG PATHWAY	gga04910	27	108	0.0206529	0.131662	IKBKB|PIK3CA|ENSGALG00000010335|PDPK1|PTPRF|SOS2|MAP2K2|SOCS4|FBP1|PHKB|EIF4E|CALML4|PPP1R3B|HKDC1|TSC2|KRAS|RAF1|PIK3CB|MAPK9|SOS1|PPARGC1A|PRKCZ|MAPK3|GYS2|PRKAA1|PRKCI|INSR
Tryptophan metabolism	KEGG PATHWAY	gga00380	12	36	0.0220807	0.135134	KYAT3|TDO2|HADH|DDC|ALDH3A2|ALDH7A1|DLD|MAOA|AOX1|TPH1|CAT|ALDH8A1
Caffeine metabolism	KEGG PATHWAY	gga00232	4	5	0.0232461	0.136795	XDH|PNAT3|NAT|PNAT10
Folate biosynthesis	KEGG PATHWAY	gga00790	10	28	0.0249973	0.141651	MOCS1|MOCOS|TPH1|GPHN|GGH|ENSGALG00000019284|MOCS2|PTS|ENSGALG00000003466|CBR3
Autophagy - animal	KEGG PATHWAY	gga04140	26	106	0.0272394	0.148844	PRKCD|ZFYVE1|PIK3CA|ENSGALG00000010335|ATG4C|NRBF2|PDPK1|RB1CC1|KRAS|MAP2K2|TRAF6|ATG13|ATG2B|EIF2AK3|TSC2|DAPK2|RAF1|MTMR4|PIK3CB|MAPK9|SH3GLB1|DEPDC6|WIPI1|MAPK3|LAMP2|PRKAA1
Ascorbate and aldarate metabolism	KEGG PATHWAY	gga00053	5	9	0.030393	0.160349	ENSGALG00000011805|ALDH3A2|UGDH|ALDH7A1|UGT1A1
Citrate cycle (TCA cycle)	KEGG PATHWAY	gga00020	9	26	0.0375138	0.191321	IDH1|SUCLG1|ACO1|SUCLG2|FH|DLD|MDH1|SDHD|SDHB
Cysteine and methionine metabolism	KEGG PATHWAY	gga00270	12	40	0.0395763	0.195269	KYAT3|GCLC|AHCYL1|MPST|ENSGALG00000016196|AGXT2|SMS|MDH1|DNMT3B|ENSGALG00000015366|ADI1|TST
alpha-Linolenic acid metabolism	KEGG PATHWAY	gga00592	7	18	0.0415683	0.195269	ACOX1|ACAA1|PLA2G2E|PLA2G4F|ACOX3|PLA2G10|ENSGALG00000019233
ABC transporters	KEGG PATHWAY	gga02010	11	36	0.0433931	0.195269	ABCB9|ABCA1|ENSGALG00000007522|ABCB10|ABCD3|ABCA3|ABCG2|ABCD4|CFTR|ABCA5|ENSGALG00000015675
Ether lipid metabolism	KEGG PATHWAY	gga00565	11	36	0.0433931	0.195269	ENSGALG00000019233|PLA2G7|CEPT1|ENPP6|PLD1|UGT8|PLA2G2E|AGPS|PLA2G4F|PLA2G10|GDPD1
C-type lectin receptor signaling pathway	KEGG PATHWAY	gga04625	19	77	0.0510607	0.21762	PRKCD|PPP3CA|KRAS|PIK3CA|IKBKB|CASP8|PLCG2|MAPK3|CYLD|CASP18|ENSGALG00000010335|PAK1|RAF1|ITPR2|MAPK13|ARHGEF12|PIK3CB|MAPK9|CALML4
Other glycan degradation	KEGG PATHWAY	gga00511	6	15	0.0526269	0.21762	FUCA1|HEXA|FUCA2|MANBA|MAN2B2|GLB1
Primary bile acid biosynthesis	KEGG PATHWAY	gga00120	6	15	0.0526269	0.21762	ACOX2|HSD17B4|CYP46A1|AMACR|SCP2|CYP7B1
FoxO signaling pathway	KEGG PATHWAY	gga04068	26	115	0.055597	0.223851	IKBKB|PIK3CA|ENSGALG00000010335|MAPK13|PDPK1|TNFSF10|GADD45A|KRAS|SOS2|EGFR|MAP2K2|SGK2|SIRT1|INSR|SGK3|RAF1|FBXO25|SMAD3|PIK3CB|MAPK9|USP7|SOS1|RBL2|MAPK3|PRKAA1|CAT
Biosynthesis of unsaturated fatty acids	KEGG PATHWAY	gga01040	9	29	0.0601212	0.23586	ELOVL7|HSD17B4|ACOX1|ACAA1|HACD2|HACD3|SCP2|ACOX3|ELOVL2
ErbB signaling pathway	KEGG PATHWAY	gga04012	17	70	0.0690189	0.250331	PTK2|KRAS|ERBB4|SOS1|EGFR|MAP2K2|GAB1|PLCG2|MAPK3|ENSGALG00000010335|PAK1|RAF1|ERBB3|SOS2|PIK3CA|PIK3CB|MAPK9
Fructose and mannose metabolism	KEGG PATHWAY	gga00051	9	30	0.0692474	0.250331	ALDOB|HKDC1|ENSGALG00000002099|SORD|PFKFB2|ENSGALG00000019284|FBP1|FPGT|ENSGALG00000003466
Glyoxylate and dicarboxylate metabolism	KEGG PATHWAY	gga00630	9	30	0.0692474	0.250331	MCEE|ACO1|GLDC|ACSS1|PCCA|DLD|MDH1|CAT|GCSH
Adherens junction	KEGG PATHWAY	gga04520	15	60	0.0712583	0.250331	CDH1|PTPRF|EGFR|CTNNB1|SSX2IP|ENSGALG00000002447|FARP2|MAPK3|TJP1|LMO7|YES1|SMAD3|PTPRJ|AFDN|INSR
Glycerophospholipid metabolism	KEGG PATHWAY	gga00564	19	81	0.0719905	0.250331	LCLAT1|AGPAT2|GPD2|GPCPD1|PNPLA7|CEPT1|PLA2G4F|CDS1|ETNK1|PLA2G2E|ENSGALG00000019233|ENSGALG00000012061|LYPLA1|LPIN2|PLD1|PTDSS2|PLA2G10|DGKQ|MBOAT1
Retinol metabolism	KEGG PATHWAY	gga00830	9	31	0.0791912	0.263397	ALDH1A1|CYP3A4|ADH1C|SDR16C5|AOX1|UGT1A1|ENSGALG00000011805|BCO1|CYP26A1
Pyruvate metabolism	KEGG PATHWAY	gga00620	9	31	0.0791912	0.263397	ME1|ALDH3A2|ALDH7A1|FH|GLO1|DLD|ACSS1|MDH1|HAGH
Alanine, aspartate and glutamate metabolism	KEGG PATHWAY	gga00250	9	32	0.0899563	0.292837	ADSS1|ASRGL1|GAD1|NIT2|RIMKLB|AGXT2|GFPT1|ABAT|ALDH5A1
mTOR signaling pathway	KEGG PATHWAY	gga04150	26	124	0.100588	0.320624	ATP6V1C2|RPS6KA3|IKBKB|PIK3CA|ENSGALG00000010335|PDPK1|SLC38A9|LRP6|KRAS|FNIP1|SOS2|RNF152|MAP2K2|FNIP2|INSR|TSC2|RAF1|PIK3CB|SOS1|CLIP1|DEPDC6|MAPK3|EIF4E|ATP6V1G3|PRKAA1|ENSGALG00000000048
Apelin signaling pathway	KEGG PATHWAY	gga04371	23	108	0.105139	0.328054	JAG1|GNAQ|PLCB4|SLC8A1|PRKAA1|KRAS|MAP2K2|PLAT|PIK3CG|PLIN1|CALML4|GNA13|MEF2A|RAF1|ITPR2|SMAD3|CDH1|PPARGC1A|ADCY7|MAPK3|PRKCE|HDAC4|ENSGALG00000000824
Sulfur relay system	KEGG PATHWAY	gga04122	3	6	0.108694	0.328054	TST|MOCS2|MPST
VEGF signaling pathway	KEGG PATHWAY	gga04370	12	49	0.109351	0.328054	PPP3CA|PTK2|KRAS|PIK3CA|MAP2K2|PLA2G4F|PLCG2|MAPK3|ENSGALG00000010335|MAPK13|RAF1|PIK3CB
Butanoate metabolism	KEGG PATHWAY	gga00650	7	24	0.112357	0.330589	HADH|L2HGDH|GAD1|ACADS|ABAT|BDH2|ALDH5A1
Cardiac muscle contraction	KEGG PATHWAY	gga04260	13	55	0.116929	0.335328	ATP1B1|ATP1A1|COX7C|COX6C|UQCRQ|COX7A2L|ATP2A3|SLC8A1|CACNB4|COX6A1|UQCRC2|COX7B|COX4I1
NOD-like receptor signaling pathway	KEGG PATHWAY	gga04621	24	116	0.12174	0.335328	PRKCD|IKBKB|ANTXRL|TRPM7|ERBIN|MFN1|TXN|TAB2|TRAF6|MAPK13|RNASEL|NEK7|ANTXR1|TAB3|PLCB4|ITPR2|MAPK9|CASP8|MAPK3|MFN2|BIRC8|MCU|TANK|CASP18
Ubiquitin mediated proteolysis	KEGG PATHWAY	gga04120	24	116	0.12174	0.335328	UBE2E1|ITCH|CDC27|UBR5|TRAF6|KLHL9|CUL4A|BIRC6|UBE3A|NEDD4L|HERC2|RNF7|UBE3C|CUL4B|ERCC8|RHOBTB1|UBE2W|COP1|PRKN|SMURF2|UBE2J2|BIRC8|ANAPC5|CUL5
Progesterone-mediated oocyte maturation	KEGG PATHWAY	gga04914	16	72	0.125178	0.335328	KRAS|CPEB3|SPDYA|RAF1|ADCY7|ANAPC5|PIK3CA|MAPK3|ENSGALG00000010335|CPEB2|MAPK13|CPEB4|RPS6KA3|CDC27|PIK3CB|MAPK9
Porphyrin and chlorophyll metabolism	KEGG PATHWAY	gga00860	6	20	0.125777	0.335328	ALAS1|UGT1A1|ENSGALG00000011805|HMOX2|HEPH|COX10
Steroid hormone biosynthesis	KEGG PATHWAY	gga00140	9	35	0.127118	0.335328	CYP7B1|STS|CYP3A4|DHRS11|ENSGALG00000001369|HSD11B2|UGT1A1|ENSGALG00000011805|ENSGALG00000011812
Vascular smooth muscle contraction	KEGG PATHWAY	gga04270	21	101	0.136223	0.353255	PRKCD|PLCB4|ENSGALG00000019233|GNAQ|MAP2K2|ADCY7|PLA2G4F|ROCK2|GNA11|MAPK3|PRKCE|RAF1|GNA13|PLA2G2E|ITPR2|EDN2|ENSGALG00000000824|ARHGEF12|PLA2G10|GNAS|CALML4
Vitamin B6 metabolism	KEGG PATHWAY	gga00750	3	7	0.140406	0.357361	PDXK|AOX1|PHOSPHO2
Linoleic acid metabolism	KEGG PATHWAY	gga00591	6	21	0.144396	0.357361	CYP2J21|ENSGALG00000019233|CYP3A4|PLA2G4F|PLA2G2E|PLA2G10
Mucin type O-glycan biosynthesis	KEGG PATHWAY	gga00512	7	26	0.144813	0.357361	B4GALT5|GALNT9|GALNT7|GALNT10|GALNT12|GCNT4|GALNT1
Apoptosis	KEGG PATHWAY	gga04210	23	114	0.14996	0.364187	IKBKB|SPTAN1|PIK3CA|CASP7|ENSGALG00000010335|CTSO|PDPK1|CASP6|GADD45A|KRAS|MAP2K2|CASP18|APAF1|EIF2AK3|RAF1|ITPR2|TNFSF10|PIK3CB|MAPK9|PARP4|CASP8|MAPK3|BIRC8
Glycosaminoglycan degradation	KEGG PATHWAY	gga00531	5	17	0.163328	0.386467	IDUA|IDS|HEXA|ARSB|GLB1
Mannose type O-glycan biosynthesis	KEGG PATHWAY	gga00515	6	22	0.164185	0.386467	CHST10|FKTN|B3GAT2|TMEM5|B3GAT1|CRPPA
AGE-RAGE signaling pathway in diabetic complications	KEGG PATHWAY	gga04933	17	82	0.169342	0.390918	PRKCD|NOX4|KRAS|ENSGALG00000008141|PRKCZ|PLCG2|MAPK3|ENSGALG00000010335|PRKCE|MAPK13|PIK3CA|PLCD4|PLCD1|SMAD3|PLCB4|PIK3CB|MAPK9
Amino sugar and nucleotide sugar metabolism	KEGG PATHWAY	gga00520	9	38	0.171186	0.390918	PGM1|CYB5R2|HKDC1|PGM3|HEXA|UGDH|GFPT1|UGP2|FPGT
N-Glycan biosynthesis	KEGG PATHWAY	gga00510	10	44	0.180584	0.393443	ALG2|CNN3|MAN1B1|MAN2A1|ALG11|DOLK|FUT8|STT3B|ENSGALG00000012187|ENSGALG00000021174
Glycerolipid metabolism	KEGG PATHWAY	gga00561	12	55	0.180929	0.393443	LCLAT1|AGPAT2|ALDH3A2|ALDH7A1|DGKQ|ENSGALG00000016285|AKR1A1|DGAT2|ENSGALG00000019284|LPIN2|ENSGALG00000003466|MBOAT1
Pyrimidine metabolism	KEGG PATHWAY	gga00240	12	55	0.180929	0.393443	CDA|UCK1|NT5E|NT5C3A|CTPS2|DPYS|DPYD|CMPK1|ENSGALG00000021274|ENTPD6|RRM2B|ENTPD5
Fatty acid elongation	KEGG PATHWAY	gga00062	6	23	0.185048	0.393443	ELOVL7|HADH|ACAA2|HACD2|HACD3|ELOVL2
Pantothenate and CoA biosynthesis	KEGG PATHWAY	gga00770	4	13	0.185391	0.393443	DPYD|PANK1|PANK3|DPYS
Gap junction	KEGG PATHWAY	gga04540	16	78	0.187721	0.393443	PLCB4|KRAS|SOS1|EGFR|PRKG2|MAP2K2|ADCY7|PDGFRA|GNA11|MAPK3|TJP1|RAF1|GNAS|ITPR2|SOS2|GNAQ
Focal adhesion	KEGG PATHWAY	gga04510	30	161	0.201545	0.416709	ITGB6|PIK3CA|CTNNB1|ENSGALG00000010335|PAK1|PDPK1|ENSGALG00000042388|LAMA1|ITGA6|SOS2|EGFR|ITGB8|DOCK1|THBS2|PDGFRA|PTK2|ENSGALG00000008141|ROCK2|MYL12B|ITGA11|RAF1|PIK3CB|MAPK9|ARHGAP5|SOS1|MAPK3|VAV3|BIRC8|ENSGALG00000000824|ITGAV
Pentose phosphate pathway	KEGG PATHWAY	gga00030	6	24	0.206878	0.422031	PGM1|RBKS|ALDOB|DERA|RPIA|FBP1
Glycine, serine and threonine metabolism	KEGG PATHWAY	gga00260	8	35	0.21232	0.427433	ALAS1|GLDC|ALDH7A1|DLD|MAOA|ENSGALG00000016196|AGXT2|GCSH
Tight junction	KEGG PATHWAY	gga04530	26	139	0.216635	0.430456	NF2|LLGL2|MARVELD2|ENSGALG00000029896|MPP5|MYH9|WHAMM|TJP3|DLG1|MARVELD3|AFDN|AMOT|NEDD4L|ROCK2|TJP1|MYL12B|PARD6B|PRKCI|EZR|TJP2|MAPK9|ENSGALG00000029935|PRKCZ|PRKCE|PRKAA1|CFTR
Purine metabolism	KEGG PATHWAY	gga00230	21	110	0.221681	0.434837	GUK1|PGM1|PDE6B|ADSS1|NT5E|NT5C3A|PAPSS2|GUCY2C|PDE9A|PDE5A|RRM2B|ADCY7|NUDT5|ADA|XDH|ENSGALG00000021274|GMPR2|ENTPD6|AK3|ENTPD5|ENTPD2
Mitophagy - animal	KEGG PATHWAY	gga04137	11	53	0.233909	0.453014	KRAS|MITF|PRKN|BNIP3L|NBR1|USP8|TBC1D15|MFN2|EIF2AK3|MAPK9|MFN1
ECM-receptor interaction	KEGG PATHWAY	gga04512	13	65	0.242054	0.462928	NPNT|CD36|ITGB8|SDC1|ITGB6|ITGA11|FREM1|ENSGALG00000008141|THBS2|ENSGALG00000042388|ITGAV|LAMA1|ITGA6
Nicotinate and nicotinamide metabolism	KEGG PATHWAY	gga00760	6	26	0.252985	0.47786	AOX1|NUDT12|NT5E|NT5C3A|NADSYN1|NADK
Galactose metabolism	KEGG PATHWAY	gga00052	7	32	0.263336	0.482429	PGM1|HKDC1|ENSGALG00000009511|ENSGALG00000019284|GLB1|UGP2|ENSGALG00000003466
Glycosylphosphatidylinositol (GPI)-anchor biosynthesis	KEGG PATHWAY	gga00563	5	21	0.264661	0.482429	PIGL|PIGN|PGAP1|PIGK|ENSGALG00000015349
Calcium signaling pathway	KEGG PATHWAY	gga04020	28	156	0.264863	0.482429	PPIF|GNAQ|PDGFRA|PLCG2|ADCY7|SLC8A1|ENSGALG00000007550|EGFR|ERBB4|PHKB|CHRM3|PLCD1|ATP2B1|CALML4|PPP3CA|PLCB4|ITPKA|ERBB3|ITPR2|SLC25A6|CACNA1B|TPCN1|PLCD4|ATP2A3|GNA11|MCU|ENSGALG00000000824|GNAS
Lysine degradation	KEGG PATHWAY	gga00310	9	44	0.276182	0.497128	NSD3|HADH|ALDH3A2|ALDH7A1|ENSGALG00000006818|DLD|PRDM2|ASH1L|TMLHE
Glycolysis / Gluconeogenesis	KEGG PATHWAY	gga00010	10	50	0.280226	0.498541	PGM1|ALDOB|ALDH7A1|HKDC1|DLD|AKR1A1|ACSS1|FBP1|ADH1C|ALDH3A2
Arachidonic acid metabolism	KEGG PATHWAY	gga00590	8	39	0.291169	0.512056	CYP2J21|CYP2U1|HPGDS|PLA2G4F|PLA2G2E|CBR3|PLA2G10|ENSGALG00000019233
Adrenergic signaling in cardiomyocytes	KEGG PATHWAY	gga04261	20	112	0.314472	0.546753	PLCB4|ATP1A1|PPP2R5A|GNAQ|ATP1B1|ADCY7|RPS6KA5|ATP2B1|MAPK3|MAPK13|AGTR2|ATP2A3|SLC8A1|PIK3CG|GNAS|ATF2|CACNB4|CALML4|CREB3L2|CREB3L3
Selenocompound metabolism	KEGG PATHWAY	gga00450	3	12	0.326469	0.561233	KYAT3|PAPSS2|TXNRD2
Cellular senescence	KEGG PATHWAY	gga04218	23	132	0.334606	0.568831	PIK3CA|ENSGALG00000010335|GADD45A|KRAS|ENSGALG00000015026|MAP2K2|MAPK13|TRPM7|SIRT1|CALML4|PPP3CA|TSC2|HIPK3|ITPR2|SLC25A6|SMAD3|PIK3CB|RAF1|RBL2|MAPK3|MCU|LIN54|HIPK1
Nucleotide excision repair	KEGG PATHWAY	gga03420	7	36	0.353528	0.594393	ERCC8|ERCC5|ERCC4|ERCC6|CUL4A|CUL4B|GTF2H5
Histidine metabolism	KEGG PATHWAY	gga00340	4	19	0.37303	0.620365	HNMT|MAOA|ALDH3A2|ALDH7A1
MAPK signaling pathway	KEGG PATHWAY	gga04010	37	225	0.394828	0.649556	FGF9|IKBKB|PLA2G4F|DUSP16|PAK1|RPS6KA3|GADD45A|KRAS|SOS2|EGFR|TAB2|MAP2K2|TRAF6|ERBB4|MAPK13|MECOM|PDGFRA|MAP4K3|MAP3K4|INSR|PPP3CA|RPS6KA5|MAPKAPK5|FGFR2|FLT3|RAF1|ERBB3|MAP3K13|PPM1A|MAPK9|CACNA1B|NF1|MAP4K4|SOS1|MAPK3|CACNB4|ATF2
Glycosphingolipid biosynthesis - ganglio series	KEGG PATHWAY	gga00604	3	14	0.404048	0.65073	GLB1|HEXA|ST8SIA1
Nitrogen metabolism	KEGG PATHWAY	gga00910	3	14	0.404048	0.65073	CA7|CA9|CA4
RIG-I-like receptor signaling pathway	KEGG PATHWAY	gga04622	9	51	0.414671	0.660882	AZI2|IKBKB|CASP8|CYLD|CASP18|MAPK13|TRAF6|TANK|MAPK9
Starch and sucrose metabolism	KEGG PATHWAY	gga00500	5	28	0.459929	0.725455	PGM1|UGP2|GYS2|HKDC1|ENSGALG00000009511
Notch signaling pathway	KEGG PATHWAY	gga04330	7	41	0.469008	0.732227	PSEN1|KAT2B|HDAC1|NUMB|JAG1|PSEN2|NCSTN
Melanogenesis	KEGG PATHWAY	gga04916	13	80	0.482433	0.745578	PLCB4|KRAS|MITF|GNAQ|MAP2K2|ADCY7|CTNNB1|MAPK3|RAF1|GNAS|CALML4|CREB3L2|CREB3L3
Oocyte meiosis	KEGG PATHWAY	gga04114	14	90	0.538275	0.823561	PPP3CA|SPDYA|PPP2R5A|ADCY7|ANAPC5|MAPK3|MAPK13|CPEB2|CDC27|CPEB4|RPS6KA3|ITPR2|CPEB3|CALML4
Toll-like receptor signaling pathway	KEGG PATHWAY	gga04620	12	78	0.556178	0.842527	TAB2|MAP2K2|IKBKB|CASP8|PIK3CA|MAPK3|ENSGALG00000010335|CASP18|MAPK13|TRAF6|PIK3CB|MAPK9
Glycosphingolipid biosynthesis - globo and isoglobo series	KEGG PATHWAY	gga00603	2	12	0.578347	0.860458	HEXA|ST8SIA1
Autophagy - other	KEGG PATHWAY	gga04136	4	26	0.585998	0.860458	ATG2B|ATG4C|WIPI1|ATG13
SNARE interactions in vesicular transport	KEGG PATHWAY	gga04130	4	26	0.585998	0.860458	SNAP23|STX16|STX2|VTI1A
Tyrosine metabolism	KEGG PATHWAY	gga00350	5	33	0.590511	0.860458	GSTZ1|AOX1|DDC|MAOA|ADH1C
Protein processing in endoplasmic reticulum	KEGG PATHWAY	gga04141	21	142	0.614456	0.882392	ERO1B|NFE2L2|MAN1B1|PRKN|NGLY1|RNF5|DNAJC5|EDEM3|AMFR|MBTPS1|STT3B|SAR1B|UBE2J2|MBTPS2|RRBP1|SEL1L|EDEM1|EIF2AK3|ENSGALG00000034137|MAPK9|SEC62
2-Oxocarboxylic acid metabolism	KEGG PATHWAY	gga01210	2	13	0.617098	0.882392	IDH1|ACO1
Phosphonate and phosphinate metabolism	KEGG PATHWAY	gga00440	1	6	0.635285	0.891782	CEPT1
p53 signaling pathway	KEGG PATHWAY	gga04115	9	63	0.642589	0.891782	SESN1|TSC2|CASP8|STEAP3|COP1|APAF1|CASP18|GADD45A|RRM2B
Glycosaminoglycan biosynthesis - heparan sulfate / heparin	KEGG PATHWAY	gga00534	3	21	0.642684	0.891782	ENSGALG00000031058|NDST4|ENSGALG00000005107
TGF-beta signaling pathway	KEGG PATHWAY	gga04350	11	77	0.646979	0.891782	BAMBI|BMPR1A|MAPK3|NEO1|FBN1|BMPR2|SMURF2|BMP7|SMAD3|ENSGALG00000015576|ZFYVE9
Phenylalanine metabolism	KEGG PATHWAY	gga00360	2	14	0.653046	0.892107	MAOA|DDC
Wnt signaling pathway	KEGG PATHWAY	gga04310	17	120	0.673456	0.903847	DAAM1|PLCB4|LGR5|DAAM2|LRP6|PPARD|PSEN1|ROCK2|CTNNB1|BAMBI|TBL1XR1|AXIN1|PPP3CA|APC|SFRP1|MAPK9|LGR4
Hedgehog signaling pathway	KEGG PATHWAY	gga04340	5	37	0.681197	0.903847	CSNK1G1|SMURF2|SPOPL|HHIP|KIF3A
Arginine and proline metabolism	KEGG PATHWAY	gga00330	5	37	0.681197	0.903847	SMS|MAOA|CKMT1B|ALDH7A1|ALDH3A2
Phagosome	KEGG PATHWAY	gga04145	17	121	0.68527	0.903847	ATP6AP1|PIKFYVE|ATP6V1C2|MARCO|ENSGALG00000028357|ATP6V0A1|COLEC12|ATP6V0A4|LAMP2|EEA1|ATP6V1G3|SCARB1|THBS2|CD36|ENSGALG00000000048|ITGAV|DYNC2H1
Adipocytokine signaling pathway	KEGG PATHWAY	gga04920	8	59	0.692281	0.90529	CPT1A|CD36|PPARGC1A|IKBKB|PPARA|ADIPOR2|PRKAA1|MAPK9
Necroptosis	KEGG PATHWAY	gga04217	16	117	0.718618	0.931767	CHMP4C|ENSGALG00000015805|PARP4|PLA2G4F|CASP8|SPATA2|CYLD|TRPM7|H2AFY2|CHMP2B|BIRC8|CHMP1B|SLC25A6|TNFSF10|MAPK9|CASP18
Cell adhesion molecules (CAMs)	KEGG PATHWAY	gga04514	12	91	0.74312	0.941994	CDH1|PTPRF|NRXN1|ITGB8|ICOSLG|SDC1|GLG1|NEO1|CADM1|NCAM1|ITGAV|ITGA6
Terpenoid backbone biosynthesis	KEGG PATHWAY	gga00900	2	17	0.744785	0.941994	PCYOX1|PDSS1
Ferroptosis	KEGG PATHWAY	gga04216	4	33	0.750278	0.941994	SLC40A1|GCLC|NCOA4|STEAP3
Influenza A	KEGG PATHWAY	gga05164	16	120	0.751132	0.941994	MAP2K2|IKBKB|CASP8|PIK3CA|MAPK3|ENSGALG00000010335|RNASEL|ENSGALG00000007171|RAF1|APAF1|TMPRSS2|SLC25A6|TNFSF10|PIK3CB|RAB11A|CASP18
Taurine and hypotaurine metabolism	KEGG PATHWAY	gga00430	1	9	0.763325	0.942937	GAD1
Basal transcription factors	KEGG PATHWAY	gga03022	4	34	0.769075	0.942937	GTF2IRD1|GTF2H5|TAF4|ENSGALG00000021665
Phototransduction	KEGG PATHWAY	gga04744	2	18	0.770373	0.942937	PDE6B|CALML4
Synthesis and degradation of ketone bodies	KEGG PATHWAY	gga00072	1	10	0.7951	0.957876	BDH2
Thiamine metabolism	KEGG PATHWAY	gga00730	1	10	0.7951	0.957876	TPK1
Non-homologous end-joining	KEGG PATHWAY	gga03450	1	11	0.82261	0.983276	DCLRE1C
Glycosaminoglycan biosynthesis - keratan sulfate	KEGG PATHWAY	gga00533	1	12	0.846428	1	FUT8
Salmonella infection	KEGG PATHWAY	gga05132	7	65	0.866037	1	PKN2|ROCK2|MAPK3|MAPK13|TJP1|MAPK9|DYNC2H1
Glycosaminoglycan biosynthesis - chondroitin sulfate / dermatan sulfate	KEGG PATHWAY	gga00532	1	13	0.86705	1	ENSGALG00000014963
Biosynthesis of amino acids	KEGG PATHWAY	gga01230	6	58	0.875546	1	IDH1|ACO1|RPIA|ENSGALG00000016196|ENSGALG00000015366|ALDOB
Fatty acid biosynthesis	KEGG PATHWAY	gga00061	1	14	0.884904	1	CBR4
Steroid biosynthesis	KEGG PATHWAY	gga00100	1	15	0.900361	1	ENSGALG00000023824
RNA degradation	KEGG PATHWAY	gga03018	6	61	0.901023	1	CNOT6|TOB1|XRN1|CNOT1|PAN3|CNOT7
Glycosphingolipid biosynthesis - lacto and neolacto series	KEGG PATHWAY	gga00601	1	18	0.935359	1	ST8SIA1
Herpes simplex virus 1 infection	KEGG PATHWAY	gga05168	13	126	0.943833	1	TAB2|IKBKB|CASP8|PIK3CA|TSC2|ENSGALG00000010335|RNASEL|TRAF6|APAF1|CASP18|EIF2AK3|PIK3CB|ENSGALG00000044521
Intestinal immune network for IgA production	KEGG PATHWAY	gga04672	2	31	0.947496	1	PIGR|ICOSLG
Cell cycle	KEGG PATHWAY	gga04110	10	104	0.951951	1	RBL2|ENSGALG00000035116|HDAC1|CDC27|CDC14A|STAG2|ANAPC5|SMAD3|GADD45A|CDC14B
Protein export	KEGG PATHWAY	gga03060	1	21	0.958068	1	SEC62
Fanconi anemia pathway	KEGG PATHWAY	gga03460	3	44	0.960951	1	WDR48|ERCC4|REV3L
Base excision repair	KEGG PATHWAY	gga03410	1	24	0.972801	1	PARP4
Aminoacyl-tRNA biosynthesis	KEGG PATHWAY	gga00970	2	37	0.974559	1	NARS2|CARS2
Proteasome	KEGG PATHWAY	gga03050	1	34	0.993579	1	PSME4
Homologous recombination	KEGG PATHWAY	gga03440	1	37	0.995837	1	BRE
Cytosolic DNA-sensing pathway	KEGG PATHWAY	gga04623	1	39	0.996882	1	IKBKB
Ribosome biogenesis in eukaryotes	KEGG PATHWAY	gga03008	1	55	0.999691	1	XRN1
Cytokine-cytokine receptor interaction	KEGG PATHWAY	gga04060	10	166	0.999746	1	GHR|BMP7|BMPR1A|GDF10|CCR6|GDF8|PRLR|BMPR2|XCR1|TNFSF10
mRNA surveillance pathway	KEGG PATHWAY	gga03015	1	65	0.999927	1	PPP2R5A
Neuroactive ligand-receptor interaction	KEGG PATHWAY	gga04080	20	287	0.999969	1	GHR|GLP1R|MC5R|SSTR1|PTGER4|NTS|NPY4R|AGTR2|GnRH-I|PRLR|CHRM3|RXFP1|GLP2R|LPAR3|EDN2|F2|VIPR1|P2RY1|VIPR2|F2RL1
RNA transport	KEGG PATHWAY	gga03013	4	122	0.999982	1	CYFIP1|EIF4E|THOC7|FMR1
Spliceosome	KEGG PATHWAY	gga03040	1	102	1	1	DHX8
Ribosome	KEGG PATHWAY	gga03010	1	112	1	1	MRPS17
